# Supplementary material for: DNA methylation of exercise-responsive genes differs between trained and untrained men
Source: BMC Biol. 2024 Jul 4;22:147. doi: 10.1186/s12915-024-01938-6 (PMC11225400; doi:10.1186/s12915-024-01938-6)
Supplement: Supplementary file 2 — Additional file 2. Gene expression data. [file 12915_2024_1938_MOESM2_ESM.xlsx]

## Sheet: Gene expression of all targets
							vsCG		vsEG		vsSG logFC		vsPost		vs3h
ID	Gene	Mean	SEM	Group	Intervention	Timepoint	vsCG logFC	vsCG FDR	vsEG logFC	vsEG FDR	vsSG logFC	vsSG FDR	vsPost logFC	vsPost FDR	vs3h logFC	vs3h FDR
ENSG00000138379	MSTN	3.59878	0.640115	EG	EE	pre	-1.42199655380439	0.00185821173784359			0.423804533132006	0.999662547414284	0.180115363310894	0.904141367492746	-1.13680569710403	0.000145254788110813
ENSG00000062485	CS	244.651	12.3697	EG	EE	pre	0.610154958381145	0.00823363066256031			0.552060178666532	0.999662547414284	-0.189170901884938	0.648395629450608	-0.0882959905914509	0.788366635709904
ENSG00000062485	CS	241.745	13.2846	EG	EE	3h	0.467885377883875	0.0164035155716794
ENSG00000136997	MYC	4.206	1.09315	EG	EE	3h	-2.10121011493512	0.016618832371318
ENSG00000162409	PRKAA2	36.8676	3.43463	EG	EE	post	-1.21342650722028	0.0253069355073198
ENSG00000160808	MYL3	2152.58	371.271	EG	EE	pre	1.08301242954544	0.0316316967875525			-0.67226748158718	0.999662547414284	-0.334084526993001	0.879093174797782	-0.308893211702215	0.782957563688441
ENSG00000092054	MYH7	4309.8	506.87	EG	EE	3h	0.845287121188162	0.0561852273267479
ENSG00000125414	MYH2	4182.88	637.83	EG	EE	3h	-0.807135212850501	0.0645053657032293
ENSG00000114315	HES1	2.7582	0.504091	EG	EE	3h	-1.04508045106006	0.0719313413414431
ENSG00000118689	FOXO3	16.892	1.64198	EG	EE	post	0.444736830743956	0.0729163814812858
ENSG00000114315	HES1	28.652	3.70506	EG	EE	post	1.05841159030993	0.0832178237720399
ENSG00000160808	MYL3	2087.05	475.689	EG	EE	3h	1.1931830069955	0.0940283670638061
ENSG00000092054	MYH7	4502.08	576.796	EG	EE	pre	0.752647923360384	0.100684245330807			0.570620876518176	0.999662547414284	-0.236586176977165	0.851083708179155	-0.139619391820135	0.857175005358603
ENSG00000125414	MYH2	4269.94	995.304	EG	EE	pre	-0.806829037496767	0.108532918999142			-0.693335323929128	0.999662547414284	0.116542266552756	0.946053996469263	0.099610236929692	0.905901666652849
ENSG00000100644	HIF1A	5.46735	0.695425	EG	EE	3h	-0.524872585027407	0.115776058178718
ENSG00000197616	MYH6	17.5215	5.03848	EG	EE	3h	1.07375434364202	0.146239519299238
ENSG00000111046	MYF6	115.408	12.6019	EG	EE	pre	-0.59644753284604	0.170628547815135			0.501553366434972	0.999662547414284	0.572069971599502	0.274795480598375	0.71061908811075	0.0191533405980114
ENSG00000108064	TFAM	8.67494	0.719506	EG	EE	pre	0.293325474365874	0.203050755514888			0.254090442560358	0.999662547414284	-0.173547645514157	0.714246206767281	0.0987473894023573	0.77000419893466
ENSG00000070808	CAMK2A	42.8485	4.32431	EG	EE	pre	-0.404755251630938	0.213457319178152			0.0503978257972494	0.999662547414284	-0.110439599675411	0.850965162484533	-0.228884392090495	0.246278821654906
ENSG00000188130	MAPK12	12.7185	2.55178	EG	EE	pre	-0.65507435043296	0.217131303767955			-0.168927306027489	0.999662547414284	0.0764275724192467	0.982898043642304	-0.119150739113918	0.928171470890175
ENSG00000129152	MYOD1	7.57527	1.53195	EG	EE	pre	-0.75201323151077	0.24796532010936			0.165472461578308	0.999662547414284	0.727042207339647	0.612383745802267	-0.00651715418397622	0.997288720624993
ENSG00000070808	CAMK2A	37.3865	2.71822	EG	EE	3h	-0.433206073078303	0.278761565522371
ENSG00000105329	TGFB1	1.42573	0.182516	EG	EE	post	-0.42839536084191	0.291418882344454
ENSG00000109819	PPARGC1A	155.038	26.7019	EG	EE	3h	-0.645406629986086	0.295266568373596
ENSG00000146592	CREB5	2.75592	0.244449	SG	RE	post	-0.70335860832046	0.307470079090838
ENSG00000138379	MSTN	4.74648	0.970923	EG	EE	post	0.647230382028596	0.309729710306334
ENSG00000162409	PRKAA2	41.9995	2.27019	SG	RE	3h	-0.572056215453286	0.3165228478764
ENSG00000150907	FOXO1	8.61237	0.868777	EG	EE	pre	-0.631788510143876	0.334108146276065			-0.636193423366899	0.999662547414284	0.562426448046599	0.001741760566775	2.16902903086166	2.4842807928383e-57
ENSG00000114315	HES1	11.2644	1.09725	EG	EE	pre	0.453390968041408	0.3459954352721			-0.058436432544304	0.999662547414284	1.10351095788327	0.020099603156404	-2.14694285748363	1.12692881854415e-09
ENSG00000166949	SMAD3	35.3936	2.54282	EG	EE	3h	-0.293566546669741	0.350031476865121
ENSG00000166949	SMAD3	20.7822	1.86404	EG	EE	pre	-0.255100360977745	0.356856919921973			-0.0864676254356641	0.999662547414284	0.128937421865249	0.871396424879078	0.719767173581178	2.66777636194738e-05
ENSG00000122180	MYOG	89.953	18.1842	EG	EE	post	-0.372008995767698	0.376726121710524
ENSG00000197616	MYH6	19.1726	3.41795	EG	EE	post	-0.224611392407957	0.376726121710524
ENSG00000198793	MTOR	8.05331	0.594215	EG	EE	pre	0.178298667983441	0.385281960599425			-0.0139769330616061	0.999662547414284	-0.0714296493707114	0.901791614048705	0.0954661742489358	0.673136612699385
ENSG00000109819	PPARGC1A	14.8947	1.78439	EG	EE	pre	0.289767748279262	0.405097533578683			0.0934163824525275	0.999662547414284	-0.14360891342158	0.932202759206155	3.27459660577566	4.04488333076661e-27
ENSG00000185633	NDUFA4L2	3.13478	0.565281	EG	EE	post	0.222643987503582	0.406074159524159
ENSG00000129152	MYOD1	7.39686	1.48708	EG	EE	3h	-0.680970505185627	0.418283469528598
ENSG00000118689	FOXO3	23.0237	2.82021	SG	RE	post	-0.449222575689287	0.427574413712397
ENSG00000146592	CREB5	1.79999	0.296354	EG	EE	pre	-0.321923506155357	0.432727562724909			-0.433573164567585	0.999662547414284	0.281508061092619	0.66773938425027	0.120932671393567	0.820324755280953
ENSG00000136997	MYC	1.47894	0.183914	EG	EE	pre	-0.623333495739016	0.444959371245493			0.41737492810079	0.999662547414284	2.11032342054179	4.80823992127617e-06	1.27674943909058	0.0113510105048018
ENSG00000106459	NRF1	8.7548	0.594559	EG	EE	post	-0.570803780279866	0.445103436439782
ENSG00000118260	CREB1	3.06547	0.350545	EG	EE	pre	-0.191939707909007	0.45039632243902			0.0956217853762	0.999662547414284	0.00558351420946451	0.99491605177256	-0.270941067812888	0.101256616875703
ENSG00000162409	PRKAA2	32.1031	3.93909	EG	EE	pre	-0.244288353145006	0.45995582438846			-0.147203202704224	0.999662547414284	0.0103018804218544	0.994525459143442	-0.0578245334265537	0.92546781690826
ENSG00000105329	TGFB1	1.29651	0.354888	EG	EE	pre	-0.517932432222468	0.475386330404877			-0.00187792686005952	0.999662547414284	0.0485515018184955	0.985874144091159	0.808733265748414	0.0975721221087507
ENSG00000185633	NDUFA4L2	3.36738	1.1808	EG	EE	3h	0.855199812757165	0.484431639130448
ENSG00000115966	ATF2	8.19927	0.931692	EG	EE	post	0.463801355429244	0.493737170561714
ENSG00000112715	VEGFA	28.2043	3.57539	EG	EE	pre	0.335098798855916	0.498726278250573			0.00949377983859585	0.999662547414284	0.120200739436186	0.951082202695815	1.22933982528222	0.00102353425277074
ENSG00000125414	MYH2	5015.87	1141.37	EG	EE	post	-0.390406643311411	0.504709292781338
ENSG00000111049	MYF5	3.31004	0.537394	EG	EE	pre	-0.337846908554276	0.505011560018834			0.718960153512615	0.999662547414284	0.367831860237516	0.657543911371606	-0.608248292356106	0.0915176965512594
ENSG00000114315	HES1	23.6219	1.98951	SG	RE	post	-0.45454984455159	0.51586965948784
ENSG00000122180	MYOG	45.5085	16.2081	EG	EE	3h	0.592943798081182	0.517613259880128
ENSG00000106459	NRF1	7.90241	0.673526	EG	EE	pre	-0.158040470142582	0.523733479098917			0.00983016613719555	0.999662547414284	-0.0282695774588709	0.965525854952728	-0.102122563865997	0.606006355781304
ENSG00000106459	NRF1	10.1099	0.567934	SG	RE	post	-0.218170509310653	0.531420934260292
ENSG00000004799	PDK4	89.579	24.3999	EG	EE	post	0.499783640108391	0.53235795873218
ENSG00000115966	ATF2	6.95293	0.77119	EG	EE	pre	-0.15522938037836	0.536122411871255			-0.108984658810213	0.999662547414284	0.0403333548286981	0.972699049261209	-0.0908241970908417	0.829264768663581
ENSG00000150907	FOXO1	16.1376	2.01434	SG	RE	post	-0.378167021480898	0.550861318147062
ENSG00000092054	MYH7	4681.62	797.026	EG	EE	post	-0.350263363509545	0.568600359776549
ENSG00000105329	TGFB1	1.47256	0.245541	SG	RE	post	-0.628235839183254	0.573395794911547
ENSG00000111046	MYF6	256.336	17.4929	SG	RE	post	-0.371969505392759	0.577141486729398
ENSG00000129152	MYOD1	11.9576	1.6082	SG	RE	post	-0.691161357847442	0.582960837285264
ENSG00000106459	NRF1	7.64565	0.722496	EG	EE	3h	-0.197516646134557	0.59391575408254
ENSG00000106459	NRF1	7.06484	0.510859	SG	RE	3h	-0.296092675130839	0.600646019730553
ENSG00000122180	MYOG	76.3432	7.7655	SG	RE	post	-0.618410512680252	0.605666908105252
ENSG00000129152	MYOD1	13.4184	2.68853	EG	EE	post	0.652446494907376	0.612874623237622
ENSG00000118689	FOXO3	15.6515	1.22611	EG	EE	pre	-0.178257487710098	0.613978517483656			-0.0764754382003291	0.999662547414284	-0.081917038883359	0.928761452424557	0.600515510392844	0.000582649583044869
ENSG00000100644	HIF1A	6.4797	1.26381	EG	EE	post	0.14459898849702	0.616515776410493
ENSG00000112715	VEGFA	76.4168	14.9715	EG	EE	3h	-0.467994390142771	0.625867928688066
ENSG00000138379	MSTN	3.73208	0.422962	SG	RE	3h	-0.737057232037766	0.627538050292979
ENSG00000138379	MSTN	8.24318	0.885078	SG	RE	post	-0.391035671904249	0.638235144344149
ENSG00000162409	PRKAA2	47.0046	3.60469	SG	RE	post	-0.291376482236475	0.647669441063855
ENSG00000062485	CS	245.492	8.19348	EG	EE	post	-0.411663920855364	0.651467964412557
ENSG00000138379	MSTN	2.14922	0.74044	EG	EE	3h	-0.600178677366503	0.657515158057795
ENSG00000112715	VEGFA	32.7863	1.49498	SG	RE	post	-0.226982147600898	0.65887261507233
ENSG00000146592	CREB5	7.46001	1.3882	SG	RE	3h	-0.633792446708507	0.664556902958673
ENSG00000160808	MYL3	1769.24	299.935	SG	RE	post	0.403461256576641	0.673588541080524
ENSG00000150907	FOXO1	14.4639	1.48433	EG	EE	post	-0.142025068978479	0.677716565620958
ENSG00000188130	MAPK12	17.6372	2.8561	EG	EE	post	-0.146164334480039	0.690408068145048
ENSG00000009709	PAX7	3.11603	0.546509	EG	EE	pre	-0.17068357553819	0.690725331692027			-0.213766615077562	0.999662547414284	-0.158722226810113	0.865825216388938	-0.0381719972999105	0.949833513018719
ENSG00000136997	MYC	7.03709	1.2178	EG	EE	post	-0.168910566912114	0.691438326102875
ENSG00000181856	SLC2A4	107.017	13.0734	EG	EE	pre	0.17463521677437	0.691659455836018			-0.342874054414248	0.999662547414284	-0.138247345882116	0.878763352840149	-0.200189953204417	0.576591514705243
ENSG00000109819	PPARGC1A	202.829	32.7345	SG	RE	3h	0.81191475166783	0.69720947803005
ENSG00000118689	FOXO3	24.4885	1.71967	EG	EE	3h	0.246087996183204	0.699967261542806
ENSG00000198793	MTOR	8.97989	0.610941	EG	EE	3h	0.151047080869633	0.703482532185395
ENSG00000118260	CREB1	2.3013	0.166033	SG	RE	3h	-0.302547469910242	0.708523081429133
ENSG00000111049	MYF5	2.32446	0.463258	EG	EE	3h	-0.366342098432596	0.710016353455367
ENSG00000004799	PDK4	29.9411	10.13	EG	EE	pre	-0.451077087408519	0.717351578472783			0.179451310047918	0.999662547414284	1.45600609085388	0.156338226146076	5.07418261052301	2.01965991561331e-15
ENSG00000122180	MYOG	53.6755	9.79827	EG	EE	pre	-0.339682105138519	0.718197134786444			-0.769147195589467	0.999662547414284	0.636879134501489	0.665198353524796	-0.596454106736358	0.476427534630708
ENSG00000068305	MEF2A	38.0962	3.48411	EG	EE	pre	0.0850187916727208	0.730639008076947			0.240899628692785	0.999662547414284	0.0674394809403991	0.93029901025798	0.365366608597139	0.0267152443533446
ENSG00000162409	PRKAA2	33.4676	5.24281	EG	EE	3h	-0.221618682018607	0.731781776913338
ENSG00000004799	PDK4	770.18	127.673	EG	EE	3h	0.616830840184375	0.7347660898216
ENSG00000197616	MYH6	8.38167	1.53768	SG	RE	3h	-0.867709056444442	0.747394100359092
ENSG00000115966	ATF2	7.01851	1.0816	EG	EE	3h	-0.187482767810868	0.754622725780253
ENSG00000198793	MTOR	9.29326	0.302192	SG	RE	post	0.126782184561719	0.757962375952823
ENSG00000160808	MYL3	2361.62	574.215	EG	EE	post	0.238769933596034	0.758464524659122
ENSG00000118260	CREB1	3.99277	0.251204	SG	RE	post	-0.176528461277837	0.764142621312034
ENSG00000197616	MYH6	17.575	3.83363	EG	EE	pre	0.267941444471455	0.766533544614793			-0.188139680105698	0.999662547414284	0.111840976134645	0.970285334832335	-0.0901683011858425	0.945028777261087
ENSG00000181856	SLC2A4	111.22	13.9399	EG	EE	post	-0.265289721132103	0.768911519277139
ENSG00000009709	PAX7	3.09492	0.317521	SG	RE	3h	-0.344234624659461	0.774786108716623
ENSG00000004799	PDK4	65.3235	23.8155	SG	RE	post	-0.771881299961074	0.77506787454316
ENSG00000185633	NDUFA4L2	2.98851	0.469541	SG	RE	post	-0.389648700974023	0.782988319853143
ENSG00000109819	PPARGC1A	15.5842	1.37671	EG	EE	post	-0.145827073493077	0.793841017478975
ENSG00000092054	MYH7	3730.79	528.547	SG	RE	post	0.263043874770598	0.795922626904565
ENSG00000136997	MYC	4.66855	0.563458	SG	RE	post	-0.498301779383607	0.796410679609533
ENSG00000132356	PRKAA1	18.0044	1.08039	SG	RE	post	-0.141541954142584	0.809157059266957
ENSG00000009709	PAX7	3.23909	0.654294	EG	EE	3h	-0.223588835707554	0.812919792640516
ENSG00000070808	CAMK2A	45.1426	4.12559	EG	EE	post	-0.128041960464019	0.814035178485729
ENSG00000100644	HIF1A	6.78962	0.546744	SG	RE	post	-0.129540924009001	0.832872279443628
ENSG00000132356	PRKAA1	14.9332	1.25276	SG	RE	3h	-0.212774830566354	0.835360542944462
ENSG00000198793	MTOR	9.83945	0.536498	SG	RE	3h	0.151292334750628	0.836615988840897
ENSG00000185633	NDUFA4L2	2.93583	1.06712	EG	EE	pre	-0.185638438515638	0.846511305970951			0.0340016730688562	0.999662547414284	0.233078614593904	0.946996943454351	0.103511112404828	0.957672108821643
ENSG00000009709	PAX7	3.06652	0.360057	EG	EE	post	-0.113836245696102	0.848348700484807
ENSG00000062485	CS	218.744	4.44961	SG	RE	post	0.10648155818459	0.853646698057992
ENSG00000185633	NDUFA4L2	2.2915	0.459508	SG	RE	3h	-0.709374994600775	0.855784665038003
ENSG00000129152	MYOD1	12.4991	3.9095	SG	RE	3h	-0.602181965616464	0.858074408527909
ENSG00000100644	HIF1A	5.2638	0.639395	EG	EE	pre	-0.0597028043665511	0.860406595264107			0.00508373024933978	0.999662547414284	0.0387026184404415	0.972914580634588	-0.0228804439915777	0.965345860770484
ENSG00000115966	ATF2	7.5463	0.310233	SG	RE	3h	-0.202560079178633	0.86509352162606
ENSG00000132356	PRKAA1	16.8141	3.06814	EG	EE	post	-0.120427501878238	0.872186683135373
ENSG00000108064	TFAM	9.0853	0.637009	SG	RE	post	-0.10552392214584	0.87957523361346
ENSG00000132356	PRKAA1	13.9501	1.91341	EG	EE	pre	-0.0485891636557687	0.88149789724828			-0.000591444529982762	0.999662547414284	0.0338540654479124	0.974026051452192	-0.0351593924529286	0.936160586079762
ENSG00000068305	MEF2A	52.0715	2.52862	SG	RE	post	0.076918964091734	0.884297805621268
ENSG00000173153	ESRRA	28.257	6.35034	EG	EE	3h	0.250557204399404	0.890782592498024
ENSG00000009709	PAX7	4.63646	0.734506	SG	RE	post	0.155502851071241	0.893611069268566
ENSG00000111049	MYF5	4.8142	0.557049	EG	EE	post	0.0587733069908983	0.893785982216
ENSG00000109819	PPARGC1A	17.1828	1.55561	SG	RE	post	-0.104202761316633	0.899701460376504
ENSG00000188130	MAPK12	27.6483	2.80968	SG	RE	post	0.16205601333321	0.902421061208771
ENSG00000105329	TGFB1	2.28835	0.46064	SG	RE	3h	-0.433788268755559	0.903272518196303
ENSG00000112592	TBP	8.6803	0.600538	EG	EE	post	-0.108613699112478	0.910145444387982
ENSG00000150907	FOXO1	39.6843	2.9611	EG	EE	3h	-0.152825331709447	0.910702043756131
ENSG00000173153	ESRRA	34.0282	6.03422	EG	EE	post	-0.134778292199949	0.916565358950529
ENSG00000108064	TFAM	9.7326	0.825488	EG	EE	3h	0.0675446947661593	0.920168447390464
ENSG00000111046	MYF6	192.552	16.266	EG	EE	post	0.0469052719452167	0.921844911211869
ENSG00000112715	VEGFA	86.7576	12.3724	SG	RE	3h	0.289036436147779	0.923575109687531
ENSG00000181856	SLC2A4	127.191	5.56453	SG	RE	post	-0.0638779433267026	0.925511088429991
ENSG00000115966	ATF2	10.7992	0.60397	SG	RE	post	-0.0624905576000346	0.925511088429991
ENSG00000118260	CREB1	3.55402	0.499714	EG	EE	post	-0.0564532601165242	0.925558255652371
ENSG00000125414	MYH2	8166.58	654.867	SG	RE	post	0.0880141607718117	0.928705067766914
ENSG00000197616	MYH6	11.057	2.86014	SG	RE	post	-0.237851742486594	0.929580223472794
ENSG00000146592	CREB5	2.15375	0.444563	EG	EE	3h	-0.0996009144522969	0.933135104195632
ENSG00000125414	MYH2	8086.23	956.567	SG	RE	3h	0.237615604231548	0.937742263069827
ENSG00000114315	HES1	7.11043	1.60808	SG	RE	3h	-0.276452813163578	0.943698551459394
ENSG00000111049	MYF5	8.46367	1.22628	SG	RE	post	0.102229010520197	0.943860024117487
ENSG00000173153	ESRRA	27.1058	4.56729	EG	EE	pre	-0.0329936471687285	0.944658666199552			0.0175597783881782	0.999662547414284	0.0134863483764045	0.995826718438741	-0.209071468204911	0.81754466460422
ENSG00000112592	TBP	7.14309	0.718529	EG	EE	pre	0.0194896217552325	0.945002485563823			0.113463559969059	0.999662547414284	0.108516233036666	0.863369260444792	-0.209458214544003	0.351430235363884
ENSG00000112592	TBP	6.44563	0.692371	EG	EE	3h	-0.0528074650233358	0.94871608640789
ENSG00000068305	MEF2A	46.9701	6.37561	EG	EE	post	0.0609077334627176	0.950367679515073
ENSG00000122180	MYOG	88.2701	13.741	SG	RE	3h	-0.260063630243418	0.951483052153302
ENSG00000100644	HIF1A	10.345	1.0719	SG	RE	3h	0.187016182458312	0.951483052153302
ENSG00000166949	SMAD3	44.1472	4.28675	SG	RE	3h	0.148376626606343	0.951483052153302
ENSG00000146592	CREB5	2.55382	0.535659	EG	EE	post	0.0887257296701258	0.951679045036528
ENSG00000108064	TFAM	8.73606	0.586459	EG	EE	post	0.155344209605941	0.955807528417553
ENSG00000181856	SLC2A4	96.6093	12.1808	EG	EE	3h	-0.0863664007015048	0.955975354785697
ENSG00000108064	TFAM	9.28188	0.578514	SG	RE	3h	-0.118769372679217	0.957146533161927
ENSG00000070808	CAMK2A	55.7053	5.39384	SG	RE	3h	-0.0950846397614872	0.957146533161927
ENSG00000092054	MYH7	3189.72	317.961	SG	RE	3h	0.141058747618735	0.958458371534275
ENSG00000166949	SMAD3	31.6571	2.71625	SG	RE	post	0.0479494605418785	0.959109772519629
ENSG00000112592	TBP	6.00581	0.285461	SG	RE	3h	-0.0767389243753264	0.962540510382736
ENSG00000004799	PDK4	644.19	173.825	SG	RE	3h	0.298575171844097	0.962540510382736
ENSG00000062485	CS	198.932	7.66264	SG	RE	3h	0.0574607901226835	0.971823834458133
ENSG00000111046	MYF6	404.55	73.0752	SG	RE	3h	-0.134173216840728	0.971823834458133
ENSG00000132356	PRKAA1	14.523	2.26098	EG	EE	3h	0.0485058116520521	0.973028559758507
ENSG00000111046	MYF6	250.501	97.558	EG	EE	3h	0.103266333344356	0.973111698054597
ENSG00000105329	TGFB1	2.1816	0.397927	EG	EE	3h	0.0935335985130118	0.974655783879421
ENSG00000118689	FOXO3	21.337	4.02034	SG	RE	3h	0.0860720729049885	0.97534130081437
ENSG00000136997	MYC	72.3157	20.2422	SG	RE	3h	0.176798172269165	0.97534130081437
ENSG00000068305	MEF2A	50.9917	2.74625	SG	RE	3h	-0.043092306314504	0.975887991108055
ENSG00000166949	SMAD3	25.3303	1.20302	EG	EE	post	-0.0332976448541603	0.98408070193327
ENSG00000173153	ESRRA	29.5732	4.85984	SG	RE	3h	-0.0630914665413748	0.984365992382237
ENSG00000111049	MYF5	4.48517	0.952541	SG	RE	3h	0.0473972924986752	0.984751551979262
ENSG00000188130	MAPK12	15.6651	4.17841	EG	EE	3h	-0.103985841518619	0.985318107416688
ENSG00000068305	MEF2A	52.7942	7.01089	EG	EE	3h	0.0277964464235175	0.985972170714342
ENSG00000118260	CREB1	2.70378	0.417251	EG	EE	3h	-0.0316189712507571	0.987834011533346
ENSG00000181856	SLC2A4	85.1635	6.58458	SG	RE	3h	0.0265496626447116	0.988617051973473
ENSG00000188130	MAPK12	22.2314	4.48967	SG	RE	3h	0.0628520015278331	0.988912804360934
ENSG00000070808	CAMK2A	62.8937	6.15911	SG	RE	post	-0.00824664643757528	0.990738800248391
ENSG00000198793	MTOR	8.71523	0.412223	EG	EE	post	0.0208824668615822	0.991331534927619
ENSG00000173153	ESRRA	36.6216	2.36455	SG	RE	post	0.00759667170959589	0.993104077241842
ENSG00000160808	MYL3	1313.47	172.154	SG	RE	3h	0.0340833241919947	0.993728849163496
ENSG00000112715	VEGFA	35.7953	3.89034	EG	EE	post	0.0151372093122813	0.994295496401459
ENSG00000112592	TBP	10.12	0.57808	SG	RE	post	-0.00263023604323341	0.996637568694276
ENSG00000150907	FOXO1	28.1229	5.04619	SG	RE	3h	-0.00496643422679386	0.999209599473017
ENSG00000198793	MTOR	9.8644	0.793841	SG	RE	pre	0.0389789029133587	0.999753999021863	-0.0139769330616061	0.999662547414284			-0.0793778456483242	0.978620113891888	0.231354328316373	0.00650886820584955
ENSG00000009709	PAX7	5.38994	1.27601	SG	RE	pre	0.418030213333302	0.999753999021863	-0.213766615077562	0.999662547414284			-0.180588780861326	0.975929945877795	-0.445615893246093	0.0233410199172955
ENSG00000162409	PRKAA2	46.156	6.03028	SG	RE	pre	-0.270170843769758	0.999753999021863	-0.147203202704224	0.999662547414284			0.0438536620994934	0.999883680123762	0.152308180135212	0.573974115836674
ENSG00000122180	MYOG	122.018	41.4219	SG	RE	pre	-0.455087296156349	0.999753999021863	-0.769147195589467	0.999662547414284			-0.329389076855848	0.983386141137402	0.123821363519868	0.815749326336083
ENSG00000108064	TFAM	8.84128	0.753783	SG	RE	pre	-0.159579315688666	0.999753999021863	0.254090442560358	0.999662547414284			0.0284616855594666	0.999883680123762	0.313577507617457	0.0208839309786289
ENSG00000129152	MYOD1	14.1476	3.90381	SG	RE	pre	-0.175584655936987	0.999753999021863	0.165472461578308	0.999662547414284			-0.0972153784425322	0.999883680123762	0.0205368973525886	0.976187521343817
ENSG00000173153	ESRRA	33.2709	5.63517	SG	RE	pre	0.143045746475154	0.999753999021863	0.0175597783881782	0.999662547414284			0.129691987609168	0.999883680123762	0.0218477608392299	0.966830757656872
ENSG00000062485	CS	218.191	6.1303	SG	RE	pre	-0.017234575554559	0.999753999021863	0.552060178666532	0.999662547414284			-0.0211955475760557	0.999883680123762	0.0831651158903022	0.59285780447374
ENSG00000185633	NDUFA4L2	3.70434	0.997694	SG	RE	pre	0.0446598616526981	0.999753999021863	0.0340016730688562	0.999662547414284			-0.277930223954975	0.999883680123762	-0.391565438112391	0.5834272500662
ENSG00000111046	MYF6	312.808	42.1529	SG	RE	pre	0.0570667232708206	0.999753999021863	0.501553366434972	0.999662547414284			-0.281143935142787	0.980876078166855	0.563713631600072	0.0951484353546678
ENSG00000111049	MYF5	5.57798	0.667212	SG	RE	pre	0.231406171022203	0.999753999021863	0.718960153512615	0.999662547414284			0.528841208429508	0.317777361465289	-0.206800989862908	0.482641752920383
ENSG00000150907	FOXO1	13.9217	2.66539	SG	RE	pre	-0.296239771370262	0.999753999021863	-0.636193423366899	0.999662547414284			0.295615510260155	0.839212146715949	1.31547220074479	6.43392506617628e-11
ENSG00000197616	MYH6	23.9656	9.64727	SG	RE	pre	0.0687174359241618	0.999753999021863	-0.188139680105698	0.999662547414284			-0.716125700932561	0.822762270380448	-0.658786351199629	0.291928059257824
ENSG00000092054	MYH7	3148.52	676.354	SG	RE	pre	-0.183651113355571	0.999753999021863	0.570620876518176	0.999662547414284			0.298845101244564	0.916114798741936	0.401041722625176	0.167049307873191
ENSG00000100644	HIF1A	6.37245	0.489511	SG	RE	pre	-0.113468920200889	0.999753999021863	0.00508373024933978	0.999662547414284			0.0731711219092354	0.999883680123762	0.903778105809674	7.84243192715223e-11
ENSG00000166949	SMAD3	27.7675	1.59745	SG	RE	pre	-0.0222505183327654	0.999753999021863	-0.0864676254356641	0.999662547414284			0.148892820230955	0.974532075970458	0.862982291250007	5.90533187272087e-10
ENSG00000068305	MEF2A	51.922	2.73392	SG	RE	pre	-0.045383493582236	0.999753999021863	0.240899628692785	0.999662547414284			-0.0172524778661146	0.999883680123762	0.193979543891749	0.101990888712283
ENSG00000125414	MYH2	8893.6	453.378	SG	RE	pre	0.273578984240502	0.999753999021863	-0.693335323929128	0.999662547414284			-0.176126573833633	0.995345049761145	0.0263726236941166	0.933362678479035
ENSG00000105329	TGFB1	1.99171	0.480818	SG	RE	pre	-0.142964475875879	0.999753999021863	-0.00187792686005952	0.999662547414284			-0.354362652423706	0.990420471764124	0.496739818742489	0.325168087514149
ENSG00000115966	ATF2	9.31137	0.913	SG	RE	pre	-0.142170847577078	0.999753999021863	-0.108984658810213	0.999662547414284			0.202980265752846	0.872913778540142	-0.0494886621024476	0.824653829008726
ENSG00000138379	MSTN	8.65519	1.21134	SG	RE	pre	-0.381750667721135	0.999753999021863	0.423804533132006	0.999662547414284			-0.0792990952271269	0.999883680123762	-0.961797048720693	3.75482064291888e-06
ENSG00000118260	CREB1	3.71407	0.29806	SG	RE	pre	-0.184172131998936	0.999753999021863	0.0956217853762	0.999662547414284			0.100972812590131	0.995345049761145	-0.457717796507347	0.000211800188524421
ENSG00000188130	MAPK12	25.2263	4.35112	SG	RE	pre	0.414993841206602	0.999753999021863	-0.168927306027489	0.999662547414284			0.0583645456599052	0.999883680123762	-0.0939110712037148	0.863896175950932
ENSG00000114315	HES1	16.0623	2.98555	SG	RE	pre	-0.10058807055529	0.999753999021863	-0.058436432544304	0.999662547414284			0.631774565208273	0.651236953817034	-0.960775747639939	0.0129285575486838
ENSG00000109819	PPARGC1A	14.8316	1.76106	SG	RE	pre	-0.233258705429321	0.999753999021863	0.0934163824525275	0.999662547414284			0.225412988024315	0.963098758315219	3.97971002012808	3.81391123297376e-77
ENSG00000132356	PRKAA1	17.7489	1.24454	SG	RE	pre	-0.156597017411037	0.999753999021863	-0.000591444529982762	0.999662547414284			0.0031003923206049	0.999883680123762	-0.0381511664230042	0.813231311100467
ENSG00000070808	CAMK2A	56.9585	5.21758	SG	RE	pre	-0.1351180813314	0.999753999021863	0.0503978257972494	0.999662547414284			0.120695909983537	0.949484825973887	0.189692300902885	0.126377142437823
ENSG00000112715	VEGFA	20.9257	2.09163	SG	RE	pre	-0.291167106902599	0.999753999021863	0.00949377983859585	0.999662547414284			0.673510851468713	0.137061869319276	2.22522450198133	8.45618781065697e-22
ENSG00000118689	FOXO3	20.1627	3.46473	SG	RE	pre	-0.367933555198772	0.999753999021863	-0.0764754382003291	0.999662547414284			0.215529472103409	0.964678808456826	0.311468467990946	0.197129963332994
ENSG00000146592	CREB5	2.69058	0.351662	SG	RE	pre	-0.333508733193355	0.999753999021863	-0.433573164567585	0.999662547414284			0.0398094011435503	0.999883680123762	1.63643963176331	4.15757542504026e-13
ENSG00000004799	PDK4	50.4935	30.8776	SG	RE	pre	-0.719041953386069	0.999753999021863	0.179451310047918	0.999662547414284			0.739576273632642	0.891197194537892	4.57017410223347	7.32601952821844e-13
ENSG00000106459	NRF1	10.2278	0.740234	SG	RE	pre	-0.171796869822448	0.999753999021863	0.00983016613719555	0.999662547414284			-0.0211043930564245	0.999883680123762	-0.30816788846364	0.000533750556170737
ENSG00000136997	MYC	3.57904	0.943234	SG	RE	pre	-0.0254145693769534	0.999753999021863	0.41737492810079	0.999662547414284			0.427985785682129	0.990420471764124	4.522139661232	3.23473388360102e-18
ENSG00000181856	SLC2A4	102.843	7.69288	SG	RE	pre	0.00726214760746581	0.999928001526037	-0.342874054414248	0.999662547414284			0.298467832677862	0.47285953011603	-0.0499511790628717	0.806298905197671
ENSG00000160808	MYL3	1319.55	312.215	SG	RE	pre	-0.0138504774359693	0.999928001526037	-0.67226748158718	0.999662547414284			0.46820983480544	0.794672538252354	0.373665119918938	0.342728183769061
ENSG00000112592	TBP	9.28467	0.637694	SG	RE	pre	0.00102111494550729	0.999928001526037	0.113463559969059	0.999662547414284			0.118310128321315	0.990420471764124	-0.379949054229057	0.00918368530040934
ENSG00000138379	MSTN	13.6369	1.64931	CG	EE	pre			-1.42199655380439	0.00185821173784359	-0.886121306306668	0.352090651592026	-0.0579838442658751	0.9995559918917	-1.85140267209504	4.51523491717671e-21
ENSG00000062485	CS	220.598	4.72218	CG	EE	pre			0.610154958381145	0.00823363066256031	0.121355039052134	0.873303840118099	-0.0207887546475975	0.9995559918917	0.0929075618197591	0.49280061056345
ENSG00000062485	CS	237.323	10.6054	CG	RE	pre			0.524255368184431	0.0101399447931968	-0.017234575554559	0.999753999021863	-0.159292710146049	0.942339336614236	-0.0224194454396738	0.917473295803464
ENSG00000138379	MSTN	12.2433	2.14192	CG	RE	pre			-1.14220042526706	0.01040775331033	-0.381750667721135	0.999753999021863	-0.111298948047883	0.994915684494219	-0.753657457266528	0.00857412775267626
ENSG00000160808	MYL3	1347.48	139.78	CG	EE	pre			1.08301242954544	0.0316316967875525	-0.0505034485646822	0.981851880298606	0.022233307570309	0.9995559918917	-0.172640767122087	0.593273271442263
ENSG00000092054	MYH7	3512.64	538.476	CG	RE	pre			0.869120822455496	0.0630349711027658	-0.183651113355571	0.999753999021863	-0.100045673409549	0.994915684494219	0.109957081161307	0.811494272256367
ENSG00000160808	MYL3	1286.66	262.064	CG	RE	pre			1.11719789064616	0.0657972866602571	-0.0138504774359693	0.999928001526037	0.189498097741605	0.994915684494219	0.371415171757073	0.405760407653741
ENSG00000111046	MYF6	330.854	102.183	CG	RE	pre			-0.85561973083276	0.0680275246675783	0.0570667232708206	0.999753999021863	0.247969535572229	0.994915684494219	0.904859252918454	0.00279979954259071
ENSG00000092054	MYH7	3493.75	380.268	CG	EE	pre			0.752647923360384	0.100684245330807	-0.147829550120835	0.924480910056203	-0.00605140904486091	0.9995559918917	-0.0368137080892996	0.917450083870799
ENSG00000125414	MYH2	10264.1	636.925	CG	EE	pre			-0.806829037496767	0.108532918999142	-0.0137838886653534	0.993077021732251	-0.283057027903402	0.852810109943603	-0.0415039216959948	0.866486518545213
ENSG00000106459	NRF1	12.3263	0.667184	CG	RE	pre			-0.307108192053238	0.110935940524748	-0.171796869822448	0.999753999021863	0.00512965434453728	0.997224218099473	-0.221613900330048	0.0534638362722709
ENSG00000004799	PDK4	89.8419	29.7363	CG	RE	pre			-1.72554625400247	0.124413829952797	-0.719041953386069	0.999753999021863	0.203787667901964	0.994915684494219	2.72042108555073	3.61207101614864e-11
ENSG00000146592	CREB5	3.61634	0.510678	CG	RE	pre			-0.576272178416583	0.142139794079853	-0.333508733193355	0.999753999021863	0.382363958600666	0.791687434268599	1.85312970238762	3.61162988276136e-19
ENSG00000136997	MYC	3.67766	0.730339	CG	RE	pre			-0.963700160323986	0.144084153424569	-0.0254145693769534	0.999753999021863	0.695233736818151	0.763031414855258	4.22671496116886	2.60113581857508e-28
ENSG00000111046	MYF6	239.125	25.5466	CG	EE	pre			-0.59644753284604	0.170628547815135	0.857297617471427	0.183049940521023	0.110932004090192	0.9995559918917	0.122043133080321	0.682317927833713
ENSG00000150907	FOXO1	17.388	1.59487	CG	RE	pre			-0.520831894740749	0.198196184059512	-0.296239771370262	0.999753999021863	0.339611968286309	0.830240421840332	0.877456445587998	2.31285714492565e-05
ENSG00000108064	TFAM	9.68901	0.466129	CG	EE	pre			0.293325474365874	0.203050755514888	0.0857916495574989	0.902606099180408	-0.0200276464310297	0.9995559918917	0.336202138489588	0.00158327941806507
ENSG00000070808	CAMK2A	77.8592	9.14803	CG	EE	pre			-0.404755251630938	0.213457319178152	-0.472978454604236	0.482029101907027	-0.0265283736681988	0.9995559918917	-0.1482571401288	0.194619266903907
ENSG00000188130	MAPK12	27.929	3.4275	CG	EE	pre			-0.65507435043296	0.217131303767955	-0.173446254946801	0.919385500890761	-0.214949907240289	0.9995559918917	-0.241895526386973	0.430412936605043
ENSG00000112715	VEGFA	26.9795	3.56122	CG	RE	pre			0.530394579757514	0.243126250678196	-0.291167106902599	0.999753999021863	0.624613832144754	0.578236860524546	1.73112530259378	2.46072899308947e-09
ENSG00000129152	MYOD1	17.9873	3.7845	CG	EE	pre			-0.75201323151077	0.24796532010936	-0.317315976426516	0.865668699725472	-0.168252651778088	0.9995559918917	-0.0705262566627267	0.868708807590022
ENSG00000150907	FOXO1	18.9514	3.37904	CG	EE	pre			-0.631788510143876	0.334108146276065	0.58047339895356	0.736580232696918	0.230262328844444	0.9995559918917	1.64206767407788	1.70651914388449e-17
ENSG00000114315	HES1	12.0405	2.11019	CG	EE	pre			0.453390968041408	0.3459954352721	0.293756991899675	0.826301098149029	1.69270296866384	1.99583026391701e-06	-0.65091764052326	0.0957804248097171
ENSG00000166949	SMAD3	34.2041	4.03805	CG	EE	pre			-0.255100360977745	0.356856919921973	-0.18692157128282	0.802495099216884	-0.017074702805549	0.9995559918917	0.801779033269399	1.18960626434793e-13
ENSG00000181856	SLC2A4	107.789	12.2583	CG	RE	pre			0.385756380782055	0.368523508437842	0.00726214760746581	0.999928001526037	0.392931532460115	0.649809531207504	-0.0707686895187205	0.831806039458714
ENSG00000198793	MTOR	9.81144	0.564307	CG	EE	pre			0.178298667983441	0.385281960599425	0.213631744687782	0.683072272068529	-0.107841236411914	0.9995559918917	0.157423008444313	0.127690923629243
ENSG00000122180	MYOG	177.931	82.4366	CG	RE	pre			-0.98474402957912	0.390563039944833	-0.455087296156349	0.999753999021863	-0.145694793455067	0.994915684494219	0.298476819343032	0.702220812486837
ENSG00000109819	PPARGC1A	16.9602	1.08231	CG	EE	pre			0.289767748279262	0.405097533578683	0.116543000626771	0.91091602115381	0.167329105826747	0.9995559918917	4.23500050190438	4.44624016879777e-106
ENSG00000146592	CREB5	3.12824	0.528035	CG	EE	pre			-0.321923506155357	0.432727562724909	0.0120422013804127	0.992192768543555	0.391745428443775	0.163918284654328	-0.0187733874804892	0.936232373090586
ENSG00000136997	MYC	3.21077	0.648727	CG	EE	pre			-0.623333495739016	0.444959371245493	1.13101122304478	0.482029101907027	1.44309585953499	0.0102031930931934	2.31831170757125	7.12850207785041e-08
ENSG00000118260	CREB1	4.78549	0.347656	CG	EE	pre			-0.191939707909007	0.45039632243902	-0.254532035431023	0.691423418333138	-0.0357650633483773	0.9995559918917	-0.417054978521453	0.00140563334635693
ENSG00000162409	PRKAA2	53.088	3.77825	CG	EE	pre			-0.244288353145006	0.45995582438846	0.0310218669046414	0.979613909867996	-0.0680360785833926	0.9995559918917	-0.0738900563343228	0.62542719124544
ENSG00000105329	TGFB1	2.52332	0.56125	CG	EE	pre			-0.517932432222468	0.475386330404877	-0.478533155298399	0.800408507766629	0.147992463599869	0.9995559918917	0.316797701097379	0.399188674764295
ENSG00000173153	ESRRA	31.4708	3.60602	CG	RE	pre			0.466117425000469	0.480779219995208	0.143045746475154	0.999753999021863	0.24169170397806	0.994915684494219	0.208145722443766	0.561991356531203
ENSG00000112715	VEGFA	29.7905	2.40299	CG	EE	pre			0.335098798855916	0.498726278250573	0.280149221999368	0.83268970005939	0.0907604727482494	0.9995559918917	2.21905497223741	2.41781921978397e-45
ENSG00000111049	MYF5	5.66454	0.847927	CG	EE	pre			-0.337846908554276	0.505011560018834	0.111046172459593	0.948179828792	0.405684796725792	0.880181989175056	-0.57094827703284	0.0501817551280452
ENSG00000105329	TGFB1	2.32359	0.543	CG	RE	pre			-0.596878645898829	0.509933782404529	-0.142964475875879	0.999753999021863	0.0276864285808219	0.997224218099473	0.628352507080524	0.172892809592197
ENSG00000106459	NRF1	12.1129	0.558518	CG	EE	pre			-0.158040470142582	0.523733479098917	-0.124450513467173	0.853107748334349	-0.0357186260850202	0.9995559918917	-0.0740591464181336	0.520130656695953
ENSG00000115966	ATF2	10.6041	0.580264	CG	EE	pre			-0.15522938037836	0.536122411871255	-0.0386244146515646	0.963389741747429	0.117452681495022	0.9995559918917	-0.043764959036907	0.773250870179167
ENSG00000100644	HIF1A	7.42514	0.635509	CG	RE	pre			-0.195618370730046	0.557488793966025	-0.113468920200889	0.999753999021863	0.0824543220410341	0.994915684494219	0.593550897687417	8.08542915627802e-07
ENSG00000108064	TFAM	10.8803	0.898661	CG	RE	pre			0.239839878469723	0.573300699864559	-0.159579315688666	0.999753999021863	-0.0582371000823562	0.994915684494219	0.246302177222575	0.0951907523981324
ENSG00000009709	PAX7	4.10656	0.442641	CG	RE	pre			-0.331742150126501	0.576325660570821	0.418030213333302	0.999753999021863	0.0716954124780221	0.994915684494219	0.241710398966861	0.211799142651414
ENSG00000162409	PRKAA2	61.2468	6.84253	CG	RE	pre			-0.311407279976198	0.609807360757431	-0.270170843769758	0.999753999021863	-0.00225633983504227	0.999531983256396	0.347839728021332	0.136293923412235
ENSG00000118689	FOXO3	25.0154	2.56551	CG	EE	pre			-0.178257487710098	0.613978517483656	-0.0707668987736026	0.949523191997182	0.114751896570103	0.9995559918917	0.119875261960047	0.633471482288489
ENSG00000129152	MYOD1	17.0082	5.56625	CG	RE	pre			-0.537236860309756	0.653229604315	-0.175584655936987	0.999753999021863	0.331048426492712	0.994915684494219	0.65694800510479	0.153566603667
ENSG00000198793	MTOR	10.2027	0.671241	CG	RE	pre			0.121388996303877	0.660586204392337	0.0389789029133587	0.999753999021863	-0.17661685659024	0.801990216878528	0.097771190870542	0.497094437701568
ENSG00000009709	PAX7	4.96869	0.931259	CG	EE	pre			-0.17068357553819	0.690725331692027	0.0412541135183736	0.977337196628233	-0.291859774881344	0.931019806724163	0.0431405574283256	0.885439707170441
ENSG00000181856	SLC2A4	129.384	11.0209	CG	EE	pre			0.17463521677437	0.691659455836018	-0.17723526053639	0.873303840118099	0.0346795191594327	0.9995559918917	0.120095260096182	0.388960499938609
ENSG00000004799	PDK4	51.6444	11.375	CG	EE	pre			-0.451077087408519	0.717351578472783	0.785008839760267	0.78778516289269	0.56702610768074	0.9995559918917	3.51617892688852	3.32767852080911e-10
ENSG00000122180	MYOG	94.7558	19.2821	CG	EE	pre			-0.339682105138519	0.718197134786444	1.08954359576759	0.550610678189702	-0.152842318811207	0.9995559918917	-1.19474621960251	0.000167249486995319
ENSG00000068305	MEF2A	50.087	3.01648	CG	EE	pre			0.0850187916727208	0.730639008076947	0.2603233776053	0.624004250547268	0.117174087028133	0.931019806724163	0.426999154884145	3.5807791310308e-08
ENSG00000197616	MYH6	20.3298	8.14012	CG	EE	pre			0.267941444471455	0.766533544614793	-0.14902059570962	0.955577535422168	-0.488418457513595	0.913098403555667	-0.686468586793599	0.0661582539339556
ENSG00000070808	CAMK2A	65.0221	5.80096	CG	RE	pre			-0.158526736390739	0.776546296709623	-0.1351180813314	0.999753999021863	0.0128558996634154	0.997224218099473	0.134861691145062	0.602121832470191
ENSG00000125414	MYH2	7964.16	767.372	CG	RE	pre			-0.164096692216701	0.788236847942902	0.273578984240502	0.999753999021863	0.0129887665766878	0.997224218099473	0.101341063208427	0.711031610260597
ENSG00000188130	MAPK12	19.2919	1.61499	CG	RE	pre			0.256862452225401	0.811893881267949	0.414993841206602	0.999753999021863	0.303539180615554	0.994915684494219	0.258670565834989	0.590328576556423
ENSG00000111049	MYF5	4.98127	0.562885	CG	RE	pre			-0.176523571851119	0.82027354026135	0.231406171022203	0.999753999021863	0.668001187125276	0.0759236185973049	0.0321762655347274	0.938441898434914
ENSG00000109819	PPARGC1A	19.0051	2.50146	CG	RE	pre			0.178542070753189	0.821644061744212	-0.233258705429321	0.999753999021863	0.0467544388552241	0.997224218099473	2.84747988306713	1.55542804947309e-14
ENSG00000132356	PRKAA1	21.9253	2.57667	CG	RE	pre			-0.129151141194127	0.821749109810687	-0.156597017411037	0.999753999021863	-0.00934195165172857	0.997224218099473	0.0179239850567456	0.940445270688722
ENSG00000185633	NDUFA4L2	4.31797	0.771	CG	EE	pre			-0.185638438515638	0.846511305970951	0.00208010007103202	0.999410249578113	-0.186250591224422	0.9995559918917	-0.965620008085505	0.0356501290023267
ENSG00000100644	HIF1A	7.64861	0.899279	CG	EE	pre			-0.0597028043665511	0.860406595264107	-0.0683309413799674	0.945525011998173	0.158636739811187	0.9995559918917	0.46684138687067	0.000315617964017476
ENSG00000118260	CREB1	4.60131	0.446672	CG	RE	pre			-0.094332250339427	0.877145820752622	-0.184172131998936	0.999753999021863	0.0623164338310699	0.994915684494219	-0.372532741571581	0.0214218136801441
ENSG00000132356	PRKAA1	20.0848	2.26919	CG	EE	pre			-0.0485891636557687	0.88149789724828	-0.0220330912768723	0.983536633200455	0.0634854558515595	0.9995559918917	-0.125462193095352	0.298772456046356
ENSG00000118689	FOXO3	27.1858	2.25342	CG	RE	pre			-0.120124656882457	0.883868371494913	-0.367933555198772	0.999753999021863	0.271492992614405	0.919072417332347	-0.161962002734794	0.562354161498015
ENSG00000115966	ATF2	11.2789	0.901279	CG	RE	pre			-0.094239319253447	0.890523924750337	-0.142170847577078	0.999753999021863	0.0931044071066593	0.994915684494219	-0.0627803518462374	0.780493529554177
ENSG00000197616	MYH6	23.2162	7.37453	CG	RE	pre			-0.241757542473648	0.911345045302012	0.0687174359241618	0.999753999021863	-0.644386779527086	0.947860554855845	-0.281232077243969	0.724985626748245
ENSG00000112592	TBP	9.93227	0.70738	CG	RE	pre			0.0471513594584913	0.924193287638819	0.00102111494550729	0.999928001526037	0.113482864279391	0.994915684494219	-0.325705521037924	0.0226817829998806
ENSG00000114315	HES1	18.2335	3.08654	CG	RE	pre			0.132575628630537	0.930013542878509	-0.10058807055529	0.999753999021863	0.910676677348227	0.334334959980971	-0.63526588906786	0.168223428453754
ENSG00000166949	SMAD3	29.1772	2.97595	CG	RE	pre			0.053135307422316	0.940453934385783	-0.0222505183327654	0.999753999021863	0.153215996697327	0.994915684494219	0.74023398055231	1.57421624365106e-06
ENSG00000173153	ESRRA	37.2359	2.63369	CG	EE	pre			-0.0329936471687285	0.944658666199552	-0.0991938758934753	0.940651628922402	-0.0700459267647323	0.9995559918917	-0.276915549960105	0.29953852544897
ENSG00000112592	TBP	9.67008	0.706271	CG	EE	pre			0.0194896217552325	0.945002485563823	-0.0760772894433177	0.913572434636659	0.074270376716405	0.9995559918917	-0.126024651257081	0.370156507902918
ENSG00000185633	NDUFA4L2	3.81378	1.17365	CG	RE	pre			0.121315633386722	0.951392698604278	0.0446598616526981	0.999753999021863	0.165245574289731	0.994915684494219	0.229958537654314	0.804133744049214
ENSG00000068305	MEF2A	58.6753	6.0679	CG	RE	pre			-0.0120204544930207	0.983092277961226	-0.045383493582236	0.999753999021863	-0.137460209402465	0.927026364924103	0.164666855914093	0.159963402816192
ENSG00000152495	CAMK4	0.0353992	0.00769976	CG	EE	pre
ENSG00000152495	CAMK4	0.0394633	0.00920123	CG	RE	pre
ENSG00000152495	CAMK4	0.0315758	0.0067172	EG	EE	pre
ENSG00000152495	CAMK4	0.0512038	0.0216926	SG	RE	pre
ENSG00000198793	MTOR	9.19797	0.313043	CG	EE	post			0.222643987503582	0.406074159524159	0.231194070063783	0.448884501630283
ENSG00000009709	PAX7	4.18841	0.783808	CG	EE	post			-0.120427501878238	0.872186683135373	0.198458505663857	0.800327385757568
ENSG00000162409	PRKAA2	51.6753	3.9025	CG	EE	post			-0.168910566912114	0.691438326102875	0.00257633971199287	0.998355399238539
ENSG00000122180	MYOG	75.6764	4.53828	CG	EE	post			0.499783640108391	0.53235795873218	0.802479006328624	0.280492580378454
ENSG00000108064	TFAM	9.71338	0.266008	CG	EE	post			0.14459898849702	0.616515776410493	0.0331624075210229	0.946937682815985
ENSG00000129152	MYOD1	16.1876	3.27506	CG	EE	post			0.0208824668615822	0.991331534927619	0.333949244168232	0.818185698868417
ENSG00000173153	ESRRA	37.0504	3.43107	CG	EE	post			0.238769933596034	0.758464524659122	0.190959971243123	0.857475515149698
ENSG00000062485	CS	222.306	7.79731	CG	EE	post			0.444736830743956	0.0729163814812858	0.0139260428100897	0.983892045094347
ENSG00000185633	NDUFA4L2	3.97012	0.901003	CG	EE	post			0.0151372093122813	0.994295496401459	0.17994364905158	0.912882914072339
ENSG00000111046	MYF6	258.283	21.1117	CG	EE	post			-0.128041960464019	0.814035178485729	0.414618498349275	0.296925418667716
ENSG00000111049	MYF5	7.78277	1.19836	CG	EE	post			-0.350263363509545	0.568600359776549	0.210920051511611	0.820548920406662
ENSG00000150907	FOXO1	21.6423	2.40652	CG	EE	post			-0.265289721132103	0.768911519277139	0.335540897511088	0.746976694192482
ENSG00000197616	MYH6	14.8233	5.50298	CG	EE	post			0.652446494907376	0.612874623237622	0.0485650978860762	0.984097841611256
ENSG00000092054	MYH7	3631.41	538.913	CG	EE	post			0.647230382028596	0.309729710306334	-0.188658477393176	0.883912181272712
ENSG00000100644	HIF1A	8.60685	0.799281	CG	EE	post			-0.145827073493077	0.793841017478975	-0.288627105559323	0.581935030026752
ENSG00000166949	SMAD3	34.2824	3.75783	CG	EE	post			-0.113836245696102	0.848348700484807	-0.142505702228391	0.83580937368302
ENSG00000068305	MEF2A	55.2333	3.09678	CG	EE	post			0.0469052719452167	0.921844911211869	-0.00824514721022514	0.988418826601803
ENSG00000181856	SLC2A4	137.177	14.5769	CG	EE	post			0.0609077334627176	0.950367679515073	-0.0175498154893699	0.987800035488247
ENSG00000125414	MYH2	8665.37	945.54	CG	EE	post			-0.411663920855364	0.651467964412557	0.216826602702473	0.882488684440388
ENSG00000105329	TGFB1	2.63669	0.369665	CG	EE	post			-0.570803780279866	0.445103436439782	-0.272405963627177	0.826606666759362
ENSG00000115966	ATF2	11.7329	0.753493	CG	EE	post			-0.224611392407957	0.376726121710524	-0.124608982801355	0.755240381085081
ENSG00000138379	MSTN	13.682	2.04137	CG	EE	post			-1.21342650722028	0.0253069355073198	-0.972921775810418	0.13631113025665
ENSG00000118260	CREB1	4.74158	0.281262	CG	EE	post			-0.142025068978479	0.677716565620958	-0.337096299550165	0.216789154056726
ENSG00000188130	MAPK12	25.6249	4.12955	CG	EE	post			-0.134778292199949	0.916565358950529	0.232447443578516	0.857556884053595
ENSG00000160808	MYL3	1411.99	146.622	CG	EE	post			1.05841159030993	0.0832178237720399	0.0623688869493538	0.967424642330995
ENSG00000114315	HES1	38.6358	2.64106	CG	EE	post			-0.108613699112478	0.910145444387982	-0.282295181817048	0.729174598013933
ENSG00000109819	PPARGC1A	19.4684	1.56722	CG	EE	post			-0.0332976448541603	0.98408070193327	0.766985221280789	0.373605581921567
ENSG00000132356	PRKAA1	21.1392	1.82896	CG	EE	post			-0.0564532601165242	0.925558255652371	-0.266002916294419	0.50951856998381
ENSG00000152495	CAMK4	0.0553175	0.0151621	CG	EE	post
ENSG00000070808	CAMK2A	77.2361	8.91424	CG	EE	post			-0.42839536084191	0.291418882344454	-0.36141710722257	0.473157352548862
ENSG00000112715	VEGFA	32.4642	2.91164	CG	EE	post			0.463801355429244	0.493737170561714	0.409318192846008	0.63097049261711
ENSG00000118689	FOXO3	27.3486	2.28139	CG	EE	post			-0.372008995767698	0.376726121710524	-0.205822249859594	0.757534350264478
ENSG00000112592	TBP	10.3503	0.666129	CG	EE	post			0.0587733069908983	0.893785982216	-0.0622821270125583	0.901225850993265
ENSG00000146592	CREB5	4.10619	0.475682	CG	EE	post			-0.390406643311411	0.504709292781338	-0.353883795165828	0.628266928566777
ENSG00000004799	PDK4	89.7788	22.1374	CG	EE	post			0.155344209605941	0.955807528417553	-0.537895423772714	0.825977109758047
ENSG00000106459	NRF1	12.1274	0.818845	CG	EE	post			-0.146164334480039	0.690408068145048	-0.0770300609953905	0.891243339025805
ENSG00000136997	MYC	8.01618	1.13344	CG	EE	post			0.0887257296701258	0.951679045036528	0.176656484897214	0.903886587213568
ENSG00000198793	MTOR	10.2817	0.514812	CG	EE	3h			0.151047080869633	0.703482532185395	0.0592808313535624	0.999853165679007
ENSG00000009709	PAX7	4.56853	0.582195	CG	EE	3h			-0.223588835707554	0.812919792640516	-0.036981541183339	0.999853165679007
ENSG00000162409	PRKAA2	47.7969	4.31219	CG	EE	3h			-0.221618682018607	0.731781776913338	0.0185070750986495	0.999853165679007
ENSG00000122180	MYOG	36.6453	9.38135	CG	EE	3h			0.592943798081182	0.517613259880128	0.0056898651652239	0.999853165679007
ENSG00000108064	TFAM	11.484	0.438429	CG	EE	3h			0.0675446947661593	0.920168447390464	0.026737008216965	0.999853165679007
ENSG00000129152	MYOD1	14.5382	3.16243	CG	EE	3h			-0.680970505185627	0.418283469528598	-0.751105851280915	0.994606224224624
ENSG00000173153	ESRRA	30.229	4.45068	CG	EE	3h			0.250557204399404	0.890782592498024	0.153678125921347	0.999853165679007
ENSG00000062485	CS	222.616	9.62496	CG	EE	3h			0.467885377883875	0.0164035155716794	0.0205289842766225	0.999853165679007
ENSG00000185633	NDUFA4L2	2.10739	0.422709	CG	EE	3h			0.855199812757165	0.484431639130448	0.47377966229298	0.999853165679007
ENSG00000111046	MYF6	257.387	56.8178	CG	EE	3h			0.103266333344356	0.973111698054597	-0.192138740466901	0.999853165679007
ENSG00000111049	MYF5	3.67699	0.681967	CG	EE	3h			-0.366342098432596	0.710016353455367	0.17743639523366	0.999853165679007
ENSG00000150907	FOXO1	54.0326	8.21816	CG	EE	3h			-0.152825331709447	0.910702043756131	-0.449566672680053	0.999853165679007
ENSG00000197616	MYH6	10.4367	2.46347	CG	EE	3h			1.07375434364202	0.146239519299238	-0.447612277051142	0.999853165679007
ENSG00000092054	MYH7	3144.64	373.98	CG	EE	3h			0.845287121188162	0.0561852273267479	-0.00666852941808833	0.999853165679007
ENSG00000100644	HIF1A	9.62476	0.551293	CG	EE	3h			-0.524872585027407	0.115776058178718	-0.113370306255071	0.999853165679007
ENSG00000166949	SMAD3	54.2485	3.41036	CG	EE	3h			-0.293566546669741	0.350031476865121	-0.301757401732339	0.971648952507958
ENSG00000068305	MEF2A	63.8709	4.57081	CG	EE	3h			0.0277964464235175	0.985972170714342	-0.0369955294460839	0.999853165679007
ENSG00000181856	SLC2A4	131.938	10.6551	CG	EE	3h			-0.0863664007015048	0.955975354785697	0.0630657628143658	0.999853165679007
ENSG00000125414	MYH2	9355.24	644.718	CG	EE	3h			-0.807135212850501	0.0645053657032293	-0.0316774317511076	0.999853165679007
ENSG00000105329	TGFB1	2.56866	0.275648	CG	EE	3h			0.0935335985130118	0.974655783879421	-0.348988296656413	0.999853165679007
ENSG00000115966	ATF2	9.81412	0.853977	CG	EE	3h			-0.187482767810868	0.754622725780253	-0.0130001391286229	0.999853165679007
ENSG00000138379	MSTN	3.98766	1.10171	CG	EE	3h			-0.600178677366503	0.657515158057795	-0.689411371554474	0.999853165679007
ENSG00000118260	CREB1	3.42442	0.350403	CG	EE	3h			-0.0316189712507571	0.987834011533346	-0.187610559744882	0.999853165679007
ENSG00000188130	MAPK12	21.7662	2.69398	CG	EE	3h			-0.103985841518619	0.985318107416688	0.344284362828735	0.999853165679007
ENSG00000160808	MYL3	1192.11	211.842	CG	EE	3h			1.1931830069955	0.0940283670638061	0.315319887207206	0.999853165679007
ENSG00000114315	HES1	7.00197	1.2966	CG	EE	3h			-1.04508045106006	0.0719313413414431	-0.976913462859648	0.562362254472682
ENSG00000109819	PPARGC1A	305.146	36.1112	CG	EE	3h			-0.645406629986086	0.295266568373596	-0.152681822134415	0.999853165679007
ENSG00000132356	PRKAA1	17.3377	1.96096	CG	EE	3h			0.0485058116520521	0.973028559758507	-0.0814980914753859	0.999853165679007
ENSG00000152495	CAMK4	0.0268485	0.00497166	CG	EE	3h
ENSG00000070808	CAMK2A	64.4873	5.73817	CG	EE	3h			-0.433206073078303	0.278761565522371	-0.303863186372849	0.999853165679007
ENSG00000112715	VEGFA	134.723	16.3856	CG	EE	3h			-0.467994390142771	0.625867928688066	-0.229817277233436	0.999853165679007
ENSG00000118689	FOXO3	25.3474	2.99477	CG	EE	3h			0.246087996183204	0.699967261542806	-0.265782471259264	0.999853165679007
ENSG00000112592	TBP	8.2874	0.449113	CG	EE	3h			-0.0528074650233358	0.94871608640789	-0.0175741688362335	0.999853165679007
ENSG00000146592	CREB5	2.76128	0.221867	CG	EE	3h			-0.0996009144522969	0.933135104195632	-0.224592246394929	0.999853165679007
ENSG00000004799	PDK4	632.323	245.512	CG	EE	3h			0.616830840184375	0.7347660898216	0.188467807660584	0.999853165679007
ENSG00000106459	NRF1	10.937	0.816224	CG	EE	3h			-0.197516646134557	0.59391575408254	-0.176296275784979	0.999853165679007
ENSG00000136997	MYC	19.7793	10.7082	CG	EE	3h			-2.10121011493512	0.016618832371318	-1.47022411901695	0.686944945087746
ENSG00000198793	MTOR	9.56732	0.592181	CG	RE	post			0.337143370029673	0.0265223721219008	0.126782184561719	0.757962375952823
ENSG00000009709	PAX7	4.68325	0.641666	CG	RE	post			-0.417131975234048	0.32532997788009	0.155502851071241	0.893611069268566
ENSG00000162409	PRKAA2	64.8994	5.41779	CG	RE	post			-0.474555645453789	0.0903463201272844	-0.291376482236475	0.647669441063855
ENSG00000122180	MYOG	127.589	33.6251	CG	RE	post			-0.421531218019709	0.544823755684961	-0.618410512680252	0.605666908105252
ENSG00000108064	TFAM	10.9694	0.664353	CG	RE	post			0.10128727502658	0.758383503089384	-0.10552392214584	0.87957523361346
ENSG00000129152	MYOD1	22.0053	5.23085	CG	RE	post			-0.672800621842799	0.302303038588888	-0.691161357847442	0.582960837285264
ENSG00000173153	ESRRA	41.5281	6.07572	CG	RE	post			0.160132932438141	0.704645448648823	0.00759667170959589	0.993104077241842
ENSG00000062485	CS	226.056	8.92092	CG	RE	post			0.593771096997156	0.000493134690411423	0.10648155818459	0.853646698057992
ENSG00000185633	NDUFA4L2	4.40903	0.637794	CG	RE	post			0.00924390593739666	0.99262336674322	-0.389648700974023	0.782988319853143
ENSG00000111046	MYF6	372.929	32.5282	CG	RE	post			-0.175814808665347	0.671843184810671	-0.371969505392759	0.577141486729398
ENSG00000111049	MYF5	8.98675	1.72528	CG	RE	post			-0.563177671502457	0.232853412605198	0.102229010520197	0.943860024117487
ENSG00000150907	FOXO1	23.4437	2.22803	CG	RE	post			-0.348460260376873	0.306966195345217	-0.378167021480898	0.550861318147062
ENSG00000197616	MYH6	15.8035	6.09508	CG	RE	post			1.14732967260086	0.170281558407837	-0.237851742486594	0.929580223472794
ENSG00000092054	MYH7	3528.43	566.933	CG	RE	post			1.02886458931833	0.00181620155566907	0.263043874770598	0.795922626904565
ENSG00000100644	HIF1A	8.4274	0.808542	CG	RE	post			-0.106203358305662	0.729605238505518	-0.129540924009001	0.832872279443628
ENSG00000166949	SMAD3	34.5046	3.22711	CG	RE	post			0.0533961266209659	0.896083941247562	0.0479494605418785	0.959109772519629
ENSG00000068305	MEF2A	55.6401	3.56631	CG	RE	post			0.0736495781970923	0.765488179461418	0.076918964091734	0.884297805621268
ENSG00000181856	SLC2A4	150.12	13.5003	CG	RE	post			0.0445189745015935	0.891997022344755	-0.0638779433267026	0.925511088429991
ENSG00000125414	MYH2	8527.77	649.132	CG	RE	post			-0.256827336937519	0.468513246457454	0.0880141607718117	0.928705067766914
ENSG00000105329	TGFB1	2.57784	0.482781	CG	RE	post			-0.446382905989554	0.484726527807591	-0.628235839183254	0.573395794911547
ENSG00000115966	ATF2	12.7301	0.803176	CG	RE	post			-0.19555238827207	0.405820088904845	-0.0624905576000346	0.925511088429991
ENSG00000138379	MSTN	12.0724	1.63154	CG	RE	post			-1.03742707546926	0.001288815338332	-0.391035671904249	0.638235144344149
ENSG00000118260	CREB1	5.09023	0.438018	CG	RE	post			-0.120188272445412	0.703614593648015	-0.176528461277837	0.764142621312034
ENSG00000188130	MAPK12	28.2324	4.95475	CG	RE	post			-0.215750939942455	0.708513919799864	0.16205601333321	0.902421061208771
ENSG00000160808	MYL3	1510.8	193.574	CG	RE	post			1.00617732584859	0.00731848157616955	0.403461256576641	0.673588541080524
ENSG00000114315	HES1	35.9587	4.4967	CG	RE	post			-0.272146421348834	0.546008774745925	-0.45454984455159	0.51586965948784
ENSG00000109819	PPARGC1A	20.8799	1.6438	CG	RE	post			0.0423522844003903	0.923162340731081	-0.104202761316633	0.899701460376504
ENSG00000132356	PRKAA1	22.5285	1.60572	CG	RE	post			-0.141211114013746	0.620158970673914	-0.141541954142584	0.809157059266957
ENSG00000152495	CAMK4	0.052136	0.0142078	CG	RE	post
ENSG00000070808	CAMK2A	71.1095	6.10785	CG	RE	post			-0.24367270901115	0.371790258776416	-0.00824664643757528	0.990738800248391
ENSG00000112715	VEGFA	43.3029	3.56075	CG	RE	post			0.457182372634749	0.0306476280798561	-0.226982147600898	0.65887261507233
ENSG00000118689	FOXO3	35.2041	3.23348	CG	RE	post			-0.518872169403925	0.0909391040298777	-0.449222575689287	0.427574413712397
ENSG00000112592	TBP	11.3483	0.626118	CG	RE	post			-0.0729238779074785	0.770730858383607	-0.00263023604323341	0.996637568694276
ENSG00000146592	CREB5	5.16092	0.657975	CG	RE	post			-0.211353439589627	0.716339201150363	-0.70335860832046	0.307470079090838
ENSG00000004799	PDK4	122.58	33.9311	CG	RE	post			1.00252808708256	0.42003180296973	-0.771881299961074	0.77506787454316
ENSG00000106459	NRF1	13.2267	0.918415	CG	RE	post			-0.36762877527912	0.0232485428542477	-0.218170509310653	0.531420934260292
ENSG00000136997	MYC	7.52985	2.09472	CG	RE	post			0.165791018497711	0.885755014788921	-0.498301779383607	0.796410679609533
ENSG00000198793	MTOR	9.45995	0.528387	CG	RE	3h			0.304719383580483	0.0584332775929066	0.151292334750628	0.836615988840897
ENSG00000009709	PAX7	4.25397	0.448695	CG	RE	3h			-0.291336637273106	0.40373923186812	-0.344234624659461	0.774786108716623
ENSG00000162409	PRKAA2	67.5504	7.05108	CG	RE	3h			-0.222061851025017	0.529977655889591	-0.572056215453286	0.3165228478764
ENSG00000122180	MYOG	113.483	18.3216	CG	RE	3h			-0.0439852021237867	0.953681665464701	-0.260063630243418	0.951483052153302
ENSG00000108064	TFAM	11.0082	0.586218	CG	RE	3h			0.040852889293134	0.917837351595386	-0.118769372679217	0.957146533161927
ENSG00000129152	MYOD1	21.4209	4.97027	CG	RE	3h			-1.41349270308181	0.0391478996619078	-0.602181965616464	0.858074408527909
ENSG00000173153	ESRRA	34.682	5.59679	CG	RE	3h			-0.138134740904938	0.845200718133533	-0.0630914665413748	0.984365992382237
ENSG00000062485	CS	204.497	9.81801	CG	RE	3h			0.580203831918854	0.00394408795088113	0.0574607901226835	0.971823834458133
ENSG00000185633	NDUFA4L2	4.20584	0.866543	CG	RE	3h			-0.780998925268912	0.388712239983738	-0.709374994600775	0.855784665038003
ENSG00000111046	MYF6	497	101.508	CG	RE	3h			-0.322216512202588	0.613957397482216	-0.134173216840728	0.971823834458133
ENSG00000111049	MYF5	4.52273	0.532691	CG	RE	3h			-0.463551616760554	0.309302324701732	0.0473972924986752	0.984751551979262
ENSG00000150907	FOXO1	29.6079	5.11481	CG	RE	3h			-1.11136877040584	0.0331972029502995	-0.00496643422679386	0.999209599473017
ENSG00000197616	MYH6	17.7586	8.06401	CG	RE	3h			-0.257315257082869	0.796369199447782	-0.867709056444442	0.747394100359092
ENSG00000092054	MYH7	3219.1	466.991	CG	RE	3h			0.815226285136713	0.0346298356919173	0.141058747618735	0.958458371534275
ENSG00000100644	HIF1A	9.86294	1.05739	CG	RE	3h			-0.477741857684529	0.259278900283193	0.187016182458312	0.951483052153302
ENSG00000166949	SMAD3	42.2203	3.89943	CG	RE	3h			0.059257676427618	0.883701924504826	0.148376626606343	0.951483052153302
ENSG00000068305	MEF2A	56.1416	3.13353	CG	RE	3h			0.0143246956209156	0.96450924174761	-0.043092306314504	0.975887991108055
ENSG00000181856	SLC2A4	91.1627	10.2216	CG	RE	3h			0.0635592792077892	0.878669285800423	0.0265496626447116	0.988617051973473
ENSG00000125414	MYH2	7340.97	391.131	CG	RE	3h			-0.364686666448305	0.392933884851836	0.237615604231548	0.937742263069827
ENSG00000105329	TGFB1	3.39683	0.806109	CG	RE	3h			-0.888848361768359	0.157651451676425	-0.433788268755559	0.903272518196303
ENSG00000115966	ATF2	9.27167	0.591632	CG	RE	3h			-0.190214973005043	0.50770148095777	-0.202560079178633	0.86509352162606
ENSG00000138379	MSTN	6.47694	1.02953	CG	RE	3h			-1.02379188530498	0.0481811660322459	-0.737057232037766	0.627538050292979
ENSG00000118260	CREB1	3.00682	0.187342	CG	RE	3h			-0.138794952720176	0.645613600340749	-0.302547469910242	0.708523081429133
ENSG00000188130	MAPK12	23.7757	4.88424	CG	RE	3h			-0.563720572737303	0.486206313669987	0.0628520015278331	0.988912804360934
ENSG00000160808	MYL3	1439.72	253.418	CG	RE	3h			0.653646278442647	0.214961117691407	0.0340833241919947	0.993728849163496
ENSG00000114315	HES1	9.43794	1.48464	CG	RE	3h			-1.04485610263551	0.0286024429536052	-0.276452813163578	0.943698551459394
ENSG00000109819	PPARGC1A	122.166	28.4963	CG	RE	3h			0.163104270176105	0.850466964624578	0.81191475166783	0.69720947803005
ENSG00000132356	PRKAA1	18.5781	0.989956	CG	RE	3h			-0.025914749615572	0.939959875522568	-0.212774830566354	0.835360542944462
ENSG00000152495	CAMK4	0.0361201	0.00718903	CG	RE	3h
ENSG00000070808	CAMK2A	63.9935	6.68769	CG	RE	3h			-0.362099211170579	0.128366511612193	-0.0950846397614872	0.957146533161927
ENSG00000112715	VEGFA	77.2171	9.23208	CG	RE	3h			-0.22541691631574	0.683212344860438	0.289036436147779	0.923575109687531
ENSG00000118689	FOXO3	21.4798	2.40365	CG	RE	3h			-0.29523148560445	0.560729701085458	0.0860720729049885	0.97534130081437
ENSG00000112592	TBP	6.81214	0.370835	CG	RE	3h			-0.0862849875442788	0.799033883819576	-0.0767389243753264	0.962540510382736
ENSG00000146592	CREB5	12.4378	2.18943	CG	RE	3h			-0.280005694447509	0.633070494331359	-0.633792446708507	0.664556902958673
ENSG00000004799	PDK4	544.757	187.919	CG	RE	3h			0.0162022396944022	0.991641250080469	0.298575171844097	0.962540510382736
ENSG00000106459	NRF1	9.32197	0.812043	CG	RE	3h			-0.11123129659877	0.660755219381633	-0.296092675130839	0.600646019730553
ENSG00000136997	MYC	73.044	23.8736	CG	RE	3h			-1.53742272849714	0.0786669749360382	0.176798172269165	0.97534130081437
ENSG00000152495	CAMK4	0.0398749	0.0114582	EG	EE	post
ENSG00000152495	CAMK4	0.0191132	0.00529471	EG	EE	3h
ENSG00000152495	CAMK4	0.0502213	0.0132771	SG	RE	post
ENSG00000152495	CAMK4	0.0184652	0.00277632	SG	RE	3h

## Sheet: PGC1a transcripts
Baseline expression										Expressional fold change post exercise vs pre
Timepoint	Group	Intervention	Transcript	Mean	Median	SEM	IQR			Timepoint	Group	Intervention	Transcript	Mean (fold change)	Median (fold change)	SEM	IQR
pre	CG	EE	ex1a	0.254401	0.228333	0.0343323	0.0441527			post	CG	EE	ex1a	1.3091	1.0655	0.137927	0.640209
pre	CG	EE	ex1b	0.00363941	0.00149576	0.00203263	0.00225755			post	CG	EE	ex1b	2.58741	1.85259	0.744894	0.993257
pre	CG	EE	nontrunc	0.369449	0.293315	0.0742059	0.192609			post	CG	EE	nontrunc	0.948065	0.989973	0.132073	0.444144
pre	CG	EE	totalPGC	0.771555	0.648027	0.156897	0.487451			post	CG	EE	totalPGC	0.941374	0.987462	0.119292	0.311552
pre	CG	EE	trunc	0.0563755	0.0466404	0.00954527	0.0338324			post	CG	EE	trunc	0.861529	0.870764	0.0784591	0.233959
pre	CG	RE	ex1a	0.2248	0.236686	0.034585	0.109658			post	CG	RE	ex1a	1.44348	1.07082	0.382114	0.0803252
pre	CG	RE	ex1b	0.00242624	0.002547	0.000571297	0.00206083			post	CG	RE	ex1b	1.71794	1.87676	0.298282	0.767125
pre	CG	RE	nontrunc	0.389654	0.371898	0.0647568	0.197834			post	CG	RE	nontrunc	1.1252	0.914504	0.235347	0.301502
pre	CG	RE	totalPGC	0.803363	0.687738	0.146035	0.39935			post	CG	RE	totalPGC	1.17032	0.929716	0.275027	0.235452
pre	CG	RE	trunc	0.0587247	0.0523417	0.010738	0.0189584			post	CG	RE	trunc	1.37209	1.00119	0.457163	0.309034
pre	EG	EE	ex1a	0.311759	0.321154	0.0210003	0.0392717			post	EG	EE	ex1a	1.31977	1.39444	0.106856	0.323142
pre	EG	EE	ex1b	0.0712522	0.00449305	0.0643191	0.0127877			post	EG	EE	ex1b	2.48537	1.02844	1.4154	0.532607
pre	EG	EE	nontrunc	0.397739	0.416247	0.0231302	0.0604598			post	EG	EE	nontrunc	0.932334	0.921166	0.0791439	0.290326
pre	EG	EE	totalPGC	1.02398	0.738838	0.366855	0.167379			post	EG	EE	totalPGC	0.928834	0.948946	0.16316	0.207755
pre	EG	EE	trunc	0.0468454	0.0469699	0.00454837	0.00981892			post	EG	EE	trunc	1.08705	0.989066	0.101595	0.277386
pre	SG	RE	ex1a	0.250947	0.25826	0.0316871	0.0814262			post	SG	RE	ex1a	1.34117	1.1987	0.193546	0.598474
pre	SG	RE	ex1b	0.00205266	0.000956173	0.00075653	0.00256076			post	SG	RE	ex1b	2.86569	0.903325	1.72207	1.39629
pre	SG	RE	nontrunc	0.285429	0.303861	0.0354118	0.117207			post	SG	RE	nontrunc	1.18218	1.1142	0.124415	0.385059
pre	SG	RE	totalPGC	0.511685	0.515479	0.05611	0.126078			post	SG	RE	totalPGC	1.11327	1.03937	0.109607	0.134414
pre	SG	RE	trunc	0.0417122	0.0442258	0.00500437	0.0101246			post	SG	RE	trunc	1.08353	1.1178	0.126141	0.449588
										3h	CG	EE	ex1a	3.23067	3.17822	0.202061	0.736518
										3h	CG	EE	ex1b	2657.74	1758.72	827.477	3546.01
										3h	CG	EE	nontrunc	13.2893	12.5803	3.51959	9.15638
										3h	CG	EE	totalPGC	12.7739	11.5486	2.79055	9.54061
										3h	CG	EE	trunc	18.4897	15.9841	4.96735	6.12322
										3h	CG	RE	ex1a	2.63437	1.94797	0.688353	1.37372
										3h	CG	RE	ex1b	1158.04	484.022	678.931	696.833
										3h	CG	RE	nontrunc	6.64004	2.62803	3.09554	5.62754
										3h	CG	RE	totalPGC	7.13951	3.25379	3.08975	7.28278
										3h	CG	RE	trunc	12.2157	3.80831	6.41923	11.5489
										3h	EG	EE	ex1a	2.12092	1.87377	0.346023	0.652089
										3h	EG	EE	ex1b	601.867	215.327	412.126	232.176
										3h	EG	EE	nontrunc	7.56688	5.68134	2.24853	4.03606
										3h	EG	EE	totalPGC	7.23997	4.92828	3.13848	3.05999
										3h	EG	EE	trunc	13.2834	7.18232	5.71469	6.55766
										3h	SG	RE	ex1a	2.36209	2.29468	0.231565	0.62029
										3h	SG	RE	ex1b	5445.44	1729.23	3117.67	2827.4
										3h	SG	RE	nontrunc	11.4913	11.0104	1.56776	3.80554
										3h	SG	RE	totalPGC	12.3721	14.4268	1.61136	6.78424
										3h	SG	RE	trunc	19.7428	23.0804	2.90996	11.3363
