# Supplementary material for: DNA methylation of exercise-responsive genes differs between trained and untrained men
Source: BMC Biol. 2024 Jul 4;22:147. doi: 10.1186/s12915-024-01938-6 (PMC11225400; doi:10.1186/s12915-024-01938-6)
Supplement: Supplementary file 3 — Additional file 3. Epigenetic Landscape In Silico Deletion Analysis (Lisa). [file 12915_2024_1938_MOESM3_ESM.xlsx]

## Sheet: CvEup
Transcription.Factor	rank	X1st.Sample.p.value	X2nd.Sample.p.value	X3rd.Sample.p.value	X4th.Sample.p.value	X5th.Sample.p.value
TRAF7	1	1.39e-35	6.07e-31	1.32e-26	3.38e-24
GATA2	2	1.31e-34	1.02e-06	1.18e-05	0.000391	0.000455
ING2	3	2.19e-34
BRD4	4	2.83e-33	3.32e-33	3.35e-33	8.25e-33	6.68e-30
SOX4	5	1.07e-32	2.73e-32	9.45e-29	0.0522	0.0703
KMT2A	6	2.22e-32	1.77e-24	5.47e-20	6.62e-12	2.3e-11
AR	7	4.8e-32	1.4e-25	1.64e-21	1.87e-20	1.1e-10
SMARCB1	8	4.74e-31	4.74e-31	0.016	0.0799	0.0934
CHD8	9	5.46e-31	1.17e-24	1.93e-21	3.46e-05	0.00255
LEO1	10	5.64e-31	0.0965
XRN2	11	8.08e-31	5.1e-30	1.21e-29	1.55e-29	3.92e-28
NR2F2	12	2.37e-30	4.87e-10	2.45e-09	6.68e-09	8.27e-09
AFF1	15	1.61e-29	1.39e-28	2.27e-28	7.23e-13	8.75e-05
KDM2B	16	2.93e-29	1.08e-09	4.1e-08	7.81e-08	6.44e-07
CBX5	17	3.34e-29	6.46e-24	0.024	0.08	0.0832
ZBTB48	18	3.63e-29	1.41e-26	3.17e-26	6.83e-26	2.27e-25
MED1	19	3.71e-29	9.93e-24	1.28e-22	3.22e-20	4.41e-19
TAF1	20	4.59e-29	7.55e-24	1.13e-23	2.18e-23	3.68e-23
ING5	21	5.64e-29
KMT2D	22	6.86e-29	3.83e-28	9.49e-22	5.04e-21	2.6e-18
RBBP5	23	1.09e-28	1.29e-28	1.95e-21	3.93e-17	4.11e-16
HDAC1	24	2.87e-28	2.16e-24	5.1e-24	9.19e-19	1.59e-18
TP53	25	3.2e-28	1.84e-25	3.28e-15	7.7e-12	1.54e-11
ETS1	26	3.72e-28	4.32e-25	6.42e-23	1.5e-21	1.6e-20
MYBL2	27	4.12e-28	0.0524	0.0623	0.0856	0.11
SMAD5	28	6.56e-28	2.14e-23	1
KDM4B	29	8.07e-28	0.000257
PHF8	30	1.67e-27	2.33e-27	3.26e-27	1.68e-24	3.1e-23
POU2F2	31	2.17e-27	3.6e-23
RBL1	32	2.42e-27
TRIM28	34	7.76e-27	1.38e-13	7.41e-13	2.56e-12	1.37e-08
SUPT5H	36	2.19e-26	1.58e-24	6.17e-14	2.77e-13	1.46e-07
HBP1	37	3.4e-26	2.96e-25	0.0105
YY1	38	8.95e-26	1.2e-23	2.2e-23	6.51e-22	2.68e-21
MECP2	39	1.19e-25	3.99e-20	1.15e-19	1.28e-19	0.000238
NEUROD1	40	1.76e-25	3.39e-22	1.8e-20	6.44e-20	3.25e-18
GTF2B	41	2.06e-25	3.14e-18	1.95e-17	1.5e-13	7.66e-12
INTS3	42	2.98e-25
REST	43	3.23e-25	4.44e-25	1.22e-23	1.89e-22	1.32e-21
PARP1	44	4.76e-25	1.75e-23	5.86e-22	7.19e-22	0.0525
SIN3A	45	1.1e-24	1.75e-24	5.02e-22	1.31e-19	7.4e-17
BRD2	47	1.14e-24	4.33e-22	4.99e-21	4.45e-20	2.25e-18
HDAC2	49	4.39e-24	7.14e-20	7.14e-20	3.43e-17	2.5e-15
MYC	50	4.48e-24	6.06e-23	3.61e-22	8.79e-21	9.28e-21
TCF7L2	51	4.7e-24	1.46e-21	1.83e-13	3.15e-09	7.36e-07
MYCN	53	5.92e-24	0.0148
ZBTB17	54	6.72e-24	9.84e-10	6.69e-09	0.0102	0.0245
THAP1	55	7.57e-24	0.122
PML	56	8.07e-24	1.61e-23	1.72e-19	7.54e-08	7.84e-07
GABPA	57	1.07e-23	3.86e-16	1.83e-14	1.86e-13	9.53e-13
NFATC1	58	1.34e-23	8.61e-22	0.00739	0.0951
PHF2	59	1.45e-23	5.25e-12
TCF12	60	2.3e-23	7.21e-19	1.33e-12	1.04e-10	3.24e-10
ESR1	61	2.39e-23	6.72e-17	1.59e-16	2.76e-14	6.86e-14
MAF	62	2.87e-23	4.77e-19	5.13e-17	0.0374
TRIM25	63	3.33e-23	3.92e-06	5.04e-05	0.984	1
MAZ	64	3.78e-23	1.87e-11	1.95e-10	6.19e-10	7.68e-09
BRCA1	65	4.81e-23	7.25e-10	2.66e-07	1.45e-05	0.000301
BRD1	66	6.21e-23	0.000245	0.000709	0.0536	0.0771
FOXM1	67	7.65e-23	6.12e-19	1.08e-18	5.97e-16	1.39e-15
STAT1	68	9.25e-23	9.02e-17	3.38e-14	9.44e-14	2.06e-13
SUZ12	69	1.42e-22	0.00166	0.0444	0.0444	0.058
EGR1	70	1.46e-22	7.1e-13	1.32e-12	1.3e-08	3.33e-08
NELFE	71	4.65e-22	5.08e-22	1.31e-21	1.81e-19	3.35e-18
TAL1	72	4.7e-22	3.99e-11	2.78e-09	1.34e-07	7.62e-07
RB1	73	5.04e-22	9.54e-12	3.63e-08	3.51e-05	0.00252
RPE	74	6.66e-22
TGIF2	75	7.61e-22	1.58e-19
GMEB2	76	7.67e-22	2.8e-07
MYF5	77	8.28e-22
SRF	78	8.89e-22	3.65e-21	1.81e-15	6.66e-15	2.97e-12
RFX1	79	1.05e-21	1.5e-05	0.000822	0.0039	0.0178
RBBP4	80	1.05e-21
PAF1	81	1.72e-21	6.1e-21	7.23e-18	9.8e-18	2.04e-15
L3MBTL4	82	2.29e-21
CDK8	83	2.58e-21	4.24e-21	5.28e-16	1.15e-14	1.1e-13
TBL1X	84	3.91e-21
HCFC1	85	4.51e-21	5.7e-20	2.94e-18	5.08e-18	3.76e-16
CBX1	86	5.21e-21	5.47e-19	3.89e-12	5.94e-12	0.0665
E2F1	87	5.33e-21	5.6e-18	9.87e-18	2.43e-16	2.15e-15
WDR5	88	5.67e-21	2.99e-20	5.89e-18	6.44e-16	1.4e-14
CREBBP	89	6.59e-21	1.47e-15	3.15e-14	8.27e-07	0.000149
NFIC	90	7.18e-21	4.38e-12	1.36e-07	0.00113
TTF2	91	7.86e-21	0.0616	0.108
CTBP2	92	8.46e-21	0.278	0.963
RELA	93	8.51e-21	8.75e-19	1.05e-18	1.72e-18	1.98e-17
PITX3	94	9.32e-21
ZNF76	95	1.01e-20	1e-07	1.26e-05	4.74e-05
BCL3	96	1.02e-20	1.32e-17	1.9e-17	1.92e-17	2.3e-17
AFF4	97	1.45e-20	6.66e-18	9.33e-16	1.77e-15	5.77e-15
UHRF2	98	1.54e-20
MBD2	99	1.63e-20	8.59e-20	1.82e-18	5.29e-17	1.05e-16
TAF7	100	1.78e-20	2.92e-17	8.33e-16	1.45e-14
ATF2	101	2.46e-20	1.94e-10	2.85e-09	0.00113	0.00194
SIX5	102	2.8e-20	4.27e-17	7.59e-09	9.63e-05	0.000974
KAT7	103	3.24e-20
ZNF518A	104	5e-20	5.16e-15
JUND	105	5.22e-20	2.5e-15	1.85e-12	2.8e-12	1.17e-10
KDM1A	106	5.54e-20	5.13e-16	1.88e-15	1.09e-09	5.64e-07
NPAT	107	5.8e-20	0.115	0.537	0.941
SMARCA4	108	6.19e-20	1.32e-17	6.58e-16	1.48e-10	2.8e-09
YAP1	109	6.45e-20	3.02e-11	6.75e-05	9.29e-05	0.000401
FOXO3	110	6.6e-20	9.08e-11	0.0385	0.0452	0.119
FOXP1	111	7.61e-20	1.08e-15	5.29e-09	1.73e-05	0.000209
CBFB	112	9.02e-20	2.43e-15	1.19e-11	1.4e-09	7.62e-06
ZEB1	113	9.06e-20	2.57e-19	7.26e-05	0.000741	0.56
CD34	114	9.26e-20	1.94e-16	4.46e-05	4.81e-05
LMNB1	115	9.46e-20	0.0418	0.0424	0.0474	0.0655
NELFA	116	9.69e-20	3.17e-17	1.01e-16	1.51e-16	6.22e-15
RBPJ	117	1.02e-19	3.59e-19	2.95e-18	2.94e-13	1.4e-10
RBL2	118	1.36e-19	6.95e-11	5.89e-10	1.05e-06	0.000292
GATAD1	119	1.42e-19	6.05e-10	1
SPI1	120	1.82e-19	5.51e-19	1.75e-16	4.7e-16	3.89e-15
CDK6	122	2.03e-19
ZNF600	123	2.31e-19	1.69e-18
RNF2	124	2.46e-19	2.52e-10	8.51e-10	3.2e-09	1.86e-07
KDM5A	125	2.8e-19	1.91e-18	3.65e-18	0.0926
POLR2M	126	3.37e-19	1.97e-06	0.00311
ZMYND8	127	3.51e-19	1.12e-15	1.48e-15	8.1e-15	8.25e-11
STAT5A	128	4.13e-19	0.0242	0.0327	0.0379	0.0416
NOTCH1	129	4.45e-19	1.58e-18	1.07e-13	1.58e-09	1.1e-07
KDM4C	130	5.44e-19	0.0565	0.0769	0.0882
SETD1A	131	6.08e-19	4.4e-16
DDX21	132	9.91e-19
HSF1	133	1.01e-18	1.1e-09	2.84e-09	1.57e-06	2.65e-06
KDM6B	134	1.05e-18	7.56e-12	0.000322	0.0113
HMGN1	135	1.21e-18
SP1	136	1.42e-18	2.77e-12	2.85e-12	1.31e-11	4.16e-09
CDK9	137	1.63e-18	2.23e-18	1.5e-16	4.12e-16	9.78e-16
MAX	138	2.13e-18	3.87e-18	6.11e-14	1.22e-13	1.18e-12
CDK7	139	2.24e-18	1.67e-17	9.38e-15	1.04e-13	6.25e-13
ZXDB	140	2.32e-18	5.97e-17
NIPBL	141	2.34e-18	4.39e-17	1.39e-16	2.25e-15	3.4e-14
SAP30	142	2.34e-18	4.76e-18	3.07e-16	3.07e-16	8.35e-08
KDM5B	143	2.6e-18	7.07e-14	9.61e-14	6.48e-13	2.21e-10
SOX2	145	2.98e-18	3.11e-06	0.000203	0.00391	0.00638
SLC22A2	146	3.48e-18	3.19e-08
RUVBL1	148	4.47e-18
CEBPB	149	4.83e-18	7.49e-14	7.37e-13	1.78e-12	2.76e-11
CREB1	150	4.87e-18	3.56e-16	1.04e-14	1.74e-14	4.71e-14
XBP1	151	5.74e-18	2.66e-17	0.000924	0.0251	0.0255
POLR2B	152	6.07e-18	1.56e-17
ZNF574	153	7.11e-18
SREBF1	154	7.76e-18	8.34e-05	0.0239	0.109	0.139
STAT2	155	1e-17	8.24e-07	0.000248	0.143
ZEB2	156	1.04e-17	1.01e-13	0.000283	0.000473	0.00785
ZFX	157	1.16e-17	2.5e-13	4.14e-06	0.00014	0.0741
BCOR	158	1.19e-17	2.07e-15	0.0415	0.502
NR2C2	160	1.47e-17	6.54e-17	1.1e-07	1.66e-06	2.09e-06
CHD1	163	1.97e-17	2.21e-17	9.1e-17	1.29e-16	1.74e-12
BCL6	164	2.06e-17	2.14e-16	4.33e-15	1.15e-13	3.19e-09
CEBPD	165	2.46e-17	1.2e-11
STAT3	166	2.68e-17	5.69e-13	2.93e-12	3.54e-11	7.34e-10
TFDP1	167	2.68e-17	1.38e-12	3.93e-12	1.78e-11	1.13e-05
CHD2	168	3.14e-17	5.48e-17	2.66e-12	3.91e-10	3.17e-08
JARID2	170	3.64e-17	1.03e-05	9.11e-05	0.00798	0.0208
AGO1	171	3.87e-17	0.0175	0.0175	0.0528	0.08
CBX3	172	4.47e-17	1.56e-10	8.55e-08	0.000202	0.104
KLF10	173	4.71e-17	1.05e-13	0.00641	0.0495	0.0552
ZBTB33	175	6.58e-17	1.21e-16	1.58e-16	8e-14	2.16e-13
ETV4	176	7.44e-17	4.83e-13	0.0422	0.0797
MXI1	177	7.72e-17	1.73e-16	6.22e-14	3.59e-12	1.21e-10
NFATC3	178	8.83e-17	0.0519
E2F6	180	1.04e-16	5.22e-14	7.78e-14	2.04e-09	1.25e-07
ZBTB11	181	1.12e-16	1.45e-11	3.36e-11	3.84e-11	6.01e-10
MBTD1	182	1.2e-16
BRPF3	183	1.22e-16	9.97e-12	2.18e-05
DDX5	184	1.47e-16	0.744
ZBTB40	185	1.49e-16	9.18e-08	9.88e-08	3.76e-06	1.86e-05
SP4	186	1.59e-16	2.17e-06	0.000368	0.0113
MLLT1	187	1.63e-16	2.64e-11	5.75e-07	1.08e-05	0.000575
ELF1	188	1.67e-16	1.96e-15	9.91e-14	1.16e-13	1.76e-12
ZNF143	189	1.7e-16	2.03e-13	1.76e-12	6.81e-12	5.6e-11
PPARG	190	1.72e-16	1.3e-09	3.11e-09	3.34e-09	1.09e-08
ERCC3	191	1.77e-16
GTF2F1	192	1.81e-16	7.58e-14	4.46e-12
ZFP2	193	1.91e-16	5.03e-05
JMJD6	194	2.04e-16	0.00198	0.00404	0.817	0.993
MYH11	195	2.18e-16	9.31e-10	4.79e-05	0.00175
BCLAF1	196	2.76e-16	0.00203
FLI1	197	3.13e-16	6.49e-13	3.86e-10	5.51e-10	1.14e-09
E2F8	198	3.67e-16	0.0825
BPTF	199	3.96e-16
ELL2	200	5.04e-16	1.98e-11	9.62e-11	3.02e-10	7.16e-06
TBP	201	5.04e-16	1.71e-13	8.55e-13	2.22e-12	5.15e-11
SMAD4	202	5.44e-16	4.34e-08	9.5e-06	0.0135	0.0211
ATF1	203	5.93e-16	2.77e-13	1.38e-12	6.42e-12	6.97e-12
VDR	204	7.74e-16	1.49e-14	4.52e-14	4.61e-14	2.21e-13
E2F4	205	8.34e-16	1e-15	2.38e-15	9.59e-12	2.24e-07
PSMA7	206	8.36e-16	2.78e-13
ESRRA	207	9.85e-16	1.07e-15	1.32e-12	5.9e-08
ZNF18	208	1.18e-15	8.41e-06	0.00157	0.0056	0.0319
E2F3	209	1.21e-15	0.0436
DLX1	210	1.64e-15
PMEL	211	2.12e-15	0.00205	0.08	0.0817	0.0965
CREM	212	2.33e-15	3.9e-13	0.0457
RUNX1	213	2.4e-15	2.71e-12	1.16e-11	1.85e-11	1.95e-11
GLI2	214	2.71e-15	1.01e-13	0.053
SETDB1	215	3.05e-15	2.18e-10	3.65e-10	3.36e-09	3.36e-09
NR1H2	216	3.28e-15	6.63e-08	5.19e-06	3.13e-05	0.0563
CBX8	217	3.66e-15	0.0417	0.0563	0.0563	0.16
SUMO2	218	4.11e-15	9.83e-15	2.79e-14	3.86e-14	8.03e-12
SMAD3	219	4.11e-15	4.65e-11	4.87e-11	2.14e-09	4.42e-08
MYB	220	4.11e-15	4.5e-10	7.18e-10	1.02e-08	1.03e-08
POU5F1	221	8.1e-15	1.28e-07	3.69e-05	0.000297	0.00241
PSIP1	222	1.19e-14	0.00202
ASH2L	223	1.28e-14	3.72e-14
JUN	224	1.34e-14	4.55e-13	2.51e-07	4.71e-07	4.71e-07
NFYC	225	1.6e-14
USF2	226	1.62e-14	4.13e-08	9.76e-07	3.68e-06	1.54e-05
ARID3A	227	1.68e-14	1.63e-05	0.00757
PTPN11	228	2.04e-14	0.0841
PBX3	229	2.17e-14	9.04e-14	1.02e-07	0.000327	1
RFX5	230	2.17e-14	1.68e-09	8.91e-08	1.06e-07	0.000498
HOXA4	231	2.55e-14
PAX5	232	2.57e-14	2.75e-12	6.95e-12	1.73e-11	0.00141
ELK1	233	3.66e-14	4.89e-12	6.68e-11	7.18e-09	2.43e-08
HOXA6	234	4.71e-14
NR3C1	235	4.71e-14	1.65e-12	4.27e-11	3.04e-10	4.98e-10
SOX13	236	4.88e-14	0.000895
USF1	237	5.8e-14	8.92e-13	1.14e-12	1.33e-11	7.83e-11
DIDO1	238	7.19e-14	1.11e-08
ETS2	239	8.18e-14	0.154	0.89
NFRKB	240	8.62e-14	1.82e-12
TCF7L1	243	1.02e-13	6.41e-13	3.66e-10	0.0403	0.0795
IRF1	244	1.15e-13	2.81e-13	2.69e-12	1.37e-10	2.02e-09
BRD3	245	1.16e-13	2.36e-10	1.56e-09	1.63e-09	2.83e-09
MED12	246	1.51e-13	4.04e-08	0.0118	0.0354	0.063
ZNF35	247	1.75e-13
KLF8	248	2.41e-13	1.58e-09
HEY1	249	2.41e-13	1.51e-11	1
GPS2	250	2.53e-13
FOXK1	251	2.73e-13	0.08	0.995	0.999
IRF4	252	3.32e-13	2.68e-09	4.8e-09	0.0613	0.062
MBD3	253	3.93e-13	0.00203	0.016	0.073	0.172
ATF3	254	4e-13	8.85e-11	5.92e-09	1.42e-08	5.84e-08
EHMT2	255	4.03e-13	2.95e-05	0.000883	0.00235	0.00276
HEXIM1	257	4.75e-13	4.75e-13	1.47e-11	2.4e-11	9.09e-11
OGT	258	4.76e-13	3.75e-11	0.0152
FOXP2	259	4.78e-13	5.74e-11	1
ZNF501	260	5.57e-13	5e-06
EGLN2	261	5.75e-13
KDM4A	262	6.1e-13	6.1e-13
ZBTB8A	265	8.75e-13	4.16e-09
ERCC2	266	9.18e-13
VEZF1	267	9.59e-13	0.144	0.952
CTCF	268	9.81e-13	1.2e-10	1.57e-10	1.79e-10	6.08e-10
TRIM24	269	1.18e-12	1.83e-10	5.58e-10	0.00261	0.0177
ERG	270	1.25e-12	2.62e-12	1.13e-11	4.4e-11	6.05e-11
CHRM2	271	1.25e-12	2.52e-11	5.49e-07	0.00699	0.08
TAF3	272	1.38e-12
EZH2	273	1.67e-12	1.13e-11	7.71e-11	1.41e-10	7.88e-08
MEF2C	274	1.7e-12	0.08	0.144	0.26
TET2	275	1.72e-12	7.63e-12	1.34e-09	1.79e-08	6.55e-05
SP3	277	1.82e-12	3.34e-10	0.111
MITF	278	1.89e-12	6.69e-08	0.0019	0.00802	0.094
TRRAP	279	1.95e-12	0.0269
STAG1	280	2.1e-12	4.17e-12	4.67e-12	1.16e-11	2.67e-11
MNT	281	2.15e-12	0.000438	0.000669
CTBP1	282	2.29e-12	7.95e-06	0.000609	0.434	1
NR2F6	283	2.76e-12	1.9e-07	0.0002	0.0387	0.0937
DNMT3B	284	2.94e-12	1.51e-11	6.78e-08	0.000183	0.00927
SNAI2	285	3.28e-12	1.71e-10	1.07e-09	1.55e-09	0.0187
PATZ1	286	4.01e-12	1.1e-10	0.0379	0.0944
KLF4	287	4.7e-12	3.56e-08	0.00973	0.0405	0.05
IRAK1	288	5.12e-12
MTA3	289	5.37e-12	0.0731	0.0749	0.506
DAXX	290	6.07e-12	2.04e-09
ZNF766	291	6.55e-12	3.51e-09	9.06e-06
CTCFL	292	7.15e-12	1.06e-06	1.39e-05	3.92e-05	0.000276
NR4A1	293	7.95e-12	6.04e-10	5.53e-05	0.0096	0.0126
NANOG	294	9.53e-12	1.35e-09	2.08e-08	0.000175	0.0105
SP140	295	1.11e-11	0.00214
SOX9	297	1.2e-11	4.99e-10	0.079	0.0939	0.172
SCML2	298	1.3e-11	7.8e-08	0.00473	0.0298	0.0315
RAD21	299	1.36e-11	1.11e-08	1.63e-08	2.4e-08	2.66e-08
KAT5	300	1.76e-11	0.000112	0.0002
ETV5	301	1.76e-11	0.934
MEF2A	302	2.19e-11	0.00181	0.102	0.141
WRNIP1	303	2.22e-11
RXRA	304	2.26e-11	3.25e-11	6.88e-06	4.93e-05	0.002
RUNX3	305	2.39e-11
BMI1	306	2.6e-11	1.16e-07	0.000156	0.00247	0.0128
KLF11	307	2.73e-11	8.61e-10	4.24e-08	2.87e-06	0.0865
HLF	308	3.05e-11	7.12e-11
NKRF	309	3.29e-11	0.00244
MTA2	310	3.42e-11	7e-06	0.000951	0.00321	0.0492
KAT8	311	3.43e-11	0.0279	0.0429
ZNF382	312	3.84e-11	5.97e-08	9.29e-08	1.56e-06	1.83e-06
NR2F1	313	4.79e-11	4.47e-10	2.14e-09	2.13e-08	0.00293
ZNF335	314	5.12e-11	7.53e-10	0.017	0.0376	0.0832
NRF1	315	5.37e-11	4.25e-10	5.95e-09	2.32e-08	7.29e-07
NR1H3	317	7.56e-11	2.92e-08	3.15e-08	2.52e-07	0.128
ZBED1	318	8.14e-11	0.451
PIAS1	319	8.15e-11	2.5e-08	9.01e-07	1.88e-06	5.61e-06
ZXDC	320	1.08e-10
C17orf49	321	1.2e-10	0.00052
EED	322	1.41e-10	3.72e-09	0.00667	0.00715	0.107
ZNF83	324	1.51e-10	8.67e-05	0.00685
ZNF692	325	1.55e-10	2.39e-10
CEBPA	327	1.66e-10	6.03e-09	1.33e-08	2.63e-07	2.91e-07
ZNF580	328	1.88e-10	2.09e-06
ZSCAN22	329	2.36e-10	2.94e-09	7.57e-08
RCOR1	330	2.59e-10	3.41e-09	9.36e-09	6.77e-07	1.16e-05
ATF4	331	2.78e-10	3.13e-08	2.17e-06	0.000174	0.000587
TFAP4	332	3.09e-10	1.72e-09	5.92e-07	0.0283
GATA3	333	3.37e-10	1.14e-09	8e-09	9.99e-08	2.04e-07
PRDM10	334	3.44e-10	2.46e-09
HMGN3	335	3.78e-10
SRC	336	4.02e-10	0.000129	0.0437	0.154	0.183
FOSL2	337	4.82e-10	3.85e-06	0.000145	0.00463	0.0158
IKZF1	338	4.84e-10	8.93e-07	1.28e-05	0.000522	0.0058
BCL11A	339	4.92e-10	0.000657	0.00711	0.0945	0.157
TFAP2C	340	4.95e-10	5.65e-10	6.99e-08	1.39e-07	2.49e-06
ZNF75A	341	5.32e-10	0.0614
FOXK2	342	5.74e-10	5.72e-08	1.77e-06	1.13e-05	3.88e-05
LMNA	343	5.9e-10	0.0322	0.0513	0.0693	0.08
TEAD4	344	7.91e-10	1.08e-09	2.29e-09	1.1e-08	2.88e-07
LARP7	345	8.36e-10	3.9e-07	0.135	0.929	0.956
SP2	346	8.78e-10	4.75e-09	4.39e-07	3.06e-06	0.0124
ICE1	347	9.72e-10	3.4e-08	0.146
EZH1	348	1.05e-09	0.000323	0.387	0.824
ZNF202	349	1.07e-09	0.153	0.183
ASXL1	350	1.08e-09
JMJD1C	351	1.17e-09	4.69e-07	5.82e-07	0.0371
ZNF540	352	1.23e-09
ELK3	354	1.32e-09
ZNF639	355	1.33e-09	3.63e-08	1.22e-07	2.08e-07	0.000331
TTF1	356	1.67e-09	3.71e-07
MBD4	357	1.7e-09
BHLHE40	358	2.1e-09	3.34e-08	2.78e-07	5.07e-05	8.64e-05
ORC2	359	2.18e-09	0.0842
FOSL1	360	2.39e-09	1.34e-07	0.00175	0.0162	0.0855
E2F5	361	2.41e-09	5.61e-09
WDHD1	362	2.55e-09	1.95e-07
TBX21	363	2.56e-09	7e-06	0.000988
NFKB1	364	3.17e-09	0.000508	0.0331	0.0531	0.0809
NFE2	365	3.24e-09	5.68e-08	1.75e-06	0.00761	0.0673
STAT5B	366	3.29e-09	2.19e-08	2.31e-08	1.95e-06	0.000508
RARA	367	3.8e-09	3.26e-05	6.33e-05	0.000373	0.00119
UBTF	368	3.89e-09	1.21e-06	0.0355	0.0446	0.0694
ZFP64	369	4.02e-09	0.000262	0.027	0.0349	0.0734
ZNF263	370	4.44e-09	0.00135	0.0473	0.0602	0.241
TET3	371	5.06e-09	2.63e-05	0.902
ZNF182	372	6.15e-09
ELK4	373	6.25e-09	1.15e-07	4.56e-06	0.000448	0.00567
POLR3D	374	6.27e-09	1.29e-08	0.000173	0.0969	0.108
FOXO1	375	6.34e-09	0.0236	0.0412	0.0986	0.107
IKZF2	376	6.51e-09	2.85e-06
PAX6	377	7.24e-09	0.011	0.0245	0.0706
TBL1XR1	378	7.44e-09	0.000819	0.0692
SIX1	379	7.56e-09	1.95e-08	0.0773	0.538	0.632
ARRB1	380	9.62e-09	2.25e-08	0.0817	0.108
ZNF274	381	9.72e-09	9.79e-09	1.57e-08	2.17e-08	3e-08
RUNX1T1	382	1.04e-08	0.115	0.436	0.664	0.946
POLR2H	383	1.06e-08	1.8e-08
GLIS2	385	1.17e-08	1.61e-08	0.08
HIF1A	386	1.28e-08	1.21e-07	5.11e-06	0.000251	0.0331
TERF1	387	1.31e-08	0.0693	0.0964
ZNF101	388	1.33e-08	0.00362	0.468
LMO1	389	1.37e-08	0.0481	1
TFAP2A	390	1.56e-08	2.28e-08	5.91e-08	1.73e-06	5.18e-06
ETV1	391	1.86e-08	2.26e-08	4.86e-08	3.37e-06	0.53
CNOT3	392	1.95e-08	0.000104	0.0731
HINFP	393	2.65e-08	0.00505	0.00672	0.0439	0.124
ZSCAN16	394	3.23e-08	0.0107	0.0743	0.208	0.983
SMC1A	395	3.5e-08	3.24e-07	6.66e-07	9.71e-07	2.91e-06
NBN	397	3.9e-08	0.00477	0.0153	0.0263	0.874
HOXA2	398	4.31e-08
KLF5	399	4.46e-08	2.01e-05	2.13e-05	0.00511	0.00513
ZBTB7A	400	4.6e-08	2.29e-07	1.77e-06	5.79e-06	9.45e-06
ZNF394	401	5.32e-08	0.0442	0.114
ZNF341	402	5.48e-08	2.22e-07	0.000396
TARDBP	403	6.3e-08	2.04e-05	0.00914	0.231
REL	404	6.72e-08	0.00571
HMBOX1	406	6.8e-08
NKX3-1	407	7.68e-08	0.0223	0.117	1
HDAC6	408	8.81e-08	0.000655	0.0145	0.321	0.589
EBF1	409	9.12e-08	7.49e-06	0.00435	0.102	0.437
TCF4	410	9.37e-08	6.78e-07	0.027	0.0538	0.0604
SSRP1	411	9.43e-08	0.00102	0.00973	0.0205	0.173
L3MBTL2	412	9.98e-08	9.11e-07	0.0603	0.114
BRD7	413	1.04e-07	0.0741
ZNF384	414	1.07e-07	0.00578	0.0982
JUNB	415	1.15e-07	0.000142	0.00834	0.0409	0.0447
MEF2B	416	1.17e-07	0.0099	0.053	0.0682	0.0794
PRDM11	417	1.22e-07	0.109
CCNT2	418	1.28e-07
CDK12	419	1.3e-07
KDM3A	420	1.3e-07	0.000822	0.0699
HOXC9	421	1.42e-07	1.03e-05
MAFK	422	1.62e-07	3.26e-05	0.000408	0.00172	0.00274
E2F2	423	1.73e-07	1
ZFP37	424	1.88e-07	0.00452
KLF9	425	2.36e-07	4.33e-07	0.000662	0.000666	0.228
DEK	426	2.44e-07	0.00269	0.00736	0.13
PROX1	427	2.46e-07	0.000467	0.00542
INO80	428	2.5e-07	0.00237	0.0499	0.0811	0.102
FUS	429	2.54e-07	0.000675	1
RUNX2	430	2.74e-07	4.4e-05	0.0105	0.583
BARX1	431	2.75e-07	0.133
GLIS1	432	2.77e-07	1.89e-05	7.28e-05	9.99e-05
CHAMP1	433	2.91e-07	0.00671
TCF7	434	3.45e-07	2.91e-05	0.00151	0.0159	0.0926
FOXD2	435	4e-07
ZNF324	436	4.53e-07	3.47e-05	0.000403	0.0775
SMARCC1	437	4.96e-07	4.96e-07	0.0118	0.0306	0.066
GATA6	438	5.12e-07	0.001	0.00152	0.0264	0.0465
EPC1	439	5.29e-07	0.0139
NFYA	440	5.45e-07	0.000408	0.00246	0.00421	0.00629
ZNF750	441	6.16e-07
GATAD2B	442	6.43e-07	0.092	0.113
EGR2	443	6.49e-07	2.73e-05	0.000324	0.000914	0.00246
DNMT3A	444	6.5e-07	0.000229	0.0228	0.053	0.0718
ETV7	445	6.8e-07
KLF1	446	7.05e-07	0.000193	0.000491	0.0141	0.0142
MAFF	447	8.94e-07	0.017	0.08
ID3	448	9.86e-07	0.000151	0.0765
KLF17	449	1.09e-06	2.81e-06
NFYB	451	1.28e-06	1.04e-05	4.32e-05	0.00127	0.271
ZNF610	452	1.38e-06	1.62e-05	0.00091
SRSF3	454	1.53e-06	6.77e-06	0.000354	0.00196
PPARD	455	1.56e-06	0.000518	0.0191	0.063	0.0647
ZIM3	456	1.59e-06	0.000114
ZMIZ1	457	1.74e-06	0.153	0.326
SUMO1	458	2.23e-06	0.000857	0.00163	0.00791	0.0126
SSU72	459	2.57e-06
SPIB	460	2.59e-06	0.0456	0.151	0.782	0.849
E2F7	461	2.69e-06	4.22e-06	0.00294	0.00302	0.00344
SFPQ	462	3e-06	0.00894	0.823
ASCL2	464	3.15e-06
GMEB1	465	3.46e-06
ZNF24	466	3.68e-06	8.7e-05	0.0151	0.021	0.0329
KLF15	467	3.96e-06	0.00184	0.0347	0.122
ZBTB10	468	4.26e-06
IRAK4	469	4.33e-06	0.643
ZNF701	471	5.42e-06	0.0709
ZFP69B	472	5.59e-06	1.22e-05	0.189
PPARGC1A	473	5.71e-06
RING1	474	6.27e-06	0.0118	0.0724
ZBTB26	475	6.43e-06	0.188
IL1B	476	6.47e-06	0.324	0.386	0.395	0.428
ASH1L	477	6.57e-06	1
HNF4G	478	6.91e-06	0.00159	0.065	0.0786	1
ZNF711	479	7.65e-06
CLOCK	482	8.21e-06	0.00572	0.0865	0.421	0.991
ZNF346	483	8.43e-06	1.08e-05
FOS	485	9.25e-06	5.85e-05	0.000148	0.000345	0.000345
ZKSCAN1	486	1.02e-05	0.000784	0.00232	0.977	1
MYNN	487	1.11e-05	0.000645	0.0824	0.662	0.98
ZNF414	488	1.16e-05	0.000309
RARG	489	1.16e-05	0.000376	0.000723	0.051	0.463
CSNK2A1	490	1.17e-05
ZNF391	491	1.36e-05	0.0134
TP63	492	1.84e-05	0.00195	0.00585	0.0306	0.0567
LMO2	493	1.85e-05	0.00169	0.0827	0.386	0.928
ZNF687	494	2.14e-05	3e-05
ELF2	495	2.27e-05	0.506
SIX2	496	2.35e-05	2.35e-05	0.00126	0.942	0.985
BATF	498	2.75e-05	0.00783	0.351	0.913
ZNF175	499	2.9e-05	0.0134	0.0841	0.0907	0.667
SNAPC1	500	3.14e-05	0.118
ZNF644	501	3.18e-05	8.33e-05	0.0682
SMC3	502	3.25e-05	8.53e-05	0.000135	0.000172	0.000825
CAMTA2	503	3.38e-05
NCOA1	504	3.47e-05	0.0122	0.0309	0.0984	0.103
TERF2	505	3.66e-05	0.0441	0.0792	0.0798	0.082
TOP1	507	3.95e-05	0.000724	0.00417	0.14	0.209
KLF6	508	4.16e-05	0.0903
ZNF611	509	4.61e-05
ZSCAN29	511	5.44e-05	0.00125	0.0186
LHX2	512	5.56e-05	0.939
HOXA1	514	5.69e-05
ZNF589	515	6.27e-05	0.000133
ZNF669	516	6.37e-05	0.0394
MEN1	517	6.74e-05	0.00147	0.0586	0.275
NFE2L2	518	6.92e-05	0.0026	0.0171	0.125	0.149
ZNF554	519	7.03e-05
BAHD1	520	7.25e-05	0.139	0.216
ETV6	521	7.53e-05	0.00259	0.08
BCL11B	522	7.61e-05	0.00529
TDRD3	523	7.71e-05
KLF12	524	7.98e-05
NCOR1	525	8.05e-05	9.58e-05	0.00713	0.0434	0.741
UBE2I	526	8.35e-05	0.166
PKNOX1	527	9.3e-05	0.00118
MXD3	529	0.000112
NFAT5	530	0.000117	0.16
ESCO2	531	0.000126	0.0624	0.0873	1
ZBTB7B	532	0.000129
HDGF	533	0.000132	0.0138	0.0832	0.587	0.981
GLYR1	534	0.000141	0.208
GTF2E2	535	0.000142	0.149
CHD7	536	0.000151	0.000151	0.00316	0.217	0.217
EGR3	537	0.000156
APOBEC3B	538	0.000159	0.0703
KDM5C	539	0.00016	0.000462	0.000887	0.00229	0.0369
ZNF425	540	0.000174
DPF2	541	0.000178	0.0289	0.167	0.833
CEBPG	542	0.000179	0.00108	0.0135	0.0151	0.0309
BARX2	543	0.000194
ZNF189	544	0.000204
GLI4	548	0.000221	0.00273	0.00985
RXRG	549	0.00025	0.0111	0.0328	0.0707	0.08
REPIN1	550	0.000257	0.000883	0.00291	0.0754	0.239
NCOR2	551	0.000261	0.0846	0.163	0.945
ZBTB14	554	0.000267
ZNF12	555	0.000286	0.0117
PRKDC	556	0.000289	0.079	0.08	0.0817	0.0986
NCAPG	557	0.000318	0.000896	0.0664	0.067	0.0733
TRIM22	558	0.000346	0.0133
RYBP	559	0.000347	0.12
ZNF75D	560	0.000352	0.00298
ZNF584	561	0.000355	0.00341	0.0751
ZNF197	562	0.000395	0.0013	0.0923
WT1	563	0.000405	0.00373
ZNF525	564	0.000435
FOXJ2	565	0.000448	0.0082	0.0848
SND1	566	0.000462	0.162	0.598
RELB	567	0.000469	0.00446	0.0214	0.0848	0.172
DPF1	568	0.00047	0.0424
POU3F2	570	0.000563	0.0136	0.0984	0.315
ZC3H8	571	0.000622	0.00477	0.0162
HDAC8	572	0.000658	0.0438	0.73
SPIN1	573	0.000675
HHEX	574	0.000677	0.00179	0.014
ZNF146	575	0.000684	0.00483	0.0367
BACH1	576	0.000697	0.0129	0.0821	0.958	0.994
MYOD1	577	0.000702	0.0128	0.121	0.465
ZNF280A	580	0.000721
ZNF519	581	0.000737
ELF3	582	0.000746	0.0139	0.072
SNRNP70	583	0.000775	0.171	0.631	0.898
ZNF441	584	0.000785
ZNF682	585	0.000791	0.105
ZNF407	586	0.000804
ZNF71	587	0.000833
ERCC6	588	0.00087	0.0324	0.0661	0.0865	0.663
ZSCAN5A	589	0.000881	0.00506	0.0871	0.0928
ZNF22	590	0.000888	0.049	0.0849	0.248	0.572
RFX2	591	0.000964	0.0959	0.619
PRDM1	592	0.000967	0.00565	0.0127	0.0348	0.0736
ATF7IP	593	0.000976	0.171
ZNF257	597	0.00109	0.203	0.564
LDB1	598	0.00111
POLR3A	599	0.00115	0.0372	0.0775	0.093	0.196
ZNF250	600	0.00119	0.0156
ZNF558	601	0.00122	0.00698	0.0314
ZNF28	602	0.00122
BCAT1	603	0.00128	0.0717
GRHL2	604	0.00129	0.00589	0.0168	0.0364	0.062
EOMES	605	0.0013	0.0581	0.11	0.383
PCGF1	606	0.00135	0.0817
PBX2	607	0.00142	0.0195	0.0713	0.311	0.676
CCND2	610	0.00159	0.0131
ZNF783	612	0.00163
ALKBH3	613	0.00165
SFMBT1	614	0.00168	0.0817	1
ZNF786	615	0.00169
ZBTB2	616	0.00172	0.0706	0.0959	0.106
ARNT2	617	0.00174
ZNF362	618	0.00182	0.019
ZSCAN23	619	0.00185	0.012
IRF3	620	0.00196	0.0344	0.0817	0.234
ZMYM3	621	0.00212	0.00856	0.0136	0.0257	0.105
BATF3	623	0.00222	0.08
NFIA	625	0.0024	0.323
TFE3	626	0.00253
ZBTB16	627	0.00261
SMAD1	629	0.00272	0.00608	0.007	0.0162	0.0354
TEAD1	630	0.00277	0.0213	0.0292	0.0672	0.0681
ZNF695	633	0.00293
ZNF366	635	0.00299	0.0103
KLF3	636	0.00335
PRDM14	637	0.00339	0.495
CIITA	638	0.00345	0.0725	0.0932	0.0934	0.945
ZBTB1	639	0.00346	0.991
IRF9	640	0.00378	0.0757	1
ZNF280D	642	0.0042	0.0392	0.932
ZNF480	643	0.0042
ZSCAN20	644	0.00431	0.00884
ZSCAN2	645	0.00432	0.142
CREB3	646	0.00438	0.0509	0.089
HEYL	647	0.00445
ZFP42	650	0.00471	0.0393	0.0621
RBCK1	651	0.00484
GRHL1	652	0.00499
ZNF784	653	0.005
ZNF84	654	0.00503	0.0141
EBF3	657	0.00523	0.0494	0.0724	0.0829	0.0845
PRDM6	659	0.00542
ZNF664	660	0.00552	0.0353
KLF7	661	0.00554	0.0469	0.0537
ZNF674	662	0.00593
LMTK3	663	0.00597	0.017
TSHZ1	664	0.00607	0.021	0.0817
ZNF100	665	0.00622	0.043	0.0872
ZNF671	666	0.00624
HOXA5	667	0.00636
CUX1	668	0.00643	0.0238	0.0261	0.0637	0.0694
CBX6	669	0.00684	0.066
HECTD1	670	0.00685	0.919
CD74	671	0.00685	0.0944	0.454	0.599	0.685
GFI1B	672	0.00746	0.0129	0.0455
HOXB6	673	0.00758
SMARCE1	675	0.00788	0.0329	0.0865	0.128
ZNF460	677	0.00815
ZKSCAN2	678	0.00859
ZNF534	679	0.00875
KAT2B	680	0.00883	0.00883	0.0739	0.114	0.913
ZNF467	681	0.00892
DYRK1A	682	0.00896	0.0919	0.207
ELF5	683	0.00906	0.0687
ARNT	684	0.00908	0.0179	0.0495	0.109	0.655
CEBPZ	685	0.00928	0.0261	0.085	0.942
AUTS2	686	0.00939
SUPT20H	687	0.0095	0.0133	0.065	0.898
ZNF597	688	0.00958
CDCA2	689	0.00981
TERC	690	0.0101	0.997	1	1
RORA	691	0.0101
DDX20	692	0.0102	0.0302	0.043	0.21
ZNF133	693	0.0102
KLF16	694	0.0102	0.147
HOXC8	695	0.0103
DROSHA	696	0.0105	0.0731	0.0848	0.0859	0.101
ZNF423	697	0.0106	0.0343
TP73	699	0.011	0.0796	0.191	0.504	0.814
KDM1B	700	0.0111
ZZZ3	702	0.0114	0.0166	0.0672
ARID2	703	0.0114	0.0475
THAP11	704	0.0115	0.0808
STAT6	705	0.0117	0.0374	0.0983	0.105	0.119
ZKSCAN8	706	0.012	0.265
LOXL1	708	0.0122	0.0699
SIRT3	709	0.0122	0.0809	0.0832	0.0865
HES1	710	0.0125	0.0545	0.831	0.967
MAFB	711	0.0128	0.0936
TCF21	712	0.0132	0.155	0.178	0.357
SREBF2	713	0.0133	0.0596	0.0893	0.103	0.165
ZNF530	714	0.0136
ZNF317	715	0.014	0.0389	0.164
ZNF680	716	0.0141	0.043	0.0818	0.0885	0.39
HIC1	717	0.0151	0.0192
BACH2	718	0.0153	0.924	0.942
ZNF716	720	0.0157
ZNF543	721	0.0158
SETX	723	0.0163	0.344
DEAF1	724	0.0163
HDAC3	725	0.0163	0.0646	0.0874	0.711
ZNF846	726	0.0165
ZNF557	728	0.017
ZNF490	729	0.017
MEF2D	730	0.0176	0.0672	0.0971
ZNF587	731	0.0194
RAG1	732	0.0195	0.0592	0.318
ZNF418	733	0.0198	0.033
HIRA	734	0.0199	0.0442	0.0893	0.181	0.882
ZNF260	735	0.0203
ZNF561	736	0.0203
ZNF350	737	0.0205	0.184
KMT2B	738	0.0205	0.0692
TFAM	739	0.0205	0.035	0.0502	0.0909	1
PYGO2	740	0.0206	0.12
SNAI1	741	0.0206	0.065	0.0802	0.0848
WWTR1	742	0.0209	0.037	0.0952
ZNF264	743	0.0211	0.0321	0.0579	0.0723
HMG20A	744	0.0213	0.0954
ZNF562	745	0.0214
ZNF180	746	0.0216
HES2	747	0.0216	0.0233	0.0383	0.0411	0.0468
ZNF765	748	0.0218
YBX1	749	0.0222	0.0948	0.102	0.339	0.596
PHF20	750	0.0222
ARID1A	751	0.0229	0.071
GTF3C2	752	0.0229	0.135
CD59	753	0.0233
ZNF486	754	0.0234	0.0452	0.336
LYL1	755	0.0234	0.0536	0.0982	0.752	0.895
ZNF81	756	0.0234
TBX5	757	0.0236	0.0292	0.0292	0.0297	0.0811
ZNF879	758	0.0241
RBAK	759	0.0242
ZNF547	760	0.0254	0.0419	0.0655	0.14
CBX2	761	0.0266	0.052	0.052	0.0524	0.0915
ZNF267	762	0.0266
ZNF85	763	0.0266	0.101
ZFP82	764	0.0269
OLFM2	765	0.0274	0.725
NR5A2	766	0.0281	0.074	0.201	1
KLF13	767	0.0282	0.0308	0.0817
ORC1	769	0.0284
MLLT3	770	0.0284	0.068	0.075	0.0811	0.0817
ZNF708	771	0.0287	0.0356
MSX1	772	0.0287
ZNF417	774	0.0299
ZNF224	775	0.03	0.0972	0.118
NFKB2	776	0.0301	0.0565	0.602
ASCL1	777	0.0302	0.0521	0.114	0.127	0.128
DR1	778	0.0306
ZNF800	779	0.0307	0.0961
ZNF132	780	0.0315
TEAD2	781	0.0316	0.0891	0.159
DRAP1	782	0.032	0.0817
ZNF860	783	0.0325
ZFP57	784	0.0325	0.0819
ZNF789	785	0.0327
ZNF429	786	0.0327
AGO2	787	0.0328	0.0343	0.0832	0.194	0.921
ZNF140	788	0.0329	0.172	0.423
GTF3C1	789	0.0332	0.776
GAPDH	790	0.0333
DKK1	791	0.0333	0.0832
ZNF430	792	0.0334
ZNF169	793	0.0339	0.123
ZNF816	794	0.034	0.136
CASP8AP2	796	0.0347	0.0778	0.267	1
ZNF485	797	0.0348
HES4	799	0.035	0.128
PIAS4	800	0.0352	0.0413
ZNF675	801	0.0352
RAC3	802	0.0355
PAX3	803	0.0356	0.0796	0.0806	0.115
ZNF138	805	0.0362	0.321
ERF	806	0.0363
ZNF17	807	0.0365
ZNF618	808	0.037
ZNF592	809	0.0371	0.126	0.876	0.888
ZNF564	811	0.0379
HOXB4	812	0.038
ZNF778	813	0.0383	0.104
ZNF343	814	0.039
ZBTB6	815	0.0393	0.265	0.471
CTNNB1	817	0.0396	0.0414	0.0426	0.0606	0.0976
ZNF30	818	0.0403	0.0457	0.0587	0.0959
ZNF492	819	0.0419
STAT4	820	0.0421	0.08	0.0817	0.0925	0.137
EBNA1BP2	821	0.0424
ZFHX3	822	0.0426
ZNF395	823	0.0427
ZFP28	824	0.0431	0.092
RAD51	825	0.0435	0.0702	0.897	0.926	1
SMAD2	827	0.0442	0.132	0.493	0.707	0.81
ZNF3	829	0.045	1
SVIL	830	0.0451	0.0815
ZNF184	831	0.0457	0.205
ZNF292	832	0.0461	0.989
DLX2	833	0.0471
JDP2	834	0.0475
ZNF410	835	0.0475	0.0679
NCAPG2	836	0.0479	0.0791
ZNF432	837	0.048
ZNF641	838	0.048	0.908	0.991
ZNF667	840	0.0484	0.224
ZNF581	842	0.0487
ZFP90	843	0.049
ZNF528	844	0.0492	0.112	0.129	0.317
ZNF649	845	0.0493
ZFP69	846	0.0494
EP400	847	0.05	0.0645	0.0679
PCGF6	848	0.0505
ZNF136	849	0.0506	0.141
ZSCAN31	850	0.0507
RLF	851	0.0514
ZNF431	852	0.0517
ATRX	853	0.0518	0.0674	0.0971	0.164
SNAPC2	854	0.0518	0.058	0.0911
AHR	855	0.052
CENPC	856	0.0522	0.0692	0.0771
ZNF582	857	0.0524	0.112	0.38
FOXO4	859	0.0526	0.0832
ZNF627	860	0.0529
ZNF799	861	0.0531
FOXD3	862	0.0532
ZNF805	863	0.0534
ZNF419	864	0.0535	0.0727	0.0961
IRF5	866	0.0539	0.0574	0.0815	0.0817	0.152
MEIS2	867	0.0541
CGGBP1	868	0.0542	0.08
ZNF549	869	0.0542	0.16	0.234
ALX4	870	0.0544
HOXA13	871	0.0545	0.0984
ZNF782	872	0.0549
HSF2	873	0.0551	0.0599	0.118	0.938	1
ATF5	874	0.0555
PAX8	875	0.0555	0.0832	0.0872	0.106
SOX11	876	0.0557	0.138
SRPK1	877	0.056	0.0725
BTAF1	878	0.0567
CSDE1	879	0.0568	0.0605	0.2	0.453
ZBTB12	880	0.057	0.0588	0.0682	0.0748	0.0837
IRF2	881	0.0571	0.0645	0.252
ATF7	882	0.0572	0.08
ZNF214	883	0.0574	0.0664
IL1RN	884	0.0577	0.0658	0.0817
ZNF785	885	0.0579
HLTF	886	0.0589	0.969
CCR5	887	0.0598
ARID1B	888	0.0603	0.0753
ZNF300	889	0.0613
ADNP	890	0.0613	0.0812	0.425
LRWD1	891	0.0616	0.0694	0.0971	0.149
ZIM2	892	0.062
ZNF808	893	0.0621
ZNF69	894	0.0626
ZNF790	895	0.0628
PTTG1	897	0.0632	0.0965
SMARCA1	898	0.0636
TBX3	899	0.0636
ZNF749	900	0.0645
ZNF266	902	0.0647	0.16
ZNF793	903	0.0649	0.907
CCNT1	904	0.0649	0.0804	0.0848	0.0884	0.0927
SMC4	906	0.065
ZNF438	908	0.0658	0.0731
SF1	909	0.066	0.0913	0.11	0.407
ZNF235	910	0.066
ZNF354A	911	0.0661	0.172
MSX2	912	0.0664
ZNF135	913	0.0667
ZNF548	914	0.0667
ZNF225	915	0.067
PRDM12	916	0.0676	0.122
ZNF737	917	0.0676
SATB1	918	0.0677	0.157	0.177
ZNF442	919	0.0678
ZNF181	920	0.068
SALL4	921	0.0681	0.0832
ZNF154	922	0.0681
DDIT3	923	0.0683
ZNF615	924	0.0684
ZNF334	925	0.0685
MEIS3	927	0.0686
LEF1	928	0.0689	0.0924	0.101	0.116	0.122
ZNF211	929	0.0693	0.0794
ARID3B	930	0.0695
ZNF93	931	0.0696
ID2	932	0.0699
ZFP14	933	0.0701
HESX1	934	0.0703
HOXC11	936	0.0712	0.0904	1
ZNF570	937	0.0717
ZNF433	938	0.0719
NFE2L3	939	0.0722
ZNF33A	940	0.0723	0.0751	0.217
SKI	941	0.0725
ZNF302	942	0.0726
ZNF619	943	0.0726
ZNF41	944	0.073	0.0805
DDX11	945	0.0731	0.0818
ZNF823	946	0.0734
MCM3	948	0.0744	0.153	0.77
ZNF44	949	0.0748
DBP	950	0.0749
ZNF337	951	0.075
EPAS1	952	0.0752	0.082	0.0832	0.0849	0.121
MCM5	953	0.0755	0.0884
ZNF792	954	0.0758	0.147	0.204
ZNF205	956	0.0762
ZNF706	957	0.0764
HP1BP3	958	0.0766
ZNF324B	959	0.0767
HIVEP1	960	0.0769
KAT2A	961	0.077	0.0923
MTF1	962	0.077
NEUROD2	963	0.077
ZNF212	964	0.077
ZNF516	965	0.0772
ZMYND11	966	0.0773	0.102	0.999	1
RFX7	967	0.0774
HOXA9	968	0.0774	0.08	0.2	0.684
ZNF440	969	0.0774
ZNF74	970	0.0774
CREB3L4	971	0.0774
POLR3G	972	0.0775	0.0782	0.0812	0.093	0.0938
CENPT	973	0.0776	0.0801	0.0881	0.0951	0.0968
NHLH1	975	0.078
CREB3L2	976	0.0784
MAP2K1	977	0.0784	0.114
SOX15	978	0.0784
ZNF90	979	0.0787
ZNF25	980	0.0788
ZNF285	981	0.079
ZNF248	982	0.0791
EWSR1	983	0.0791	0.0853
DNMT1	985	0.0798	0.08	0.344	0.839	0.997
MECOM	986	0.0799
CARM1	987	0.0799	1
PLAG1	988	0.08
HOXD1	989	0.08
HOXB8	990	0.08
BBX	991	0.08
FOXC1	992	0.08
NFIB	993	0.08
CDC5L	994	0.08	0.676	0.994
ELF4	995	0.08
MEOX2	996	0.08
HNRNPL	997	0.08	1
ID4	998	0.08
HOXA11	999	0.08
FOXF1	1001	0.08
HOXD11	1002	0.08	0.11
RPA1	1003	0.0807
POLR3GL	1004	0.0809
PHF6	1005	0.0811
F2RL1	1008	0.0817
DMRT2	1009	0.0817
ZBTB39	1010	0.0817
PCF11	1012	0.0817
TOE1	1014	0.0817
PCGF5	1015	0.0817
FOXF2	1016	0.0817
TFDP2	1017	0.0817
KCMF1	1018	0.0817
HOXB7	1019	0.0817	0.0976	0.124	0.173	0.385
IKZF5	1020	0.0817
ISL2	1021	0.0817
HOXD4	1024	0.0817
BTF3	1025	0.0817
HOXB5	1026	0.0817
ZBTB4	1027	0.0817	0.291
HOXD9	1028	0.0817
NFE2L1	1029	0.0818	0.24	0.341	0.418	0.697
MYF6	1031	0.0824
ZNF781	1032	0.0826	0.127
MYBL1	1033	0.0832
WIZ	1034	0.0832
NCOA3	1035	0.0832
POLB	1036	0.0832	1
SRPK2	1037	0.0832	0.12
IRX3	1039	0.0843
ZNF398	1040	0.0847
ATF6	1041	0.0848
CIC	1042	0.0848
MAP1LC3A	1043	0.0848	0.0884
ADNP2	1044	0.0848
OTX1	1045	0.0849
MDM2	1046	0.0849	1
LIN9	1047	0.0849	0.097	0.255
NUP98	1048	0.0849	0.0865	0.0884	0.0926	0.129
RPA2	1049	0.085	0.144
DICER1	1051	0.0854
ZNF254	1052	0.0856
LHX6	1053	0.086
MAML3	1054	0.086	0.0948	0.221	0.422
ZNF439	1055	0.0863
BRF2	1057	0.0865	0.211	0.412	0.586
NFIL3	1058	0.0865	0.176
HOXB2	1059	0.0865
CTRL	1060	0.0865	0.0947	0.803
ZFP41	1061	0.0866	0.116
ZNF791	1062	0.0867
ZNF7	1063	0.087
ZKSCAN3	1064	0.087
GLIS3	1065	0.0875
MAPK1	1067	0.0877	0.143
CASZ1	1068	0.0879
YBX3	1069	0.0879	1	1
ZIK1	1070	0.0882
ZNF287	1072	0.0884
BRF1	1073	0.0887	0.0982	0.099	0.882
ZNF239	1074	0.089	0.641
ZBTB49	1075	0.0894	0.725
NR4A2	1076	0.0898
MIXL1	1077	0.0899
CDK2	1078	0.09	0.869	0.886
ZNF614	1079	0.0902
HIVEP3	1082	0.0904
PRDM4	1083	0.0904
ZNF681	1084	0.0907
TCFL5	1085	0.0914
LMX1B	1086	0.0919
MEIS1	1087	0.0923	0.0949	0.338	0.62	0.644
PITX1	1088	0.0926
SNAPC4	1089	0.0926	0.12	0.866
THAP4	1090	0.0926
HOXA7	1091	0.0926
SMARCA2	1092	0.0926
ZNF623	1093	0.0928	0.17
TOP2B	1094	0.0932	0.93
ZNF891	1095	0.0942
BDP1	1096	0.0946	0.0977	0.138	0.176	0.384
MSC	1097	0.0951
ZNF207	1098	0.0953	0.136	0.291
GLI1	1099	0.0955
ZNF529	1100	0.0958
CDKN1B	1101	0.097	0.154
STAG2	1102	0.0974
ZNF449	1103	0.0975
ZBED4	1104	0.098
PBX1	1105	0.0999	0.935
POU2F1	1107	0.101	0.123	0.154	0.29	0.827
ZNF45	1108	0.102
LHX4	1109	0.102
ZNF573	1110	0.102
ZNF620	1111	0.102
MXD1	1112	0.103
ZNF496	1113	0.104
ZNF527	1114	0.105
ZNF483	1115	0.105
ZNF567	1116	0.105
ZNF837	1117	0.105	0.714
ZNF684	1118	0.105
ZNF33B	1119	0.106
ZNF697	1120	0.106	0.111
OSR2	1121	0.106	0.399	0.75
GCSAM	1122	0.107	0.159
ZNF37A	1123	0.108
ZNF502	1124	0.108	0.137
SOX3	1125	0.108
SNAPC5	1126	0.109
ZNF585A	1127	0.109
GTF3A	1129	0.111
CBX7	1131	0.112	0.113	0.898
HOXA10	1132	0.112
HOXC6	1133	0.113
HDAC4	1134	0.113
SIRT6	1136	0.116	0.116	0.282	0.451	0.451
ZFP1	1138	0.119
ZNF662	1139	0.119
ZKSCAN5	1140	0.119
TFCP2	1142	0.12
ZNF121	1143	0.12	0.204	0.375	0.715
EGFR	1144	0.121	0.164
ZNF764	1145	0.122
PALB2	1146	0.123
HNRNPLL	1147	0.125	0.134	0.229	0.383
ZNF780A	1148	0.128
ZNF613	1149	0.128
TOX4	1150	0.128
ZNF565	1151	0.129
SIX4	1152	0.13	0.968
ZNF124	1153	0.131
ZNF223	1154	0.132
ZNF730	1155	0.132
ZNF454	1156	0.137	0.172
DOT1L	1157	0.137
ZNF26	1158	0.138
BANP	1159	0.14	0.363
ZNF714	1161	0.143
BRD9	1162	0.143	0.931
ZNF654	1163	0.145	0.359
ZNF236	1164	0.145
ZNF550	1165	0.145
ZNF354B	1166	0.146
ZNF484	1167	0.146
PPARA	1168	0.146
ZNF311	1169	0.146
MZF1	1170	0.148	0.88
MCM7	1171	0.149	0.162	0.476	0.652
NME2	1172	0.152	0.984
COIL	1173	0.156
ZNF880	1174	0.157
HOTAIR	1175	0.159	0.423	0.869	0.93
HSF4	1176	0.16
ZNF165	1177	0.16
ZNF566	1179	0.165
ZNF513	1181	0.168
ZC3H11A	1182	0.17
NR3C2	1183	0.171	0.994	0.998
ZNF281	1184	0.172	0.976
ZNF284	1185	0.173
ZNF383	1186	0.178
GZF1	1187	0.182
PRPF4	1188	0.186	0.234	0.802	0.807
ZNF605	1189	0.189
COPS2	1190	0.192
ZNF552	1191	0.194
CHD5	1192	0.195
ZNF304	1193	0.197
MAFG	1194	0.226	0.338	0.972
ZNF626	1195	0.226
ZNF354C	1197	0.226	0.968
ZNF217	1198	0.228	0.432
FANCD2	1199	0.231	0.337
CALU	1200	0.236	0.888
ZNF774	1201	0.239
USP7	1202	0.239	0.305
ZNF273	1203	0.244
ZNF222	1204	0.246
ELL	1205	0.248
ZNF736	1206	0.249
NONO	1209	0.263	0.271
ZNF445	1210	0.266
ZNF707	1212	0.284	0.986	0.992
ZNF770	1213	0.286
ZNF616	1214	0.286
PRDM2	1215	0.293	0.303
ZNF114	1216	0.298
ZNF586	1217	0.299
ZNF19	1218	0.303
ZNF585B	1219	0.304	0.38
ZNF571	1220	0.304
SMN1	1222	0.314	0.484
ZNF48	1223	0.316	0.989
ZNF740	1224	0.319	0.964	0.968	0.975
CBX4	1225	0.323
ZNF555	1226	0.323
ZNF318	1227	0.344	0.869	1
SMARCC2	1228	0.382	0.382
GTF2A2	1229	0.424	0.658
MYOG	1230	0.426
CBFA2T2	1231	0.442
ZBTB42	1232	0.449
ZNF331	1233	0.457	0.788	0.971
ZNF134	1234	0.469
BANF1	1235	0.489	0.895	0.962
AEBP2	1236	0.507	0.672	0.999
GREB1	1237	0.544	0.833	0.881	0.905	0.993
ZFAT	1238	0.546
XRCC4	1239	0.617
MIER1	1240	0.641	0.962
ZNF563	1243	0.656
PGR	1244	0.67
GLI3	1246	0.708
HAP1	1247	0.713
TSC22D4	1248	0.72	0.83	0.914	0.981	0.993
SMARCA5	1249	0.74	0.999	1
ZNF283	1250	0.754
ZNF157	1251	0.765
NFKBIA	1252	0.771
SRCAP	1253	0.792
SON	1254	0.793
ILK	1255	0.806	0.981
CBFA2T3	1256	0.816
ZNF320	1257	0.819	0.829	0.841
ZNF34	1258	0.823
CHD3	1259	0.858
CHD4	1260	0.858	0.964
ZBTB18	1262	0.876
ICE2	1263	0.886
PLRG1	1264	0.895	0.991
ZNF141	1265	0.91
ZNF596	1266	0.936
ZNF329	1267	0.94
TLE3	1268	0.948
ZNF322	1270	0.962
ZNF776	1271	0.965
USP49	1272	0.981	0.998
ZFP3	1273	0.981	0.997
ZNF333	1274	0.987
HJURP	1275	0.987	0.991
ZNF506	1276	0.99
ZNF282	1277	0.991	0.999
ZNF777	1278	0.993
ZNF10	1279	0.997
ZNF16	1280	0.998	1
ZNF468	1281	0.999
CRY1	1282	0.999
ZNF92	1283	0.999
ZNF512	1284	1	1
ZNF768	1285	1
TIAM1	1286	1
ZNF436	1287	1
NR1D1	1289	1
CREB3L1	1290	1
HES7	1291	1
TFEB	1292	1
HES5	1294	1
JAZF1	1295	1
TGIF1	1296	1
PGBD5	1297	1
IGF1R	1298	1
NFATC4	1300	1
CREBL2	1301	1
NKX2-3	1302	1
ID1	1303	1
IRX2	1304	1
CAMTA1	1305	1	1
UBP1	1306	1
AHCTF1	1308	1
TRPS1	1309	1
IRF8	1310	1
LCOR	1312	1	1
HIC2	1313	1
HMGA1	1314	1
BHLHE41	1315	1
IRX5	1316	1

## Sheet: CvEdown
Transcription.Factor	rank	X1st.Sample.p.value	X2nd.Sample.p.value	X3rd.Sample.p.value	X4th.Sample.p.value	X5th.Sample.p.value
MYOD1	1	1.63e-11	1.29e-08	0.00121	0.135
EGR2	3	1.36e-08	3.53e-07	1.66e-05	0.0363	0.166
EGR3	4	6.65e-08
SIX2	5	1.34e-07	1.76e-05	0.00165	0.00165	0.00752
TFAP2A	6	3.2e-07	4.33e-06	9.84e-06	4.3e-05	0.00159
ZNF534	7	3.46e-07
IKZF2	8	3.89e-07	4.09e-06
AR	9	6.03e-07	7.45e-07	6.21e-05	0.000109	0.00179
NR2F1	10	2.66e-06	0.00231	0.0896	0.16	0.79
TCF4	11	2.72e-06	0.0151	0.0324	0.058	0.0622
ZNF282	12	2.76e-06	1.18e-05
MYC	13	3.73e-06	0.000639	0.00241	0.0142	0.0155
ERG	14	5.67e-06	0.000395	0.000446	0.000578	0.00367
MAZ	15	7.45e-06	0.00294	0.142	0.265	0.73
TCF7L1	17	1.12e-05	0.0489	0.0637	0.0668	0.145
SMAD3	18	1.52e-05	0.000373	0.00114	0.013	0.0418
ZNF467	19	1.57e-05
ZBTB14	20	1.86e-05
SP1	21	1.99e-05	0.000103	0.00273	0.0355	0.048
NR3C1	22	2.28e-05	0.000672	0.00323	0.00579	0.0106
ZNF92	23	2.85e-05
TCF21	24	3.61e-05	3.92e-05	0.000704	0.00997
MYOG	25	3.81e-05
ESR1	26	4.85e-05	6.58e-05	6.58e-05	8.88e-05	0.000108
GLIS1	27	8.87e-05	9.81e-05	0.00058	0.685
SOX4	28	0.000116	0.0768	0.176	0.723	0.811
GATA3	29	0.000132	0.00723	0.00803	0.0139	0.0192
TFAP2C	30	0.00014	0.0151	0.0151	0.0289	0.0768
SPI1	31	0.000159	0.0047	0.00891	0.0275	0.061
ZNF783	32	0.00017
NRF1	33	0.000181	0.00131	0.011	0.0152	0.0303
KDM2B	34	0.000188	0.000445	0.000785	0.0172	0.0398
PPARG	36	0.000233	0.00315	0.0088	0.01	0.0366
ZNF202	37	0.000243	0.121	0.126
BHLHE40	38	0.000277	0.17	0.718	0.752	0.985
CEBPB	39	0.000285	0.00089	0.00885	0.0177	0.0321
OSR2	40	0.000295	0.00197	0.0138
ZBTB42	41	0.000299
NEUROD1	42	0.000309	0.15	0.93	0.939	0.942
CTCF	43	0.000326	0.000887	0.000958	0.000973	0.00155
MAX	44	0.000365	0.00093	0.00346	0.00387	0.00711
SP4	45	0.000413	0.00128	0.258	1
ZNF341	46	0.000443	0.00213	0.00405
NCAPG	48	0.000501	0.0221	0.0621	0.142	0.15
SNAI2	49	0.000527	0.00574	0.0156	0.115	0.118
SP2	52	0.000595	0.0456	0.121	0.187	0.433
SRF	54	0.000607	0.0761	0.81	0.941	0.967
CEBPA	55	0.000614	0.0222	0.0426	0.046	0.0632
ASCL1	56	0.000697	0.000827	0.000939	0.0334	0.0373
TERC	57	0.000828	0.0012	0.00292	0.00461
ATF4	58	0.000836	0.155	0.188	0.213	0.263
EBF3	59	0.000969	0.0257	0.0761	0.142	0.157
PRKDC	60	0.00103	0.145	0.148	0.159	0.169
ZBTB26	61	0.00106	0.264
ZNF263	62	0.0011	0.0508	0.135	0.223	0.248
CBFB	63	0.00112	0.0337	0.155	0.185	0.547
MEF2B	64	0.00117	0.00294	0.00313	0.00365	0.0456
ZNF217	65	0.00119	0.224
RUNX1	66	0.00122	0.00491	0.0102	0.0103	0.0137
ZNF335	67	0.00136	0.00601	0.149	0.155	0.364
KLF9	69	0.0017	0.0422	0.168	0.544	0.63
CBX8	71	0.00172	0.00172	0.105	0.143	0.195
RNF2	72	0.00183	0.00551	0.0199	0.0508	0.0724
YBX1	73	0.00193	0.0182	0.0289	0.05	0.0615
STAT4	74	0.00195	0.12	0.137	0.145	0.148
TRIM25	76	0.00217	0.0113	0.0159	0.263	0.981
ZMYM3	77	0.00229	0.0174	0.0201	0.0448	0.0629
POLR3D	79	0.00241	0.00394	0.014	0.14	0.143
GTF2B	80	0.00242	0.0563	0.157	0.63	0.706
TRIM24	81	0.00262	0.0207	0.101	0.261	0.387
CD59	82	0.00265
PAX3	83	0.00267	0.00866	0.0805	0.148
ZNF18	84	0.00271	0.165	0.307	0.96	0.995
MYH11	85	0.00273	0.75	0.889	1
CHRM2	86	0.00284	0.0987	0.132	0.145	0.148
ZNF519	87	0.00284
SMARCA4	88	0.00286	0.0143	0.0423	0.0754	0.109
ZFP64	90	0.0034	0.139	0.148	0.287	0.484
CDK9	91	0.00343	0.137	0.15	0.157	0.191
KLF15	92	0.00436	0.0265	0.0443	0.188
FOS	93	0.00442	0.0143	0.0147	0.0312	0.0414
WT1	94	0.00449	0.00897
FOXO1	95	0.00459	0.101	0.139	0.202	0.249
APOBEC3B	96	0.00461	0.209
SOX2	97	0.00509	0.00875	0.0216	0.0223	0.0477
ZNF573	98	0.00528
ZNF410	99	0.00558	0.185
ZNF28	100	0.0058
PBX1	101	0.00588	0.108
KLF1	102	0.00612	0.00777	0.0164	0.738	0.858
CNOT3	103	0.00624	0.0351	0.151
HOTAIR	104	0.00629	0.109	0.146	0.352
RUNX1T1	105	0.00653	0.013	0.0573	0.087	0.974
ZNF366	106	0.0069	0.0172
MED1	107	0.00699	0.00836	0.0244	0.0253	0.0461
ZBTB33	108	0.00716	0.0769	0.27	0.365	0.394
KLF11	109	0.00733	0.0186	0.169	0.274	0.28
BRD4	111	0.00761	0.0231	0.0312	0.0448	0.0495
HES2	112	0.0077	0.0545	0.0686	0.0712	0.0728
VDR	113	0.00789	0.0484	0.0648	0.0756	0.085
ZNF26	114	0.00793
SMAD4	115	0.00796	0.0134	0.0145	0.0778	0.143
ZNF436	116	0.00801
EZH2	117	0.00801	0.0155	0.0168	0.0239	0.0319
RCOR1	118	0.00806	0.0678	0.148	0.15	0.165
ZNF143	119	0.00887	0.0176	0.865	0.873	0.887
PRDM11	120	0.0103	0.757
CREB1	121	0.0105	0.0572	0.162	0.299	0.375
RELA	122	0.0106	0.0119	0.0297	0.0358	0.0364
SMAD2	123	0.0111	0.0471	0.0635	0.145	0.172
CTCFL	124	0.0113	0.0405	0.099	0.164	0.306
SMC1A	125	0.0115	0.0142	0.016	0.0224	0.0427
KDM1A	126	0.0117	0.0186	0.0226	0.0309	0.0459
RFX5	127	0.0119	0.729	0.802	0.804	0.885
FOSL2	128	0.012	0.0802	0.148	0.191	0.203
IKZF1	129	0.0121	0.0325	0.0974	0.108	0.109
IRF5	130	0.0123	0.0655	0.143	0.159	0.169
ZNF329	131	0.0123
FLI1	132	0.0123	0.0206	0.0261	0.0472	0.0778
DDX5	133	0.0128	0.952
GRHL2	135	0.0128	0.0342	0.0829	0.126	0.348
TCF7L2	136	0.0129	0.0439	0.0478	0.0488	0.0931
TBX5	137	0.0129	0.0145	0.0496	0.0939	0.0939
TET3	138	0.0132	0.0338	0.949
ZNF543	139	0.0133
NCAPG2	140	0.0147	0.0945
POU5F1	141	0.0153	0.0243	0.106	0.127	0.133
HIF1A	142	0.0154	0.0422	0.0635	0.069	0.0858
FOXP1	143	0.0157	0.0519	0.0657	0.084	0.108
SMARCC1	144	0.0167	0.0447	0.112	0.114	0.141
HIRA	145	0.0175	0.198	0.253	0.601	0.644
BANF1	146	0.0175	0.266	0.922
STAT3	147	0.0176	0.0184	0.0727	0.13	0.138
ERCC6	148	0.0179	0.0572	0.0589	0.155	0.176
ZKSCAN5	149	0.0183
ZBTB48	150	0.0195	0.525	0.63	0.669	0.769
HEXIM1	151	0.0197	0.0879	0.133	0.911	0.911
TEAD1	152	0.0198	0.0863	0.118	0.159	0.298
ZNF135	153	0.0205
TP63	154	0.0206	0.041	0.14	0.159	0.173
EPAS1	155	0.0207	0.0357	0.0365	0.0641	0.0831
YY1	156	0.0207	0.398	0.579	0.617	0.673
NFKB2	157	0.021	0.0403	0.172
ILK	158	0.021	0.173
RARA	159	0.0213	0.055	0.099	0.0998	0.103
GLIS2	160	0.0214	0.0217	0.145
CREBBP	161	0.0214	0.0314	0.0409	0.124	0.237
EOMES	162	0.0215	0.148	0.229	0.245
GREB1	163	0.0216	0.112	0.146	0.52	0.887
HDAC3	166	0.0236	0.197	0.331	0.385
CBFA2T3	167	0.0237
HES1	168	0.024	0.0716	0.425	0.842
ATF2	169	0.0246	0.353	0.471	0.562	0.97
YAP1	170	0.0248	0.0908	0.145	0.146	0.161
STAT6	171	0.0254	0.078	0.14	0.151	0.513
TEAD4	172	0.0257	0.145	0.164	0.204	0.266
ZNF468	173	0.0266
GATA2	174	0.0276	0.0564	0.0753	0.165	0.189
ZNF101	175	0.0277	0.543	0.998
SIX1	176	0.028	0.0297	0.18	0.99	0.992
ZNF611	178	0.0286
ZFP2	179	0.0288	0.931
ZNF197	180	0.0291	0.989	0.998
CBX7	181	0.0292	0.0569	0.108
PML	182	0.0292	0.0355	0.0668	0.127	0.15
ZNF554	183	0.0294
ZNF383	184	0.0314
JARID2	186	0.0318	0.0484	0.055	0.0826	0.0969
CD74	187	0.0322	0.0674	0.176	0.198	0.223
TAL1	188	0.0326	0.0542	0.103	0.104	0.116
RELB	189	0.0345	0.153	0.439	0.882	0.94
NR2F2	190	0.0351	0.0668	0.226	0.269	0.865
SMN1	191	0.0356	0.184
GCSAM	192	0.0361	0.104
DNMT3A	193	0.0363	0.145	0.155	0.303	0.389
JUND	194	0.0365	0.111	0.111	0.144	0.153
ZNF121	195	0.0366	0.0546	0.0856	0.17
PRDM10	196	0.037	0.164
ZNF768	197	0.0374
ZNF100	198	0.0375	0.0961	0.141
RBAK	199	0.0376
CTNNB1	200	0.0378	0.11	0.17	0.18	0.186
SMAD1	201	0.0384	0.0581	0.064	0.0645	0.127
OLFM2	202	0.0385	0.0395
MCM7	204	0.0387	0.136	0.147	0.538
ZBTB17	205	0.0389	0.105	0.198	0.306	0.407
RUNX2	206	0.0395	0.0824	0.796	0.97
FOXO3	207	0.0398	0.18	0.301	0.825	0.937
HJURP	208	0.04	0.64
PAX6	209	0.0401	0.0678	0.464	0.645
NIPBL	210	0.0403	0.344	0.432	0.633	0.733
E2F6	211	0.0416	0.0699	0.799	0.799	0.988
KLF4	212	0.0417	0.044	0.0958	0.27	0.351
MEF2C	213	0.0417	0.119	0.145	0.918
MAF	214	0.0419	0.989	0.998	0.998
GATA6	215	0.042	0.0606	0.0705	0.115	0.145
BMI1	216	0.0424	0.0762	0.115	0.136	0.142
ZNF563	218	0.0434
ZNF770	220	0.0435
KMT2A	221	0.0436	0.15	0.16	0.167	0.175
ZNF334	222	0.044
IL1B	223	0.0445	0.11	0.162	0.392	0.805
EGR1	224	0.0445	0.171	0.355	0.434	0.502
HNF4G	225	0.0446	0.133	0.542	0.792	1
TRIM28	226	0.0451	0.0756	0.0888	0.0919	0.162
UBTF	228	0.0458	0.0872	0.122	0.144	0.149
TCF12	229	0.0461	0.15	0.294	0.298	0.34
PRDM1	230	0.0462	0.0616	0.0944	0.121	0.181
TP73	231	0.0464	0.0513	0.106	0.143	0.206
PIAS4	232	0.0468	0.28
ZNF528	233	0.0468	0.0678	0.37	0.659
PCGF1	234	0.0468	0.0944
ZNF774	235	0.047
PIAS1	237	0.0472	0.111	0.229	0.23	0.333
MAML3	238	0.049	0.118	0.16	0.179
SREBF2	239	0.0494	0.125	0.162	0.198	0.656
JMJD6	240	0.0496	0.237	0.414	0.602	0.77
ZNF257	241	0.0506	0.0851	0.1
ATF3	242	0.0514	0.295	0.394	0.452	0.731
ZFP82	244	0.0516
TOP2B	245	0.0517	0.14
ZKSCAN8	246	0.0518	0.999
STAT1	248	0.0523	0.102	0.127	0.149	0.15
ZNF433	250	0.0543
ZNF570	251	0.055
CARM1	252	0.0552	1
ZNF33A	253	0.0555	0.0661	0.32
CREM	255	0.0556	0.974	0.993
EBF1	256	0.0557	0.0788	0.841	0.989	0.993
ZNF169	257	0.0559	0.12
MBD2	258	0.0563	0.0836	0.111	0.123	0.159
TP53	259	0.0564	0.0764	0.0881	0.093	0.103
ALX4	261	0.057
ZNF85	262	0.058	0.112
NFIA	263	0.0581	0.569
JMJD1C	265	0.0604	0.836	0.992	1
HOXB7	266	0.0606	0.0819	0.1	0.15	0.191
ZZZ3	267	0.0607	0.148	0.406
EED	268	0.0608	0.128	0.969	0.979	0.984
RBPJ	269	0.0616	0.0676	0.155	0.155	0.185
ZNF780A	270	0.063
RXRG	271	0.0638	0.0963	0.148	0.154	0.539
NANOG	272	0.0642	0.0715	0.186	0.192	0.207
RAD21	273	0.0642	0.0728	0.097	0.114	0.148
PRDM14	274	0.0643	0.569
NR2F6	275	0.0647	0.135	0.157	0.811	0.998
ARNT	276	0.0649	0.131	0.157	0.618	0.68
JDP2	278	0.0659
ZNF41	279	0.0662	0.078
HOXA7	280	0.0666
ZNF75A	281	0.0669	1
TSC22D4	282	0.0678	0.127	0.134	0.165	0.482
ZNF445	283	0.0684
AGO1	284	0.0686	0.145	0.509	0.509	0.889
HOXA5	285	0.0694
ZNF283	286	0.0695
NELFE	287	0.0697	0.723	0.884	0.947	0.971
ZNF133	288	0.0702
ZNF506	289	0.0703
E2F7	291	0.0705	0.0898	0.122	0.138	0.223
ETS2	292	0.0711	0.143	1
ZNF354A	293	0.0712	0.126
ZNF664	294	0.0717	0.0962
CDK2	295	0.0735	0.199	0.205
SUZ12	296	0.0739	0.0947	0.111	0.155	0.16
ZNF527	297	0.0746
ZNF224	298	0.0747	0.148	0.152
IRF4	299	0.0753	0.15	0.315	0.319	0.649
SMC3	300	0.0754	0.0794	0.8	0.821	0.987
PBX2	301	0.0761	0.0969	0.187	0.344	0.612
PAX8	302	0.0764	0.0998	0.136	0.164
BATF3	304	0.0777	0.148
ZNF207	305	0.0781	0.0816	0.35
BRD7	306	0.0782	0.748
POU2F1	307	0.0784	0.103	0.124	0.131	0.135
MITF	308	0.0784	0.0863	0.115	0.208	0.232
KDM5B	309	0.0797	0.178	0.239	0.354	0.86
ZNF248	310	0.0798
PBX3	311	0.08	0.841	0.967	0.994	1
BATF	312	0.0803	0.228	0.985	1
RBBP5	313	0.0808	0.884	0.947	0.974	0.976
ZNF266	314	0.0811	0.901
AFF1	315	0.0828	0.105	0.111	0.413	0.703
ZFP3	316	0.0828	0.103
ZNF281	317	0.0847	0.171
PATZ1	319	0.0863	0.234	0.235	0.266
LMNA	320	0.0872	0.139	0.148	0.148	0.153
KDM4A	321	0.0885	0.0885
HSF1	322	0.0889	0.105	0.12	0.121	0.123
TAF1	323	0.089	0.421	0.876	0.884	0.944
CRY1	324	0.0892
ZNF454	326	0.0911	0.104
NME2	327	0.0912	0.0925
ZNF418	328	0.0914	0.14
ZNF565	329	0.0914
CDK8	330	0.0916	0.135	0.612	0.659	0.827
ATF5	331	0.0917
GLI2	332	0.0917	0.517	1
ZNF343	333	0.0932
AGO2	334	0.0935	0.118	0.125	0.17	0.459
FANCD2	335	0.0938	0.182
CALU	336	0.094	0.187
IRAK1	337	0.094
KDM5C	338	0.0942	0.0999	0.107	0.159	0.262
TCF7	339	0.0948	0.142	0.169	0.177	0.181
NCOR1	340	0.0955	0.227	0.236	0.283	0.323
NFE2L2	341	0.0958	0.136	0.153	0.153	0.158
ZNF37A	342	0.0959
HOXA9	343	0.0961	0.145	0.291	0.302
L3MBTL2	344	0.0961	0.463	0.91	0.929
MLLT1	345	0.0962	0.102	0.235	0.46	0.643
LRWD1	346	0.0963	0.154	0.161	0.981
HECTD1	347	0.0969	0.173
ZNF439	348	0.0974
ZMYND11	349	0.0974	0.108	0.145	0.178
ZNF449	350	0.0979
CIC	351	0.098
ZNF480	353	0.0989
ZNF616	354	0.0996
JUN	355	0.1	0.123	0.155	0.159	0.179
CEBPG	356	0.1	0.193	0.198	0.366	0.41
HLF	358	0.101	0.314
LYL1	359	0.101	0.111	0.122	0.141	0.142
MAFK	360	0.101	0.554	0.686	0.841	0.904
KDM1B	361	0.101
ZFP69	362	0.102
HDGF	363	0.102	0.11	0.118	0.147	0.181
FOXO4	364	0.102	0.148
TFAP4	365	0.102	0.694	0.743	0.752
ZNF792	366	0.103	0.458	0.574
AFF4	367	0.103	0.13	0.131	0.145	0.167
PAX5	368	0.103	0.287	0.418	0.626	0.673
ZNF250	369	0.104	0.654
NCOR2	370	0.104	0.19	0.222	0.813
ZBTB4	372	0.104	0.15
CHD3	373	0.106
CHD4	374	0.106	0.284
ETS1	375	0.106	0.339	0.451	0.733	0.828
ZNF823	376	0.106
PARP1	377	0.106	0.154	0.167	0.964	0.977
GTF2E2	378	0.106	0.952
ZNF48	379	0.107	0.12
PALB2	380	0.107
ZNF30	381	0.107	0.21	0.477	0.945
CHD1	382	0.107	0.151	0.17	0.187	0.541
HDAC6	383	0.108	0.108	0.191	0.293	0.296
MEF2D	384	0.108	0.785	0.954
LEF1	385	0.108	0.13	0.143	0.15	0.155
TET2	386	0.109	0.145	0.153	0.222	0.289
FOXM1	388	0.109	0.145	0.148	0.17	0.192
MLLT3	389	0.109	0.113	0.146	0.154	0.656
NOTCH1	390	0.11	0.128	0.147	0.148	0.534
ZNF254	391	0.11
ZNF165	392	0.11
RPA2	393	0.111	0.199
NR1H3	394	0.111	0.97	0.985	0.991	0.997
ZNF136	395	0.112	0.165
ZNF19	396	0.112
TERF2	397	0.113	0.123	0.125	0.15	0.172
ZNF669	399	0.113	0.144
ZNF182	400	0.113
ZNF157	401	0.113
NFYB	402	0.114	0.774	0.909	0.927	0.959
E2F1	403	0.114	0.132	0.148	0.153	0.189
STAT5A	404	0.114	0.126	0.209	0.224	0.453
ZNF592	405	0.114	0.247	0.287	0.822
ZFP28	406	0.115	0.216
MEIS3	407	0.115
CENPT	408	0.115	0.151	0.162	0.162	0.164
ZFP57	409	0.115	0.178
LMO2	411	0.116	0.15	0.215	0.233	0.275
ZNF419	412	0.116	0.122	0.181
BCL11A	413	0.116	0.231	0.234	0.355	0.419
TERF1	414	0.117	0.125	0.154
PPARD	415	0.117	0.128	0.16	0.16	0.167
MCM3	416	0.117	0.173	0.207
RARG	417	0.118	0.253	0.281	0.288	0.729
GTF2A2	418	0.118	0.146
ZNF790	419	0.118
PPARA	420	0.118
SIX4	421	0.118	0.186
SNAPC2	424	0.119	0.202	0.232
CDK7	426	0.12	0.966	0.969	0.999	0.999
KLF5	427	0.12	0.145	0.251	0.391	0.512
MSC	428	0.12
BRD1	429	0.12	0.151	0.418	0.428	0.841
ZSCAN16	430	0.12	0.17	0.348	0.771	0.778
EP400	431	0.121	0.198	0.253
ZNF582	433	0.121	0.14	0.157
NUP98	434	0.121	0.15	0.153	0.155	0.16
KAT2B	435	0.121	0.148	0.724	0.768	0.768
NFKB1	436	0.121	0.148	0.169	0.241	0.728
MCM5	437	0.122	0.159
CBX2	438	0.122	0.132	0.132	0.148	0.164
MAPK1	439	0.122	0.138
CDCA2	440	0.123
ZNF567	441	0.123
SPIB	442	0.123	0.189	0.272	0.452	0.55
HINFP	443	0.123	0.127	0.661	0.728	0.818
LHX2	444	0.123	0.985
ZNF615	445	0.123
ZNF300	446	0.124
KMT2D	447	0.124	0.132	0.973	0.991	0.991
ZNF540	448	0.124
KAT2A	450	0.125	0.165
MEF2A	452	0.125	0.419	0.835	0.999
SNAPC4	453	0.125	0.153	0.154
TFAM	454	0.125	0.133	0.143	0.16	1
SOX3	455	0.125
SCML2	456	0.126	0.14	0.145	0.145	0.148
CBX3	458	0.126	0.169	0.223	0.457	0.457
ZNF816	459	0.126	0.25
ZNF681	460	0.126
ZNF181	461	0.127
ADNP2	462	0.127
HES4	464	0.128	0.135
ZNF799	465	0.128
SOX9	466	0.128	0.183	0.191	0.986	0.991
HSF4	467	0.128
ZNF571	468	0.129
ZBTB8A	469	0.129	0.139
RB1	470	0.13	0.136	0.204	0.206	0.474
POLR3GL	471	0.13
ZNF134	472	0.13
EHMT2	473	0.131	0.14	0.158	0.167	0.3
ZNF552	475	0.131
GATAD2B	476	0.131	0.267	0.996
TCFL5	477	0.132
ZNF675	478	0.132
GTF3C1	480	0.132	0.427
SRPK1	481	0.132	0.274
DROSHA	482	0.132	0.149	0.162	0.167	0.217
CHD8	483	0.132	0.156	0.384	0.562	0.941
SND1	484	0.133	0.62	0.847
HMG20A	486	0.133	0.328
SF1	487	0.133	0.18	0.204	0.272
ZNF235	488	0.133
FOSL1	490	0.134	0.358	0.438	0.813	0.973
CBX5	491	0.134	0.148	0.15	0.999	1
ZNF891	492	0.134
POU3F2	493	0.135	0.158	0.711	0.82
LHX6	494	0.135
PROX1	495	0.135	0.177	0.999
ATRX	496	0.135	0.149	0.179	0.452
WWTR1	497	0.135	0.381	0.63
CUX1	498	0.136	0.234	0.295	0.333	0.448
CIITA	499	0.136	0.179	0.181	0.28	0.403
XRCC4	500	0.136
SNAI1	501	0.137	0.151	0.155	0.173
STAT5B	502	0.137	0.198	0.22	0.635	0.839
ZNF311	504	0.137
SUMO2	505	0.137	0.146	0.307	0.335	0.392
LHX4	506	0.137
NCOA1	507	0.137	0.138	0.161	0.223	0.252
NR4A1	508	0.138	0.365	0.958	0.977	0.984
ZNF285	509	0.138
ZNF318	510	0.138	0.723	0.778
ZNF778	512	0.139	0.273
HSF2	513	0.139	0.153	0.194	0.367	1
MYF6	514	0.139
ZNF354B	515	0.139
DNMT1	516	0.14	0.145	0.145	0.227	0.419
WIZ	517	0.14
ZNF644	518	0.14	0.976	0.992
ZNF740	519	0.14	0.154	0.253	0.445
ZNF431	520	0.14
MTA2	521	0.14	0.523	0.57	0.667	0.809
NR4A2	522	0.141
ZNF667	523	0.141	0.165
CREB3L2	524	0.141
MYBL2	525	0.142	0.181	0.27	0.307	1
ZNF81	527	0.143
ZNF74	528	0.143
PRPF4	529	0.143	0.347	0.355	0.393
STAG2	530	0.143
ZNF749	531	0.144
ZNF34	533	0.144
ZBTB7A	534	0.144	0.272	0.277	0.319	0.323
DPF2	535	0.144	0.282	0.809	0.964
CTRL	536	0.144	0.157	0.462
LMNB1	537	0.144	0.145	0.149	0.15	0.151
BRD3	538	0.144	0.145	0.161	0.492	0.725
GTF3A	540	0.144
HOXB8	541	0.145
CDC5L	542	0.145	0.564	0.577
MEOX2	543	0.145
HOXD1	544	0.145
PLAG1	545	0.145
BRCA1	547	0.145	0.453	0.482	0.865	0.962
MAFF	548	0.145	0.873	0.987
ELF4	549	0.145
RAD51	550	0.145	0.408	0.813	0.842	0.979
PMEL	551	0.145	0.15	0.151	0.971	1
ORC2	552	0.145	0.996
NFIB	553	0.145
FOXC1	554	0.145
SMARCB1	555	0.145	0.179	0.303	0.502	0.909
CGGBP1	556	0.145	0.153
BBX	557	0.145
ZNF610	558	0.145	0.869	0.955
ZNF273	559	0.145
ZNF114	560	0.145
POLR3G	562	0.145	0.151	0.151	0.153	0.158
ZNF236	563	0.145
CASP8AP2	564	0.146	0.156	0.738	1
MAFB	565	0.146	0.27
ZNF587	566	0.146
ZNF562	567	0.146
PCGF5	568	0.146
SVIL	569	0.146	0.894
RAG1	571	0.147	0.19	0.319
CENPC	572	0.147	0.16	0.174
MED12	573	0.147	0.193	0.318	0.933	0.937
MEIS1	574	0.147	0.233	0.254	0.312	0.414
ETV6	575	0.147	0.446	0.658
NCOA3	576	0.148
TFDP2	578	0.148
TOE1	579	0.148
HOXA11	580	0.148
FOXK1	581	0.148	0.17	0.179	0.828
HOXD11	582	0.148	0.321
FOXF2	584	0.148
TSHZ1	586	0.148	0.336	0.694
ZBTB39	587	0.148
IL1RN	589	0.148	0.148	0.148
ARRB1	590	0.148	0.153	0.523	0.973
PCF11	592	0.148
KCMF1	593	0.148
NR1H2	594	0.148	0.157	0.225	0.857	0.979
DKK1	596	0.148	0.157
DMRT2	597	0.148
NFE2L1	598	0.148	0.333	0.405	0.441	0.46
DRAP1	599	0.148	0.994
F2RL1	600	0.148
FOXF1	601	0.148
BACH1	602	0.148	0.488	0.807	0.977	0.997
SFMBT1	603	0.148	0.385	1
ATF7	605	0.148	0.184
ID4	606	0.148
HOXC11	607	0.148	0.157	1
ZNF708	608	0.148	0.203
ZNF557	609	0.148
GLI1	610	0.148
IRX3	611	0.148
ZSCAN29	613	0.148	0.976	0.997
SNRNP70	614	0.148	0.172	0.199	0.346
GAPDH	615	0.149
DYRK1A	616	0.149	0.225	0.534
DOT1L	617	0.15
MEIS2	618	0.15
SMARCA1	619	0.15
HP1BP3	620	0.15
CDKN1B	621	0.15	0.162
POLB	622	0.15	1
HOXD9	623	0.15
BCL3	624	0.15	0.239	0.322	0.513	0.868
ISL2	625	0.15
IRF3	626	0.15	0.33	0.688	0.815
HOXB5	627	0.15
SMC4	628	0.15
MSX2	630	0.15
KLF13	632	0.15	0.711	0.753
BTF3	633	0.15
WDR5	634	0.15	0.16	0.165	0.244	0.307
IKZF5	635	0.15
MYBL1	636	0.15
SATB1	637	0.15	0.184	0.317
HOXD4	638	0.15
SRPK2	640	0.15	0.161
ZNF274	641	0.15	0.206	0.339	0.352	0.357
HOXC6	642	0.15
LOXL1	643	0.151	1
NR3C2	644	0.151	0.151	0.201
ZNF22	645	0.151	0.154	0.196	0.227	0.818
ZNF530	646	0.152
SETX	647	0.152	0.401
ELF3	648	0.152	0.981	1
ZNF808	649	0.152
COPS2	650	0.152
SP3	651	0.152	0.49	0.511
ZNF140	652	0.153	0.182	0.333
SUMO1	653	0.153	0.165	0.231	0.253	0.455
SALL4	654	0.153	0.172
KDM4C	655	0.153	0.155	0.156	0.515
LIN9	656	0.153	0.16	0.194
DDX11	657	0.153	0.155
DDIT3	658	0.153
DNMT3B	660	0.153	0.163	0.163	0.164	0.166
ZNF175	661	0.153	0.177	0.238	0.973	0.98
E2F4	662	0.153	0.2	0.427	0.744	0.782
EWSR1	663	0.153	0.165
PLRG1	664	0.153	0.161
ZNF492	665	0.153
SIRT3	666	0.153	0.161	1	1
TFE3	667	0.154
ZNF558	668	0.154	0.225	0.744
ZNF714	669	0.154
HIVEP3	670	0.154
MAP1LC3A	671	0.155	0.159
RYBP	672	0.155	0.69
NFE2L3	673	0.155
MDM2	674	0.155	1
CASZ1	675	0.155
OTX1	676	0.155
CCNT1	677	0.155	0.166	0.173	0.182	0.199
ZSCAN5A	679	0.155	0.692	0.869	0.981
PRDM4	680	0.155
HESX1	681	0.155
FOXJ2	682	0.155	0.987	0.988
ZNF417	683	0.156
BCL6	684	0.156	0.586	0.64	0.674	0.716
CEBPZ	685	0.156	0.473	0.564	0.665
SMARCE1	686	0.156	0.302	0.94	0.962
CCR5	687	0.156
ZNF90	688	0.156
ZNF513	689	0.156
CBX1	690	0.157	0.991	0.998	1	1
ID2	691	0.157
TFCP2	693	0.157
HOXB2	694	0.157
TTF2	695	0.157	0.195	0.59
ZNF860	696	0.157
BRF2	697	0.157	0.184	0.201	0.995
ZNF442	698	0.158
ZNF12	699	0.158	0.708
ZNF398	700	0.158
ZBTB12	701	0.158	0.16	0.183	0.192	0.237
BDP1	702	0.158	0.17	0.18	0.198	0.223
POLR3A	703	0.158	0.159	0.161	0.459	0.483
ZNF791	704	0.158
MSX1	705	0.158
NPAT	706	0.158	0.289	0.981	0.995
COIL	707	0.159
ZNF267	708	0.159
ZNF516	709	0.159
MTF1	710	0.16
NFIL3	711	0.16	0.276
ARID3B	712	0.16
ZNF614	713	0.16
EBNA1BP2	714	0.16
ZNF16	715	0.16	0.225
MAP2K1	716	0.16	0.165
ZNF430	717	0.16
PAF1	718	0.161	0.214	0.587	0.777	0.785
LARP7	719	0.161	0.387	0.424	0.726	0.994
BAHD1	720	0.161	0.19	0.992
ZIK1	721	0.161
HIVEP1	723	0.162
ZNF214	724	0.162	0.239
NEUROD2	725	0.162
NHLH1	726	0.162
TIAM1	727	0.162
ZNF550	728	0.162
KDM5A	729	0.162	0.992	0.998	1
PGR	730	0.162
IRAK4	731	0.163	0.819
PCGF6	732	0.163
XRN2	733	0.163	0.685	0.747	0.933	0.967
ZNF287	734	0.163
ZFP1	735	0.164
THAP4	736	0.164
PITX1	737	0.164
RFX2	738	0.164	0.33	0.92
USP7	739	0.165	0.181
ESRRA	740	0.165	0.798	0.844	0.908
MAFG	741	0.165	0.496	0.74
NKX3-1	742	0.165	0.429	0.99	1
SMARCA2	743	0.165
ARID2	744	0.165	0.961
FOXD3	746	0.165
ZNF777	747	0.166
ZNF548	749	0.167
ETV4	750	0.167	0.241	0.941	0.996
NFATC1	751	0.167	0.333	0.996	1
ZNF69	753	0.167
BRF1	754	0.168	0.173	0.199	0.214
CSDE1	755	0.168	0.263	0.873	0.874
HDAC2	756	0.168	0.173	0.287	0.838	0.839
BANP	757	0.168	0.247
ZNF525	758	0.169
ZNF782	759	0.169
SKI	760	0.169
TBX3	762	0.17
ARID1A	763	0.17	0.769
ZNF605	765	0.171
ZNF184	766	0.171	0.88
ELK1	767	0.171	0.552	0.698	0.742	0.936
NR5A2	768	0.172	0.274	0.346	0.348
ZNF331	769	0.172	0.2	0.214
ZNF132	770	0.172
ZNF627	771	0.173
CBX6	772	0.173	0.612
PHF6	773	0.173
EGFR	774	0.173	0.192
DICER1	776	0.174
ZNF766	777	0.174	0.971	0.993
GZF1	778	0.174
ZBTB49	779	0.175	0.186
NFE2	780	0.175	0.306	0.559	0.559	0.592
ZFP90	781	0.175
ZNF765	782	0.175
ZNF684	783	0.176
ZFHX3	784	0.176
ZNF496	785	0.176
STAG1	786	0.177	0.221	0.467	0.858	0.901
ZNF596	787	0.177
ZBTB2	788	0.177	0.18	0.998	0.998
ZNF25	789	0.178
PRDM12	790	0.178	0.222
ATF6	791	0.178
ZNF529	792	0.179
ZFP14	793	0.179
ADNP	794	0.179	0.755	0.957
BRD2	795	0.179	0.202	0.606	0.834	0.901
LEO1	796	0.18	0.918
ZNF324B	797	0.18
NONO	798	0.18	0.306
INO80	799	0.181	0.215	0.238	0.435	0.58
MBD3	800	0.182	0.183	0.251	0.251	0.322
ESCO2	801	0.182	0.185	1	1
HHEX	802	0.183	0.487	0.819
HOXA13	803	0.183	0.321
KLF7	804	0.184	0.288	0.963
SREBF1	805	0.184	0.477	0.833	0.858	0.995
ZNF566	806	0.185
UBE2I	807	0.185	0.865
ZNF737	808	0.186
TLE3	809	0.187
ELL	810	0.188
ZNF706	811	0.188
ZNF324	812	0.188	0.667	0.86	0.944
HOXC8	813	0.189
ZNF440	814	0.189
ARID1B	815	0.19	0.202
ZNF549	816	0.19	0.345	0.396
ICE1	817	0.19	1	1
ZBTB6	819	0.19	0.206	0.212
ZNF620	822	0.191
ZNF483	823	0.191
MIXL1	824	0.192
DEK	825	0.192	0.316	0.995	1
IRF2	826	0.193	0.213	0.295
ZNF280D	827	0.193	0.583	0.875
ZNF781	828	0.193	0.271
ZNF512	829	0.193	0.281
E2F8	830	0.193	1
CTBP2	831	0.194	0.238	0.732
ZNF441	832	0.194
ZNF432	833	0.194
MEN1	834	0.196	0.258	0.967	0.99
XBP1	836	0.196	0.32	0.38	0.893	0.955
PTTG1	837	0.197	0.376
SMARCA5	838	0.197	0.661	0.966
ZNF564	839	0.198
ORC1	840	0.198
SNAPC1	841	0.2	0.735
ZNF394	842	0.2	0.902	0.942
MZF1	843	0.2	0.376
PTPN11	844	0.201	0.998
CLOCK	845	0.202	0.463	0.504	0.898	0.963
ZFP42	846	0.202	0.912	0.945
ZNF805	847	0.203
BTAF1	849	0.203
ZNF793	851	0.204	0.5
ZNF618	852	0.205
SSRP1	853	0.205	0.206	0.232	0.427	0.53
USP49	854	0.206	0.334
SOX15	855	0.207
SETDB1	857	0.208	0.592	0.597	0.819	0.896
CTBP1	858	0.208	0.859	0.876	0.97	1
RPA1	859	0.208
ZNF581	861	0.209
ZC3H11A	862	0.209
ZNF619	863	0.21
RXRA	864	0.21	0.341	0.468	0.794	0.805
KLF6	866	0.212	0.854
NFATC3	867	0.213	0.996
EZH1	868	0.213	0.565	0.624	0.94
TOX4	870	0.215
ZNF879	871	0.217
ZIM2	872	0.217
ZKSCAN3	873	0.217
ID3	874	0.218	0.748	0.82
ZNF785	875	0.218
REPIN1	876	0.218	0.307	0.338	0.641	0.875
ZNF776	877	0.219
ZNF141	878	0.219
NBN	879	0.22	0.243	0.893	0.975	0.977
ELL2	880	0.22	0.248	0.25	0.334	0.521
USF2	881	0.22	0.744	0.913	0.921	0.959
ZNF292	882	0.221	0.622
KLF10	883	0.222	0.456	0.732	0.875	0.996
ZEB1	884	0.224	0.552	0.835	0.976	0.998
KDM6B	886	0.225	0.699	0.879	0.997
ZNF764	887	0.228
ZNF180	888	0.229
ZBED4	889	0.23
ZNF10	890	0.23
ZNF662	891	0.231
ZNF212	892	0.233
PHF20	893	0.233
SRC	894	0.233	0.347	0.37	0.552	0.898
NR2C2	895	0.234	0.52	0.728	0.753	0.793
BARX1	896	0.234	0.945
THAP11	897	0.235	0.956
ZNF354C	898	0.235	0.563
HOXA10	899	0.235
ZNF789	900	0.236
JUNB	901	0.236	0.361	0.528	0.534	0.604
ZNF425	902	0.237
ZNF138	903	0.238	0.397
CHD7	904	0.24	0.932	0.932	0.947	0.947
LMX1B	905	0.241
LMTK3	906	0.241	0.954
ZNF211	907	0.241	0.943
SIRT6	908	0.241	0.241	0.472	0.472	0.906
PSIP1	910	0.245	0.627
ETV1	911	0.245	0.902	0.992	0.993	0.999
MYNN	912	0.246	0.638	0.7	0.955	0.994
RBL2	913	0.248	0.312	0.805	0.945	0.969
SRSF3	916	0.249	0.586	0.798	0.998
MTA3	917	0.249	0.364	0.836	0.988
ZNF680	918	0.25	0.288	0.308	0.315	0.436
ZNF486	919	0.25	0.488	0.529
AEBP2	920	0.251	0.491	0.518
ZNF707	921	0.251	0.314	0.348
ZNF320	923	0.255	0.407	0.477
ZNF395	924	0.256
ZNF322	925	0.258
MYB	926	0.259	0.69	0.918	0.958	0.959
IRF9	927	0.259	0.389	1
FOXK2	929	0.263	0.275	0.394	0.502	0.654
ZNF584	930	0.264	0.939	0.996
TEAD2	931	0.264	0.297	0.445
ZNF641	932	0.267	0.32	0.434
ZNF205	933	0.268
KMT2B	934	0.268	0.949
ZNF333	935	0.272
VEZF1	937	0.273	0.382	0.914
GLYR1	938	0.274	0.609
ZNF716	939	0.275
GABPA	941	0.278	0.973	0.976	0.989	0.992
ZNF697	942	0.278	0.309
ZNF93	943	0.28
DLX2	944	0.281
RING1	945	0.286	0.625	0.99
ZFAT	946	0.286
SON	947	0.288
SUPT20H	948	0.288	0.366	0.545	0.837
PRDM6	949	0.289
ZBTB18	950	0.291
ZNF84	951	0.292	0.569
ELF2	952	0.293	0.89
ZNF837	953	0.294	0.31
ZNF382	954	0.296	0.318	0.322	0.601	0.695
ZNF438	955	0.299	0.32
SPIN1	956	0.299
ERF	957	0.301
DPF1	958	0.303	0.865
PRDM2	959	0.303	0.889
ZSCAN2	960	0.305	0.336
ZNF547	961	0.306	0.374	0.638	0.65
KAT7	962	0.306
ZNF429	963	0.311
ZFP69B	964	0.312	0.37	0.809
BACH2	965	0.312	0.526	0.935
ASXL1	966	0.312
ZKSCAN1	967	0.312	0.365	0.99	0.996	0.998
ZFX	969	0.313	0.604	0.818	0.897	0.924
HNRNPLL	970	0.314	0.327	0.409	0.422
REST	971	0.315	0.479	0.479	0.552	0.574
CREB3L4	972	0.315
KLF12	973	0.316
DDX20	974	0.32	0.543	0.883	0.923
ZNF423	975	0.323	0.54
ZNF264	976	0.323	0.41	0.809	0.818
ZNF317	977	0.324	0.35	0.606
IRF1	978	0.325	0.349	0.446	0.681	0.709
ZNF613	979	0.325
ZNF750	980	0.327
HOXB4	981	0.327
ELK4	982	0.33	0.615	0.908	0.955	0.972
ZNF597	983	0.33
ETV5	984	0.331	0.999
RLF	985	0.336
ZNF674	986	0.337
ZNF304	987	0.338
ZNF671	988	0.338
ZNF585A	989	0.34
ZFP41	990	0.34	0.433
ZNF784	991	0.343
ZNF623	992	0.344	0.685
ZNF490	993	0.344
HOXC9	994	0.346	0.74
DBP	996	0.348
E2F3	997	0.353	0.96
CAMTA2	998	0.353
MXD1	999	0.355
SFPQ	1000	0.355	0.856	0.921
ZNF485	1001	0.358
ARID3A	1002	0.361	0.913	0.998
ZNF350	1003	0.362	0.431
GLI3	1004	0.362
CREB3	1005	0.362	0.839	0.894
KDM3A	1006	0.366	0.84	0.855
GFI1B	1007	0.367	0.613	0.832
ELF1	1009	0.375	0.463	0.479	0.654	0.77
ZMIZ1	1010	0.375	0.955	0.994
ZNF880	1012	0.378
KAT8	1013	0.381	0.77	0.992
POLR2M	1014	0.381	0.913	0.987
HBP1	1015	0.384	1	1
KLF3	1016	0.386
ZNF45	1017	0.387
SP140	1018	0.389	0.663
ZSCAN31	1019	0.392
HDAC8	1020	0.393	0.705	0.809
TDRD3	1021	0.394
BRPF3	1022	0.394	0.468	0.626
ZNF124	1024	0.399
ZNF701	1025	0.401	0.949
ZBED1	1026	0.41	0.815
ZNF846	1027	0.411
ZNF736	1029	0.413
ICE2	1030	0.413
ZNF17	1031	0.413
RAC3	1032	0.414
ZNF730	1033	0.414
ZNF154	1034	0.417
HEYL	1035	0.417
PYGO2	1036	0.418	0.566
ZKSCAN2	1037	0.419
SETD1A	1038	0.419	0.985
ZNF337	1039	0.42
GLI4	1040	0.421	0.677	0.909
ZNF585B	1041	0.421	0.829
SRCAP	1043	0.425
CBFA2T2	1044	0.427
HIC1	1045	0.427	0.926
ZNF682	1046	0.429	0.593
GPS2	1047	0.43
CBX4	1048	0.448
BCAT1	1049	0.449	0.496
PPARGC1A	1050	0.451
ZNF239	1051	0.455	0.777
GLIS3	1052	0.457
ZNF626	1053	0.46
RORA	1054	0.46
NFAT5	1055	0.463	0.953
SOX11	1056	0.469	0.564
ZBTB1	1058	0.486	0.685
TBL1X	1059	0.491
GRHL1	1060	0.496
ZIM3	1061	0.501	0.681
YBX3	1062	0.501	0.881	1
HDAC4	1064	0.507
ZSCAN20	1065	0.508	0.698
ZNF44	1066	0.514
ZNF24	1067	0.515	0.555	0.887	0.911	0.926
BCL11B	1068	0.525	0.758
ZFP37	1069	0.527	0.782
TRRAP	1070	0.532	0.983
ZNF33B	1072	0.543
ZNF502	1074	0.556	0.562
SOX13	1075	0.558	0.944
NFIC	1076	0.56	0.802	0.955	0.993
TAF3	1077	0.562
ZNF407	1078	0.569
ZBTB16	1079	0.575
LMO1	1080	0.609	0.987	1
TOP1	1081	0.611	0.631	0.632	0.652	0.998
PHF8	1082	0.616	0.674	0.674	0.803	0.843
ELF5	1083	0.637	0.832
ZNF800	1084	0.639	0.886
KAT5	1085	0.645	0.959	0.995
THAP1	1087	0.646	1
STAT2	1088	0.65	0.727	0.994	0.997
ZSCAN23	1089	0.656	0.697
ZNF222	1090	0.666
ZNF189	1091	0.666
CD34	1092	0.668	0.705	0.936	0.958
SLC22A2	1093	0.671	0.881
LDB1	1094	0.676
ZNF391	1096	0.686	0.96
ZNF414	1097	0.689	0.788
NELFA	1098	0.696	0.708	0.886	0.977	0.998
CSNK2A1	1099	0.701
MYF5	1100	0.713
NFYA	1101	0.721	0.786	0.81	0.909	0.973
KLF8	1102	0.723	0.965
MXD3	1103	0.723
TBP	1104	0.723	0.931	0.951	0.985	0.992
ARNT2	1105	0.728
RPE	1106	0.729
AHR	1108	0.741
MYCN	1109	0.755	0.971
ZNF639	1111	0.761	0.828	0.876	0.882	0.979
ZMYND8	1112	0.762	0.836	0.885	0.913	0.979
ZNF711	1114	0.772
MECP2	1115	0.775	0.949	0.998	0.999	0.999
ZNF75D	1116	0.783	0.892
GTF3C2	1117	0.783	0.99
DEAF1	1118	0.787
ZNF284	1119	0.79
ZNF786	1120	0.791
ATF1	1122	0.796	0.918	0.948	0.958	0.973
BARX2	1123	0.799
MIER1	1125	0.803	0.834
ZNF692	1126	0.808	0.994
CHD5	1127	0.81
RBCK1	1128	0.823
ZNF71	1129	0.826
ZNF695	1130	0.834
ZNF586	1131	0.837
TBL1XR1	1132	0.839	0.901	0.999
BCOR	1133	0.84	0.855	0.896	0.994
E2F2	1134	0.841	1
OGT	1136	0.843	0.85	0.982
ZNF260	1137	0.847
ZNF7	1138	0.848
AUTS2	1139	0.848
ZEB2	1140	0.85	0.868	0.92	0.945	0.979
ZNF83	1141	0.853	0.95	0.998
ALKBH3	1142	0.856
HDAC1	1143	0.856	0.856	0.924	0.954	0.96
ZNF362	1144	0.861	0.868
HLTF	1145	0.861	0.934
RFX7	1146	0.861
CCNT2	1147	0.862
NFKBIA	1148	0.865
ZNF384	1149	0.868	0.875	0.994
ZC3H8	1150	0.868	0.927	0.982
ASH1L	1152	0.87	1
TFDP1	1153	0.874	0.904	0.952	0.974	0.988
TARDBP	1154	0.876	0.982	0.991	0.995
ZNF501	1155	0.876	0.983
ZNF223	1156	0.878
KLF17	1157	0.879	0.938
ZNF225	1158	0.879
SNAPC5	1160	0.887
ZNF346	1161	0.889	0.966
CCND2	1162	0.891	0.996
ZNF146	1163	0.893	0.962	0.968
KLF16	1164	0.896	0.941
MXI1	1165	0.896	0.952	0.983	0.985	0.992
REL	1166	0.898	0.992
ZNF280A	1167	0.899
ERCC2	1168	0.903
ASCL2	1169	0.905
DR1	1170	0.905
ASH2L	1171	0.906	0.937
ZNF76	1172	0.907	0.912	0.948	0.993
ZBTB10	1173	0.909
GMEB1	1174	0.91
ZNF484	1175	0.911
SSU72	1176	0.913
ING2	1178	0.914
SAP30	1179	0.914	0.945	0.945	0.998	0.998
HMBOX1	1180	0.914
BPTF	1181	0.915
ZBTB7B	1182	0.916
MECOM	1183	0.917
BCLAF1	1184	0.917	1
SIN3A	1185	0.919	0.965	0.981	0.982	0.984
ZNF555	1186	0.921
ATF7IP	1187	0.924	0.962
FUS	1188	0.925	0.956	1
CHAMP1	1190	0.926	0.944
CDK6	1192	0.929
ZSCAN22	1193	0.93	0.967	0.986
ZNF302	1194	0.931
ZNF580	1195	0.934	0.962
UHRF2	1196	0.937
SIX5	1197	0.938	0.975	0.996	1	1
BRD9	1198	0.939	1
SUPT5H	1200	0.943	0.967	0.99	0.996	1
GMEB2	1201	0.943	0.996
FOXD2	1202	0.947
ZXDB	1203	0.947	0.975
CEBPD	1204	0.948	0.974
ZNF3	1205	0.95	1
ZNF600	1206	0.95	0.984
PKNOX1	1207	0.95	0.977
EPC1	1208	0.95	0.957
ZNF589	1209	0.953	0.997
DIDO1	1210	0.954	1
HOXB6	1211	0.954
USF1	1212	0.955	0.962	0.968	0.971	0.974
NFRKB	1213	0.955	0.981
HEY1	1214	0.955	0.961	1
ZBTB40	1215	0.955	0.984	0.992	0.996	0.998
SMARCC2	1216	0.958	0.958
NKRF	1217	0.958	0.999
C17orf49	1218	0.959	0.981
ZNF460	1219	0.962
TAF7	1220	0.966	0.983	0.984	0.991
EGLN2	1221	0.967
ZBTB11	1222	0.967	0.971	0.977	0.981	0.985
MNT	1223	0.969	0.977	1
CHD2	1225	0.971	0.989	0.997	0.997	0.999
L3MBTL4	1226	0.971
CDK12	1227	0.971
WDHD1	1228	0.972	0.999
ZNF687	1229	0.973	0.988
FOXP2	1230	0.974	0.98	1
POLR2B	1231	0.976	0.994
ZNF518A	1233	0.978	1
TTF1	1234	0.978	0.996
HOXA2	1235	0.98
INTS3	1236	0.982
RFX1	1237	0.982	0.986	0.988	0.99	0.995
TBX21	1238	0.983	0.993	0.998
PSMA7	1239	0.987	0.992
PHF2	1240	0.987	0.993
HOXA1	1242	0.988
DLX1	1243	0.99
ZNF649	1244	0.99
MBD4	1245	0.991
E2F5	1246	0.991	0.999
ELK3	1247	0.992
TGIF2	1248	0.992	0.999
HMGN3	1249	0.992
KDM4B	1250	0.993	1
HOXA6	1251	0.993
PITX3	1253	0.993
ZXDC	1254	0.994
ZNF561	1255	0.995
HMGN1	1256	0.995
DAXX	1257	0.995	0.995
ETV7	1258	0.995
HAP1	1259	0.995
GATAD1	1260	0.996	1	1
NFYC	1261	0.996
ING5	1262	0.997
RUVBL1	1263	0.997
MBTD1	1264	0.997
ERCC3	1265	0.997
SMAD5	1266	0.998	0.999	1
HCFC1	1268	0.998	0.999	0.999	1	1
RUNX3	1269	0.998
GTF2F1	1271	0.998	0.999	1
RBBP4	1274	0.999
POLR2H	1275	0.999	1
HOXA4	1276	0.999
TRIM22	1277	0.999	1
TRAF7	1278	1	1	1	1
DDX21	1279	1
ZNF574	1281	1
RBL1	1283	1
POU2F2	1284	1	1
WRNIP1	1285	1
ZNF35	1286	1
ZNF654	1287	1	1
TFEB	1288	1
NKX2-3	1289	1
IRX5	1290	1
CREB3L1	1291	1
HES5	1292	1
BHLHE41	1293	1
IGF1R	1294	1
NR1D1	1295	1
HNRNPL	1296	1	1
HMGA1	1297	1
JAZF1	1298	1
TRPS1	1301	1
IRF8	1303	1
CREBL2	1304	1
ID1	1305	1
CAMTA1	1306	1	1
NFATC4	1307	1
PGBD5	1308	1
AHCTF1	1309	1
IRX2	1310	1
LCOR	1312	1	1
HIC2	1313	1
HES7	1314	1
UBP1	1315	1
TGIF1	1316	1
