# Supplementary material for: DNA methylation of exercise-responsive genes differs between trained and untrained men
Source: BMC Biol. 2024 Jul 4;22:147. doi: 10.1186/s12915-024-01938-6 (PMC11225400; doi:10.1186/s12915-024-01938-6)
Supplement: Supplementary file 4 — Additional file 4. Differential Methylation Analysis between groups. [file 12915_2024_1938_MOESM4_ESM.xlsx]

## Sheet: LEGEND
	Results: Differential Methylation Analysis (DSS package)
		Group comparisons before and after acute exercise (directly & 3h post)
	PRE_CvsE	Control Group (con_pre_end) vs Endurance group (end_pre_end) at baseline
		dmrs_PRE_CvsE = differentially methylated regions (DMRs)
		dmls_PRE_CvsE = differentially methylated positions (DMPs)
	POST_CvsE	Control Group (con_post_end) vs Endurance group (end_post_end) directly after a bout of endurance exercise
		dmrs_POST_CvsE = differentially methylated regions (DMRs)
		dmls_POST_CvsE = differentially methylated positions (DMPs)
	H3_CvsE	Control Group (con_3h_end) vs Endurance group (end_3h_end) 3 hours after a bout of endurance exercise
		dmrs_H3_CvsE = differentially methylated regions (DMRs)
		dmls_H3_CvsE = differentially methylated positions (DMPs)
	PRE_CvsS	Control Group (con_pre_res) vs Strength group (str_pre_res) at baseline
		dmrs_PRE_CvsS = differentially methylated regions (DMRs)
		dmls_PRE_CvsS = differentially methylated positions (DMPs)
	POST_CvsS	Control Group (con_post_res) vs Strength group (str_post_res) directly after a bout of resistance exercise
		dmrs_POST_CvsS = differentially methylated regions (DMRs)
		dmls_POST_CvsS = differentially methylated positions (DMPs)
	H3_CvsE	Control Group (con_3h_res) vs Strength group (str_3h_res) 3 hours after a bout of resistance exercise
		dmrs_H3_CvsS = differentially methylated regions (DMRs)
		dmls_H3_CvsS = differentially methylated positions (DMPs)
	PRE_EvsS	Endurance Group (end_pre_end) vs Strength group (str_pre_res) at baseline
		dmrs_PRE_EvsS = differentially methylated regions (DMRs)
		dmls_PRE_EvsS = differentially methylated positions (DMPs)

## Sheet: PRE_CvsE
chr	pos	con_pre_end	end_pre_end	diff	diff.se	stat	phi1	phi2	pval	fdr	annot.id	annot.tx_id	annot.symbol	annot.type
chr1	11158021	0.068357	0.0658973	0.00245976	0.011659	0.210975	0.00674152	0.00674152	0.832907	0.999978	intron:74392	ENST00000703140.1	MTOR	hg38_genes_introns
chr1	11158022	0.0736495	0.0796329	-0.00598337	0.0124741	-0.479661	0.00674152	0.00674152	0.631468	0.999978	intron:74392	ENST00000703140.1	MTOR	hg38_genes_introns
chr1	11158043	0.124489	0.136528	-0.0120384	0.015679	-0.767806	0.00674152	0.00674152	0.442602	0.999978	intron:74392	ENST00000703140.1	MTOR	hg38_genes_introns
chr1	11158044	0.122751	0.137153	-0.0144017	0.0157191	-0.916192	0.00674152	0.00674152	0.359566	0.999978	intron:74392	ENST00000703140.1	MTOR	hg38_genes_introns
chr1	11158468	0.412381	0.526174	-0.113793	0.0250027	-4.55121	0.00883833	0.00737245	5.33382e-06	0.00134064	intron:74392	ENST00000703140.1	MTOR	hg38_genes_introns
chr1	11158469	0.443304	0.555867	-0.112563	0.0286609	-3.9274	0.010192	0.0108847	8.58675e-05	0.0115536	intron:74392	ENST00000703140.1	MTOR	hg38_genes_introns
chr1	11158547	0.589494	0.674629	-0.0851354	0.0257014	-3.31248	0.00674152	0.0115935	0.000924723	0.068655	intron:74392	ENST00000703140.1	MTOR	hg38_genes_introns
chr1	11158548	0.596897	0.675443	-0.078546	0.0266206	-2.95057	0.00674152	0.0129588	0.00317184	0.147874	intron:74392	ENST00000703140.1	MTOR	hg38_genes_introns
chr1	11158561	0.67593	0.748401	-0.0724704	0.02478	-2.92455	0.00674152	0.0127394	0.00344956	0.156969	intron:74392	ENST00000703140.1	MTOR	hg38_genes_introns
chr1	11158562	0.709268	0.760862	-0.0515943	0.0257171	-2.00623	0.00674152	0.0153284	0.0448319	0.764523	intron:74392	ENST00000703140.1	MTOR	hg38_genes_introns
chr1	11261788	0.223835	0.224457	-0.000621839	0.0193667	-0.0321086	0.00674152	0.00674152	0.974385	0.999978	1to5kb:12609	ENST00000703132.1	MTOR	hg38_genes_1to5kb
chr1	11261789	0.216215	0.201519	0.0146953	0.0190027	0.773323	0.00674152	0.00674152	0.439331	0.999978	1to5kb:12609	ENST00000703132.1	MTOR	hg38_genes_1to5kb
chr1	11261792	0.28804	0.280973	0.0070674	0.0209362	0.337569	0.00674152	0.00674152	0.735688	0.999978	1to5kb:12609	ENST00000703132.1	MTOR	hg38_genes_1to5kb
chr1	11261793	0.32263	0.310073	0.0125564	0.0219893	0.571022	0.00674152	0.00674152	0.567985	0.999978	1to5kb:12609	ENST00000703132.1	MTOR	hg38_genes_1to5kb
chr1	11262019	0.0146138	0.0120689	0.00254491	0.00528343	0.481678	0.00674152	0.00674152	0.630035	0.999978	1to5kb:12609	ENST00000703132.1	MTOR	hg38_genes_1to5kb
chr1	11262020	0.0120527	0.0113464	0.000706292	0.00497461	0.141979	0.00674152	0.00674152	0.887096	0.999978	1to5kb:12609	ENST00000703132.1	MTOR	hg38_genes_1to5kb
chr1	11262040	0.0904274	0.0946092	-0.00418179	0.0133305	-0.313701	0.00674152	0.00674152	0.753748	0.999978	1to5kb:12609	ENST00000703132.1	MTOR	hg38_genes_1to5kb
chr1	11262041	0.0778142	0.0978663	-0.0200522	0.013069	-1.53433	0.00674152	0.00674152	0.124948	0.999978	1to5kb:12609	ENST00000703132.1	MTOR	hg38_genes_1to5kb
chr1	11262091	0.00109554	0.00047872	0.000616824	0.00316228	0.195057	0.00674152	0.00674152	0.845348	0.999978	1to5kb:12609	ENST00000703132.1	MTOR	hg38_genes_1to5kb
chr1	11262092	0.000855285	0.00104475	-0.000189469	0.00316228	-0.0599153	0.00674152	0.00674152	0.952223	0.999978	1to5kb:12609	ENST00000703132.1	MTOR	hg38_genes_1to5kb
chr1	11262095	0.000994937	0.000461079	0.000533858	0.00316228	0.168821	0.00674152	0.00674152	0.865938	0.999978	1to5kb:12609	ENST00000703132.1	MTOR	hg38_genes_1to5kb
chr1	11262096	0.00122311	0.000735869	0.000487241	0.00316228	0.154079	0.00674152	0.00674152	0.877547	0.999978	1to5kb:12609	ENST00000703132.1	MTOR	hg38_genes_1to5kb
chr1	11262134	0.00101081	0.000501347	0.000509468	0.00316228	0.161108	0.00674152	0.00674152	0.872008	0.999978	1to5kb:12609	ENST00000703132.1	MTOR	hg38_genes_1to5kb
chr1	11262135	0.00209595	0.000731842	0.0013641	0.00316228	0.431367	0.00674152	0.00674152	0.666201	0.999978	1to5kb:12609	ENST00000703132.1	MTOR	hg38_genes_1to5kb
chr1	11262202	0.00115947	0.00155296	-0.000393484	0.00316228	-0.124431	0.00674152	0.00674152	0.900974	0.999978	1to5kb:12609	ENST00000703132.1	MTOR	hg38_genes_1to5kb
chr1	11262203	0.00112703	0.000506674	0.000620354	0.00316228	0.196173	0.00674152	0.00674152	0.844475	0.999978	1to5kb:12609	ENST00000703132.1	MTOR	hg38_genes_1to5kb
chr1	11262209	0.00129363	0.00188743	-0.0005938	0.00316228	-0.187776	0.00674152	0.00674152	0.851052	0.999978	1to5kb:12609	ENST00000703132.1	MTOR	hg38_genes_1to5kb
chr1	11262210	0.00101786	0.00182483	-0.00080697	0.00316228	-0.255186	0.00674152	0.00674152	0.798579	0.999978	1to5kb:12609	ENST00000703132.1	MTOR	hg38_genes_1to5kb
chr1	11262213	0.00185448	0.00211326	-0.000258776	0.00316228	-0.081832	0.00674152	0.00674152	0.93478	0.999978	1to5kb:12609	ENST00000703132.1	MTOR	hg38_genes_1to5kb
chr1	11262214	0.00132973	0.00405248	-0.00272275	0.00316228	-0.861008	0.00674152	0.00674152	0.389234	0.999978	1to5kb:12609	ENST00000703132.1	MTOR	hg38_genes_1to5kb
chr1	11262217	0.000415263	0.000169744	0.000245519	0.00316228	0.0776401	0.00674152	0.00674152	0.938114	0.999978	1to5kb:12609	ENST00000703132.1	MTOR	hg38_genes_1to5kb
chr1	11262218	0.000439624	0.000388156	5.14683e-05	0.00316228	0.0162757	0.00674152	0.00674152	0.987014	0.999978	1to5kb:12609	ENST00000703132.1	MTOR	hg38_genes_1to5kb
chr1	11262222	0.000862147	0.000319397	0.00054275	0.00316228	0.171633	0.00674152	0.00674152	0.863726	0.999978	1to5kb:12609	ENST00000703132.1	MTOR	hg38_genes_1to5kb
chr1	11262223	0.000490831	0.000434071	5.67599e-05	0.00316228	0.0179491	0.00674152	0.00674152	0.985679	0.999978	1to5kb:12609	ENST00000703132.1	MTOR	hg38_genes_1to5kb
chr1	11262224	0.000884473	0.000463438	0.000421035	0.00316228	0.133143	0.00674152	0.00674152	0.89408	0.999978	1to5kb:12609	ENST00000703132.1	MTOR	hg38_genes_1to5kb
chr1	11262225	0.000304713	0.000129788	0.000174925	0.00316228	0.0553161	0.00674152	0.00674152	0.955887	0.999978	1to5kb:12609	ENST00000703132.1	MTOR	hg38_genes_1to5kb
chr1	11262229	0.000835402	0.000680693	0.000154709	0.00316228	0.0489232	0.00674152	0.00674152	0.96098	0.999978	1to5kb:12609	ENST00000703132.1	MTOR	hg38_genes_1to5kb
chr1	11262230	0.00017848	1.97277e-05	0.000158752	0.00316228	0.0502019	0.00674152	0.00674152	0.959962	0.999978	1to5kb:12609	ENST00000703132.1	MTOR	hg38_genes_1to5kb
chr1	11262258	0.001688	0.000808092	0.000879911	0.00316228	0.278252	0.00674152	0.00674152	0.780819	0.999978	1to5kb:12609	ENST00000703132.1	MTOR	hg38_genes_1to5kb
chr1	11262259	0.000361106	0.000399921	-3.88147e-05	0.00316228	-0.0122743	0.00674152	0.00674152	0.990207	0.999978	1to5kb:12609	ENST00000703132.1	MTOR	hg38_genes_1to5kb
chr1	11262270	0.00204334	0.00137352	0.000669821	0.00316228	0.211816	0.00674152	0.00674152	0.832251	0.999978	1to5kb:12609	ENST00000703132.1	MTOR	hg38_genes_1to5kb
chr1	11262271	0.00060716	0.000290879	0.000316281	0.00316228	0.100017	0.00674152	0.00674152	0.920331	0.999978	1to5kb:12609	ENST00000703132.1	MTOR	hg38_genes_1to5kb
chr1	11262278	0.000910978	0.000332571	0.000578407	0.00316228	0.182908	0.00674152	0.00674152	0.85487	0.999978	1to5kb:12609	ENST00000703132.1	MTOR	hg38_genes_1to5kb
chr1	11262279	0.00018276	0.00018483	-2.0699e-06	0.00316228	-0.000654559	0.00674152	0.00674152	0.999478	0.999978	1to5kb:12609	ENST00000703132.1	MTOR	hg38_genes_1to5kb
chr1	11262304	0.000968965	0.000287087	0.000681878	0.00316228	0.215629	0.00674152	0.00674152	0.829277	0.999978	1to5kb:12609	ENST00000703132.1	MTOR	hg38_genes_1to5kb
chr1	11262305	0.000199604	0.000175754	2.38497e-05	0.00316228	0.00754194	0.00674152	0.00674152	0.993982	0.999978	1to5kb:12609	ENST00000703132.1	MTOR	hg38_genes_1to5kb
chr1	11262316	0.000609434	0.000131748	0.000477686	0.00316228	0.151058	0.00674152	0.00674152	0.87993	0.999978	1to5kb:12609	ENST00000703132.1	MTOR	hg38_genes_1to5kb
chr1	11262317	2.03448e-05	0.000163425	-0.000143081	0.00316228	-0.0452461	0.00674152	0.00674152	0.963911	0.999978	1to5kb:12609	ENST00000703132.1	MTOR	hg38_genes_1to5kb
chr1	11262324	0.000421406	0.000130088	0.000291318	0.00316228	0.0921229	0.00674152	0.00674152	0.9266	0.999978	1to5kb:12609	ENST00000703132.1	MTOR	hg38_genes_1to5kb
chr1	11262325	0.000267167	0.000130339	0.000136828	0.00316228	0.0432688	0.00674152	0.00674152	0.965487	0.999978	1to5kb:12609	ENST00000703132.1	MTOR	hg38_genes_1to5kb
chr1	11262343	0.000412667	0.00029157	0.000121097	0.00316228	0.0382941	0.00674152	0.00674152	0.969453	0.999978	1to5kb:12609	ENST00000703132.1	MTOR	hg38_genes_1to5kb
chr1	11262344	0.0010298	0.000402508	0.000627294	0.00316228	0.198368	0.00674152	0.00674152	0.842757	0.999978	1to5kb:12609	ENST00000703132.1	MTOR	hg38_genes_1to5kb
chr1	11262352	0.000966439	0.000821698	0.000144742	0.00316228	0.0457714	0.00674152	0.00674152	0.963492	0.999978	1to5kb:12609	ENST00000703132.1	MTOR	hg38_genes_1to5kb
chr1	11262353	0.00017608	1.97388e-05	0.000156341	0.00316228	0.0494394	0.00674152	0.00674152	0.960569	0.999978	1to5kb:12609	ENST00000703132.1	MTOR	hg38_genes_1to5kb
chr1	11262356	0.0011983	0.000244079	0.000954225	0.00316228	0.301752	0.00674152	0.00674152	0.762841	0.999978	1to5kb:12609	ENST00000703132.1	MTOR	hg38_genes_1to5kb
chr1	11262357	0.000869389	0.00109998	-0.00023059	0.00316228	-0.0729189	0.00674152	0.00674152	0.941871	0.999978	1to5kb:12609	ENST00000703132.1	MTOR	hg38_genes_1to5kb
chr1	11262377	0.000132081	0.000356665	-0.000224583	0.00316228	-0.0710195	0.00674152	0.00674152	0.943382	0.999978	1to5kb:12609	ENST00000703132.1	MTOR	hg38_genes_1to5kb
chr1	11262378	0.000180289	0.000967999	-0.00078771	0.00316228	-0.249096	0.00674152	0.00674152	0.803287	0.999978	1to5kb:12609	ENST00000703132.1	MTOR	hg38_genes_1to5kb
chr1	11262390	0.000465746	0.000525886	-6.014e-05	0.00316228	-0.0190179	0.00674152	0.00674152	0.984827	0.999978	1to5kb:12609	ENST00000703132.1	MTOR	hg38_genes_1to5kb
chr1	11262391	0.000335576	0.000629414	-0.000293838	0.00316228	-0.0929198	0.00674152	0.00674152	0.925967	0.999978	1to5kb:12609	ENST00000703132.1	MTOR	hg38_genes_1to5kb
chr1	11262407	0.000142684	0.000579647	-0.000436964	0.00316228	-0.13818	0.00674152	0.00674152	0.890098	0.999978	1to5kb:12609	ENST00000703132.1	MTOR	hg38_genes_1to5kb
chr1	11262408	0.000483914	0.00101322	-0.000529305	0.00316228	-0.167381	0.00674152	0.00674152	0.86707	0.999978	1to5kb:12609	ENST00000703132.1	MTOR	hg38_genes_1to5kb
chr1	11262410	0.000478708	0.000272622	0.000206086	0.00316228	0.06517	0.00674152	0.00674152	0.948039	0.999978	1to5kb:12609	ENST00000703132.1	MTOR	hg38_genes_1to5kb
chr1	11262411	0.000838979	0.00102993	-0.00019095	0.00316228	-0.0603838	0.00674152	0.00674152	0.95185	0.999978	1to5kb:12609	ENST00000703132.1	MTOR	hg38_genes_1to5kb
chr1	11262424	0.000336379	0.00048655	-0.000150171	0.00316228	-0.0474881	0.00674152	0.00674152	0.962124	0.999978	1to5kb:12609	ENST00000703132.1	MTOR	hg38_genes_1to5kb
chr1	11262425	0.000662317	0.000259532	0.000402785	0.00316228	0.127372	0.00674152	0.00674152	0.898646	0.999978	1to5kb:12609	ENST00000703132.1	MTOR	hg38_genes_1to5kb
chr1	11262445	0.000527115	0.000152685	0.00037443	0.00316228	0.118405	0.00674152	0.00674152	0.905747	0.999978	1to5kb:12609	ENST00000703132.1	MTOR	hg38_genes_1to5kb
chr1	11262446	0.000837263	0.00043712	0.000400143	0.00316228	0.126536	0.00674152	0.00674152	0.899307	0.999978	1to5kb:12609	ENST00000703132.1	MTOR	hg38_genes_1to5kb
chr1	11262447	0.000349945	0.000366486	-1.65414e-05	0.00316228	-0.00523086	0.00674152	0.00674152	0.995826	0.999978	1to5kb:12609	ENST00000703132.1	MTOR	hg38_genes_1to5kb
chr1	11262448	0.00138173	0.00193498	-0.000553248	0.00316228	-0.174952	0.00674152	0.00674152	0.861117	0.999978	1to5kb:12609	ENST00000703132.1	MTOR	hg38_genes_1to5kb
chr1	11262449	0.00015651	0.000155012	1.49751e-06	0.00316228	0.000473554	0.00674152	0.00674152	0.999622	0.999978	1to5kb:12609	ENST00000703132.1	MTOR	hg38_genes_1to5kb
chr1	11262450	0.00102822	0.000752815	0.000275403	0.00316228	0.0870899	0.00674152	0.00674152	0.9306	0.999978	1to5kb:12609	ENST00000703132.1	MTOR	hg38_genes_1to5kb
chr1	11262455	0.000337674	0.000705174	-0.0003675	0.00316228	-0.116214	0.00674152	0.00674152	0.907483	0.999978	1to5kb:12609	ENST00000703132.1	MTOR	hg38_genes_1to5kb
chr1	11262456	0.0766262	0.0610838	0.0155424	0.011676	1.33114	0.00674152	0.00674152	0.183143	0.999978	1to5kb:12609	ENST00000703132.1	MTOR	hg38_genes_1to5kb
chr1	11262474	0.000497975	0.000561534	-6.35596e-05	0.00316228	-0.0200993	0.00674152	0.00674152	0.983964	0.999978	1to5kb:12609	ENST00000703132.1	MTOR	hg38_genes_1to5kb
chr1	11262475	0.00061438	0.000796656	-0.000182276	0.00316228	-0.0576408	0.00674152	0.00674152	0.954035	0.999978	1to5kb:12609	ENST00000703132.1	MTOR	hg38_genes_1to5kb
chr1	11262477	0.000354025	0.000527113	-0.000173088	0.00316228	-0.0547353	0.00674152	0.00674152	0.956349	0.999978	1to5kb:12609	ENST00000703132.1	MTOR	hg38_genes_1to5kb
chr1	11262478	0.000499485	0.000622092	-0.000122607	0.00316228	-0.0387717	0.00674152	0.00674152	0.969072	0.999978	1to5kb:12609	ENST00000703132.1	MTOR	hg38_genes_1to5kb
chr1	11262486	0.000549324	0.000386668	0.000162657	0.00316228	0.0514366	0.00674152	0.00674152	0.958978	0.999978	1to5kb:12609	ENST00000703132.1	MTOR	hg38_genes_1to5kb
chr1	11262487	0.000150722	0.000196806	-4.60843e-05	0.00316228	-0.0145731	0.00674152	0.00674152	0.988373	0.999978	1to5kb:12609	ENST00000703132.1	MTOR	hg38_genes_1to5kb
chr1	11262492	2.11421e-05	0.000242081	-0.000220939	0.00316228	-0.0698671	0.00674152	0.00674152	0.944299	0.999978	1to5kb:12609	ENST00000703132.1	MTOR	hg38_genes_1to5kb
chr1	11262493	0.00142849	0.00138562	4.28651e-05	0.00316228	0.0135551	0.00674152	0.00674152	0.989185	0.999978	1to5kb:12609	ENST00000703132.1	MTOR	hg38_genes_1to5kb
chr1	11262495	0.000294661	0.000960615	-0.000665954	0.00316228	-0.210593	0.00674152	0.00674152	0.833205	0.999978	1to5kb:12609	ENST00000703132.1	MTOR	hg38_genes_1to5kb
chr1	11262496	0.00102897	0.00131749	-0.000288524	0.00316228	-0.0912393	0.00674152	0.00674152	0.927302	0.999978	1to5kb:12609	ENST00000703132.1	MTOR	hg38_genes_1to5kb
chr1	11262517	0.000576062	0.000247848	0.000328215	0.00316228	0.103791	0.00674152	0.00674152	0.917336	0.999978	promoter:12602	ENST00000703118.1	MTOR	hg38_genes_promoters
chr1	11262518	0.00390173	0.00229539	0.00160634	0.00316228	0.50797	0.00674152	0.00674152	0.611474	0.999978	promoter:12602	ENST00000703118.1	MTOR	hg38_genes_promoters
chr1	11262521	0.00111917	0.000563889	0.000555282	0.00316228	0.175596	0.00674152	0.00674152	0.860612	0.999978	promoter:12602	ENST00000703118.1	MTOR	hg38_genes_promoters
chr1	11262522	0.00212262	0.002673	-0.000550381	0.00316228	-0.174046	0.00674152	0.00674152	0.861829	0.999978	promoter:12602	ENST00000703118.1	MTOR	hg38_genes_promoters
chr1	11262530	0.000555414	0.00072694	-0.000171527	0.00316228	-0.0542414	0.00674152	0.00674152	0.956743	0.999978	promoter:12600	ENST00000703141.1	MTOR	hg38_genes_promoters
chr1	11262531	0.000794574	0.000842753	-4.8179e-05	0.00316228	-0.0152355	0.00674152	0.00674152	0.987844	0.999978	promoter:12598	ENST00000703140.1	MTOR	hg38_genes_promoters
chr1	11262545	0.000544615	0.000654938	-0.000110323	0.00316228	-0.0348871	0.00674152	0.00674152	0.97217	0.999978	promoter:12598	ENST00000703140.1	MTOR	hg38_genes_promoters
chr1	11262546	0.000309585	2.03727e-05	0.000289212	0.00316228	0.0914569	0.00674152	0.00674152	0.92713	0.999978	promoter:12598	ENST00000703140.1	MTOR	hg38_genes_promoters
chr1	11262551	0.000574391	0.000634967	-6.05762e-05	0.00316228	-0.0191559	0.00674152	0.00674152	0.984717	0.999978	promoter:12598	ENST00000703140.1	MTOR	hg38_genes_promoters
chr1	11262552	0.000843186	0.000206524	0.000636662	0.00316228	0.20133	0.00674152	0.00674152	0.84044	0.999978	promoter:12598	ENST00000703140.1	MTOR	hg38_genes_promoters
chr1	11262586	0.00061422	2.08445e-05	0.000593376	0.00316228	0.187642	0.00674152	0.00674152	0.851157	0.999978	promoter:12598	ENST00000703140.1	MTOR	hg38_genes_promoters
chr1	11262587	0.00037127	0.00034271	2.85607e-05	0.00316228	0.00903168	0.00674152	0.00674152	0.992794	0.999978	promoter:12598	ENST00000703140.1	MTOR	hg38_genes_promoters
chr1	11262655	0.000384814	0.000207361	0.000177452	0.00316228	0.0561154	0.00674152	0.00674152	0.95525	0.999978	promoter:12598	ENST00000703140.1	MTOR	hg38_genes_promoters
chr1	11262656	0.000419942	0.000136336	0.000283606	0.00316228	0.0896842	0.00674152	0.00674152	0.928538	0.999978	promoter:12598	ENST00000703140.1	MTOR	hg38_genes_promoters
chr1	11262671	0.00020101	0.000558678	-0.000357668	0.00316228	-0.113105	0.00674152	0.00674152	0.909948	0.999978	promoter:12598	ENST00000703140.1	MTOR	hg38_genes_promoters
chr1	11262672	0.000176622	1.97576e-05	0.000156864	0.00316228	0.0496048	0.00674152	0.00674152	0.960437	0.999978	promoter:12598	ENST00000703140.1	MTOR	hg38_genes_promoters
chr1	11262697	0.000143933	0.000337025	-0.000193092	0.00316228	-0.061061	0.00674152	0.00674152	0.951311	0.999978	promoter:12598	ENST00000703140.1	MTOR	hg38_genes_promoters
chr1	11262698	0.000341337	1.97374e-05	0.000321599	0.00316228	0.101699	0.00674152	0.00674152	0.918996	0.999978	promoter:12598	ENST00000703140.1	MTOR	hg38_genes_promoters
chr1	11262699	0.000355953	0.000187723	0.00016823	0.00316228	0.053199	0.00674152	0.00674152	0.957573	0.999978	promoter:12598	ENST00000703140.1	MTOR	hg38_genes_promoters
chr1	11262700	0.000331743	0.000256462	7.52805e-05	0.00316228	0.0238058	0.00674152	0.00674152	0.981008	0.999978	promoter:12598	ENST00000703140.1	MTOR	hg38_genes_promoters
chr1	11262735	0.000139905	0.000188869	-4.89642e-05	0.00316228	-0.0154838	0.00674152	0.00674152	0.987646	0.999978	promoter:12598	ENST00000703140.1	MTOR	hg38_genes_promoters
chr1	11262736	0.000301159	0.000298845	2.31389e-06	0.00316228	0.000731717	0.00674152	0.00674152	0.999416	0.999978	promoter:12598	ENST00000703140.1	MTOR	hg38_genes_promoters
chr1	11262748	0.00036596	0.000193623	0.000172337	0.00316228	0.0544977	0.00674152	0.00674152	0.956539	0.999978	promoter:12598	ENST00000703140.1	MTOR	hg38_genes_promoters
chr1	11262749	0.000185259	0.000363526	-0.000178268	0.00316228	-0.0563732	0.00674152	0.00674152	0.955045	0.999978	promoter:12598	ENST00000703140.1	MTOR	hg38_genes_promoters
chr1	11262752	0.000316277	0.000320953	-4.67598e-06	0.00316228	-0.00147867	0.00674152	0.00674152	0.99882	0.999978	promoter:12598	ENST00000703140.1	MTOR	hg38_genes_promoters
chr1	11262753	2.04016e-05	0.000324317	-0.000303915	0.00316228	-0.0961064	0.00674152	0.00674152	0.923436	0.999978	promoter:12598	ENST00000703140.1	MTOR	hg38_genes_promoters
chr1	11262787	0.000149312	0.000158632	-9.32068e-06	0.00316228	-0.00294746	0.00674152	0.00674152	0.997648	0.999978	promoter:12598	ENST00000703140.1	MTOR	hg38_genes_promoters
chr1	11262788	2.07518e-05	0.000354762	-0.00033401	0.00316228	-0.105623	0.00674152	0.00674152	0.915881	0.999978	promoter:12598	ENST00000703140.1	MTOR	hg38_genes_promoters
chr1	11262792	0.000311659	0.000158889	0.00015277	0.00316228	0.0483102	0.00674152	0.00674152	0.961469	0.999978	promoter:12598	ENST00000703140.1	MTOR	hg38_genes_promoters
chr1	11262793	0.000201778	2.03157e-05	0.000181462	0.00316228	0.0573834	0.00674152	0.00674152	0.95424	0.999978	promoter:12598	ENST00000703140.1	MTOR	hg38_genes_promoters
chr1	11262795	0.000726276	0.000439021	0.000287255	0.00316228	0.0908382	0.00674152	0.00674152	0.927621	0.999978	promoter:12598	ENST00000703140.1	MTOR	hg38_genes_promoters
chr1	11262796	0.000333317	0.000201673	0.000131644	0.00316228	0.0416296	0.00674152	0.00674152	0.966794	0.999978	promoter:12598	ENST00000703140.1	MTOR	hg38_genes_promoters
chr1	11262820	0.00030878	0.000284128	2.4652e-05	0.00316228	0.00779566	0.00674152	0.00674152	0.99378	0.999978	promoter:12598	ENST00000703140.1	MTOR	hg38_genes_promoters
chr1	11262821	2.08783e-05	2.03359e-05	5.42378e-07	0.00316228	0.000171515	0.00674152	0.00674152	0.999863	0.999978	promoter:12598	ENST00000703140.1	MTOR	hg38_genes_promoters
chr1	11262842	0.000378847	0.000375956	2.8902e-06	0.00316228	0.000913961	0.00674152	0.00674152	0.999271	0.999978	promoter:12598	ENST00000703140.1	MTOR	hg38_genes_promoters
chr1	11262843	0.000197977	0.000211067	-1.30903e-05	0.00316228	-0.00413952	0.00674152	0.00674152	0.996697	0.999978	promoter:12598	ENST00000703140.1	MTOR	hg38_genes_promoters
chr1	11262859	0.000435999	2.02221e-05	0.000415777	0.00316228	0.13148	0.00674152	0.00674152	0.895395	0.999978	promoter:12598	ENST00000703140.1	MTOR	hg38_genes_promoters
chr1	11262860	0.000203451	0.000202236	1.21504e-06	0.00316228	0.000384228	0.00674152	0.00674152	0.999693	0.999978	promoter:12598	ENST00000703140.1	MTOR	hg38_genes_promoters
chr1	11262864	0.000753643	0.000633121	0.000120523	0.00316228	0.0381127	0.00674152	0.00674152	0.969598	0.999978	promoter:12598	ENST00000703140.1	MTOR	hg38_genes_promoters
chr1	11262865	0.000203626	0.000150107	5.35187e-05	0.00316228	0.0169241	0.00674152	0.00674152	0.986497	0.999978	promoter:12598	ENST00000703140.1	MTOR	hg38_genes_promoters
chr1	11262869	0.0008301	0.000975738	-0.000145638	0.00316228	-0.0460547	0.00674152	0.00674152	0.963267	0.999978	promoter:12598	ENST00000703140.1	MTOR	hg38_genes_promoters
chr1	11262870	0.000621479	2.02406e-05	0.000601238	0.00316228	0.190128	0.00674152	0.00674152	0.849209	0.999978	promoter:12598	ENST00000703140.1	MTOR	hg38_genes_promoters
chr1	11262875	0.000954582	0.00153998	-0.000585401	0.00316228	-0.18512	0.00674152	0.00674152	0.853135	0.999978	promoter:12598	ENST00000703140.1	MTOR	hg38_genes_promoters
chr1	11262876	0.00155043	0.000196865	0.00135357	0.00316228	0.428035	0.00674152	0.00674152	0.668625	0.999978	promoter:12598	ENST00000703140.1	MTOR	hg38_genes_promoters
chr1	11262890	0.00036844	0.000874827	-0.000506387	0.00316228	-0.160134	0.00674152	0.00674152	0.872776	0.999978	promoter:12598	ENST00000703140.1	MTOR	hg38_genes_promoters
chr1	11262891	0.000199574	0.000308377	-0.000108803	0.00316228	-0.0344064	0.00674152	0.00674152	0.972553	0.999978	promoter:12598	ENST00000703140.1	MTOR	hg38_genes_promoters
chr1	11262892	0.000227276	0.000163498	6.37773e-05	0.00316228	0.0201682	0.00674152	0.00674152	0.983909	0.999978	promoter:12598	ENST00000703140.1	MTOR	hg38_genes_promoters
chr1	11262893	0.000847465	0.000790454	5.70108e-05	0.00316228	0.0180284	0.00674152	0.00674152	0.985616	0.999978	promoter:12598	ENST00000703140.1	MTOR	hg38_genes_promoters
chr1	11262902	2.11315e-05	2.04806e-05	6.50882e-07	0.00316228	0.000205827	0.00674152	0.00674152	0.999836	0.999978	promoter:12598	ENST00000703140.1	MTOR	hg38_genes_promoters
chr1	11262903	2.05212e-05	0.00065871	-0.000638189	0.00316228	-0.201813	0.00674152	0.00674152	0.840063	0.999978	promoter:12598	ENST00000703140.1	MTOR	hg38_genes_promoters
chr1	11262930	0.000307852	0.000990632	-0.00068278	0.00316228	-0.215914	0.00674152	0.00674152	0.829055	0.999978	promoter:12598	ENST00000703140.1	MTOR	hg38_genes_promoters
chr1	11262931	0.000204933	0.000335949	-0.000131015	0.00316228	-0.0414307	0.00674152	0.00674152	0.966953	0.999978	promoter:12598	ENST00000703140.1	MTOR	hg38_genes_promoters
chr1	11262936	0.000433765	0.000440702	-6.93682e-06	0.00316228	-0.00219362	0.00674152	0.00674152	0.99825	0.999978	promoter:12598	ENST00000703140.1	MTOR	hg38_genes_promoters
chr1	11262937	2.07927e-05	0.000194023	-0.00017323	0.00316228	-0.0547801	0.00674152	0.00674152	0.956314	0.999978	promoter:12598	ENST00000703140.1	MTOR	hg38_genes_promoters
chr1	11262965	2.2512e-05	2.17476e-05	7.6438e-07	0.00316228	0.000241718	0.00674152	0.00674152	0.999807	0.999978	promoter:12598	ENST00000703140.1	MTOR	hg38_genes_promoters
chr1	11262966	2.1499e-05	0.000641127	-0.000619628	0.00316228	-0.195944	0.00674152	0.00674152	0.844654	0.999978	promoter:12598	ENST00000703140.1	MTOR	hg38_genes_promoters
chr1	11262970	0.000546627	0.00075193	-0.000205303	0.00316228	-0.0649227	0.00674152	0.00674152	0.948236	0.999978	promoter:12598	ENST00000703140.1	MTOR	hg38_genes_promoters
chr1	11262971	0.00105805	0.000259409	0.000798641	0.00316228	0.252552	0.00674152	0.00674152	0.800614	0.999978	promoter:12598	ENST00000703140.1	MTOR	hg38_genes_promoters
chr1	11262978	0.00117011	0.00137387	-0.000203766	0.00316228	-0.0644365	0.00674152	0.00674152	0.948623	0.999978	promoter:12598	ENST00000703140.1	MTOR	hg38_genes_promoters
chr1	11262979	0.00306697	0.00193413	0.00113284	0.00316228	0.358236	0.00674152	0.00674152	0.720167	0.999978	promoter:12598	ENST00000703140.1	MTOR	hg38_genes_promoters
chr1	18630917	0.0159398	0.0179322	-0.00199244	0.00602684	-0.330594	0.00674152	0.00674152	0.740951	0.999978	promoter:1337	ENST00000375375.7	PAX7	hg38_genes_promoters
chr1	18630918	0.0146246	0.014376	0.000248602	0.00564655	0.0440271	0.00674152	0.00674152	0.964883	0.999978	promoter:1337	ENST00000375375.7	PAX7	hg38_genes_promoters
chr1	18630936	0.0106078	0.010383	0.000224798	0.00473675	0.0474582	0.00674152	0.00674152	0.962148	0.999978	promoter:1337	ENST00000375375.7	PAX7	hg38_genes_promoters
chr1	18630937	0.00652132	0.00976253	-0.00324121	0.00421421	-0.769115	0.00674152	0.00674152	0.441825	0.999978	promoter:1337	ENST00000375375.7	PAX7	hg38_genes_promoters
chr1	18630953	0.00274103	0.00455568	-0.00181465	0.00316228	-0.573843	0.00674152	0.00674152	0.566074	0.999978	promoter:1337	ENST00000375375.7	PAX7	hg38_genes_promoters
chr1	18630954	0.00298246	0.00500447	-0.00202201	0.00316228	-0.639416	0.00674152	0.00674152	0.522552	0.999978	promoter:1337	ENST00000375375.7	PAX7	hg38_genes_promoters
chr1	18630971	0.00857928	0.00999832	-0.00141904	0.00443464	-0.31999	0.00674152	0.00674152	0.748976	0.999978	promoter:1337	ENST00000375375.7	PAX7	hg38_genes_promoters
chr1	18630972	0.0198292	0.0192284	0.000600798	0.0064884	0.0925957	0.00674152	0.00674152	0.926225	0.999978	promoter:1337	ENST00000375375.7	PAX7	hg38_genes_promoters
chr1	18630981	0.00327259	0.00320617	6.64219e-05	0.00316228	0.0210044	0.00674152	0.00674152	0.983242	0.999978	promoter:1337	ENST00000375375.7	PAX7	hg38_genes_promoters
chr1	18630982	0.00286675	0.00268618	0.000180569	0.00316228	0.057101	0.00674152	0.00674152	0.954465	0.999978	promoter:1337	ENST00000375375.7	PAX7	hg38_genes_promoters
chr1	18630997	0.0098413	0.011659	-0.00181765	0.00476147	-0.381741	0.00674152	0.00674152	0.702653	0.999978	promoter:1337	ENST00000375375.7	PAX7	hg38_genes_promoters
chr1	18630998	0.0121968	0.00980162	0.00239514	0.00490476	0.48833	0.00674152	0.00674152	0.625316	0.999978	promoter:1337	ENST00000375375.7	PAX7	hg38_genes_promoters
chr1	18631029	0.013082	0.0152219	-0.00213995	0.00544989	-0.392659	0.00674152	0.00674152	0.694571	0.999978	promoter:1338	ENST00000400661.3	PAX7	hg38_genes_promoters
chr1	18631030	0.0101216	0.00883779	0.00128381	0.00458183	0.280196	0.00674152	0.00674152	0.779327	0.999978	promoter:1338	ENST00000400661.3	PAX7	hg38_genes_promoters
chr1	18631040	0.00613437	0.0107726	-0.00463823	0.0042209	-1.09887	0.00674152	0.00674152	0.271824	0.999978	promoter:1338	ENST00000400661.3	PAX7	hg38_genes_promoters
chr1	18631041	0.00463287	0.00506411	-0.000431235	0.0033087	-0.130334	0.00674152	0.00674152	0.896302	0.999978	promoter:1338	ENST00000400661.3	PAX7	hg38_genes_promoters
chr1	18631053	0.00663761	0.00729395	-0.00065634	0.00383952	-0.170943	0.00674152	0.00674152	0.864269	0.999978	promoter:1338	ENST00000400661.3	PAX7	hg38_genes_promoters
chr1	18631054	0.00300705	0.00486378	-0.00185674	0.00316228	-0.587152	0.00674152	0.00674152	0.557102	0.999978	promoter:1338	ENST00000400661.3	PAX7	hg38_genes_promoters
chr1	18631073	0.00956559	0.0124916	-0.002926	0.00482327	-0.606642	0.00674152	0.00674152	0.544088	0.999978	promoter:1338	ENST00000400661.3	PAX7	hg38_genes_promoters
chr1	18631074	0.00557829	0.00741577	-0.00183748	0.00378882	-0.484975	0.00674152	0.00674152	0.627694	0.999978	promoter:1338	ENST00000400661.3	PAX7	hg38_genes_promoters
chr1	18631079	0.00597134	0.00950917	-0.00353783	0.00404773	-0.874027	0.00674152	0.00674152	0.382104	0.999978	promoter:1338	ENST00000400661.3	PAX7	hg38_genes_promoters
chr1	18631080	0.00365703	0.00429348	-0.000636449	0.00316228	-0.201263	0.00674152	0.00674152	0.840493	0.999978	promoter:1338	ENST00000400661.3	PAX7	hg38_genes_promoters
chr1	18631105	0.00252298	0.00158023	0.000942752	0.00316228	0.298124	0.00674152	0.00674152	0.765608	0.999978	promoter:1338	ENST00000400661.3	PAX7	hg38_genes_promoters
chr1	18631106	0.0016869	0.00267646	-0.000989556	0.00316228	-0.312925	0.00674152	0.00674152	0.754338	0.999978	promoter:1338	ENST00000400661.3	PAX7	hg38_genes_promoters
chr1	18631111	0.00424712	0.00344833	0.00079879	0.00316228	0.252599	0.00674152	0.00674152	0.800578	0.999978	promoter:1338	ENST00000400661.3	PAX7	hg38_genes_promoters
chr1	18631112	0.00156014	0.00453757	-0.00297743	0.00316228	-0.941547	0.00674152	0.00674152	0.346425	0.999978	promoter:1338	ENST00000400661.3	PAX7	hg38_genes_promoters
chr1	18631123	0.00940786	0.0099147	-0.000506833	0.00451693	-0.112208	0.00674152	0.00674152	0.910659	0.999978	promoter:1338	ENST00000400661.3	PAX7	hg38_genes_promoters
chr1	18631124	0.0111732	0.0117064	-0.000533181	0.0049483	-0.10775	0.00674152	0.00674152	0.914194	0.999978	promoter:1338	ENST00000400661.3	PAX7	hg38_genes_promoters
chr1	18631132	0.00567621	0.00637361	-0.000697404	0.00357208	-0.195238	0.00674152	0.00674152	0.845207	0.999978	promoter:1338	ENST00000400661.3	PAX7	hg38_genes_promoters
chr1	18631133	0.00395071	0.00741179	-0.00346109	0.00348505	-0.993125	0.00674152	0.00674152	0.320649	0.999978	promoter:1338	ENST00000400661.3	PAX7	hg38_genes_promoters
chr1	18631138	0.00536756	0.00561446	-0.000246897	0.00341089	-0.0723849	0.00674152	0.00674152	0.942296	0.999978	promoter:1338	ENST00000400661.3	PAX7	hg38_genes_promoters
chr1	18631139	0.0047196	0.00726228	-0.00254267	0.00357755	-0.71073	0.00674152	0.00674152	0.477251	0.999978	promoter:1338	ENST00000400661.3	PAX7	hg38_genes_promoters
chr1	18631153	0.00570719	0.00612282	-0.000415635	0.00353853	-0.11746	0.00674152	0.00674152	0.906496	0.999978	promoter:1338	ENST00000400661.3	PAX7	hg38_genes_promoters
chr1	18631154	0.0057186	0.00827297	-0.00255437	0.00385982	-0.661787	0.00674152	0.00674152	0.508108	0.999978	promoter:1338	ENST00000400661.3	PAX7	hg38_genes_promoters
chr1	18631157	0.0192946	0.0161523	0.00314229	0.00609083	0.515905	0.00674152	0.00674152	0.605921	0.999978	promoter:1338	ENST00000400661.3	PAX7	hg38_genes_promoters
chr1	18631158	0.00680935	0.00715773	-0.000348379	0.0038585	-0.0902886	0.00674152	0.00674152	0.928058	0.999978	promoter:1338	ENST00000400661.3	PAX7	hg38_genes_promoters
chr1	18631165	0.0257929	0.0236643	0.00212864	0.00716677	0.297015	0.00674152	0.00674152	0.766455	0.999978	promoter:1338	ENST00000400661.3	PAX7	hg38_genes_promoters
chr1	18631166	0.006701	0.00955546	-0.00285446	0.00415535	-0.686936	0.00674152	0.00674152	0.492123	0.999978	promoter:1338	ENST00000400661.3	PAX7	hg38_genes_promoters
chr1	18631173	0.0330606	0.0287157	0.00434489	0.00798449	0.544166	0.00674152	0.00674152	0.586327	0.999978	promoter:1338	ENST00000400661.3	PAX7	hg38_genes_promoters
chr1	18631174	0.00561454	0.00338442	0.00223012	0.00316228	0.705224	0.00674152	0.00674152	0.480671	0.999978	promoter:1338	ENST00000400661.3	PAX7	hg38_genes_promoters
chr1	18631175	0.0301674	0.0259999	0.00416753	0.00762507	0.546557	0.00674152	0.00674152	0.584683	0.999978	promoter:1338	ENST00000400661.3	PAX7	hg38_genes_promoters
chr1	18631176	0.00590954	0.00495068	0.000958853	0.00340463	0.281632	0.00674152	0.00674152	0.778225	0.999978	promoter:1338	ENST00000400661.3	PAX7	hg38_genes_promoters
chr1	18631181	0.0350475	0.0326398	0.00240762	0.00834472	0.28852	0.00674152	0.00674152	0.772949	0.999978	promoter:1338	ENST00000400661.3	PAX7	hg38_genes_promoters
chr1	18631182	0.00660406	0.00692533	-0.000321263	0.00379509	-0.0846524	0.00674152	0.00674152	0.932538	0.999978	promoter:1338	ENST00000400661.3	PAX7	hg38_genes_promoters
chr1	18631183	0.0257498	0.0195633	0.00618648	0.00686784	0.90079	0.00674152	0.00674152	0.3677	0.999978	promoter:1338	ENST00000400661.3	PAX7	hg38_genes_promoters
chr1	18631184	0.00676112	0.008337	-0.00157588	0.00400607	-0.393373	0.00674152	0.00674152	0.694044	0.999978	promoter:1338	ENST00000400661.3	PAX7	hg38_genes_promoters
chr1	18631186	0.0109581	0.0129107	-0.00195258	0.00500822	-0.389874	0.00674152	0.00674152	0.69663	0.999978	promoter:1338	ENST00000400661.3	PAX7	hg38_genes_promoters
chr1	18631187	0.0202241	0.0188246	0.00139953	0.00640709	0.218434	0.00674152	0.00674152	0.827091	0.999978	promoter:1338	ENST00000400661.3	PAX7	hg38_genes_promoters
chr1	18631190	0.00516769	0.00483549	0.000332209	0.00325529	0.102052	0.00674152	0.00674152	0.918715	0.999978	promoter:1338	ENST00000400661.3	PAX7	hg38_genes_promoters
chr1	18631191	0.00381804	0.00534069	-0.00152266	0.00316228	-0.481506	0.00674152	0.00674152	0.630157	0.999978	promoter:1338	ENST00000400661.3	PAX7	hg38_genes_promoters
chr1	18631207	0.00681943	0.00909553	-0.0022761	0.00409808	-0.555407	0.00674152	0.00674152	0.578616	0.999978	promoter:1338	ENST00000400661.3	PAX7	hg38_genes_promoters
chr1	18631208	0.0061765	0.00914503	-0.00296853	0.00403405	-0.735868	0.00674152	0.00674152	0.461811	0.999978	promoter:1338	ENST00000400661.3	PAX7	hg38_genes_promoters
chr1	18631213	0.0016382	0.00162842	9.78391e-06	0.00316228	0.00309394	0.00674152	0.00674152	0.997531	0.999978	promoter:1338	ENST00000400661.3	PAX7	hg38_genes_promoters
chr1	18631214	0.00148568	0.00203511	-0.000549429	0.00316228	-0.173745	0.00674152	0.00674152	0.862066	0.999978	promoter:1338	ENST00000400661.3	PAX7	hg38_genes_promoters
chr1	18631219	0.00573922	0.00650379	-0.00076457	0.00359939	-0.212417	0.00674152	0.00674152	0.831782	0.999978	promoter:1338	ENST00000400661.3	PAX7	hg38_genes_promoters
chr1	18631220	0.00500183	0.00552957	-0.000527742	0.0033528	-0.157403	0.00674152	0.00674152	0.874927	0.999978	promoter:1338	ENST00000400661.3	PAX7	hg38_genes_promoters
chr1	18631223	0.00315446	0.00289906	0.000255406	0.00316228	0.0807664	0.00674152	0.00674152	0.935628	0.999978	promoter:1338	ENST00000400661.3	PAX7	hg38_genes_promoters
chr1	18631224	0.00527333	0.00553005	-0.000256718	0.00339923	-0.0755223	0.00674152	0.00674152	0.939799	0.999978	promoter:1338	ENST00000400661.3	PAX7	hg38_genes_promoters
chr1	18631225	0.0017084	0.00158998	0.000118418	0.00316228	0.0374472	0.00674152	0.00674152	0.970128	0.999978	promoter:1338	ENST00000400661.3	PAX7	hg38_genes_promoters
chr1	18631226	0.00342794	0.00217077	0.00125717	0.00316228	0.397551	0.00674152	0.00674152	0.690961	0.999978	promoter:1338	ENST00000400661.3	PAX7	hg38_genes_promoters
chr1	18631233	0.00095761	0.00162387	-0.000666259	0.00316228	-0.21069	0.00674152	0.00674152	0.833129	0.999978	promoter:1338	ENST00000400661.3	PAX7	hg38_genes_promoters
chr1	18631234	0.00297542	0.00276206	0.000213359	0.00316228	0.0674701	0.00674152	0.00674152	0.946207	0.999978	promoter:1338	ENST00000400661.3	PAX7	hg38_genes_promoters
chr1	18631244	0.00744306	0.00798287	-0.000539808	0.00404178	-0.133557	0.00674152	0.00674152	0.893753	0.999978	promoter:1338	ENST00000400661.3	PAX7	hg38_genes_promoters
chr1	18631245	0.00741529	0.00991451	-0.00249922	0.00430628	-0.580366	0.00674152	0.00674152	0.561668	0.999978	promoter:1338	ENST00000400661.3	PAX7	hg38_genes_promoters
chr1	18631247	0.00125792	0.00390801	-0.00265009	0.00316228	-0.838032	0.00674152	0.00674152	0.402013	0.999978	promoter:1338	ENST00000400661.3	PAX7	hg38_genes_promoters
chr1	18631248	0.00277176	0.00436948	-0.00159772	0.00316228	-0.505244	0.00674152	0.00674152	0.613387	0.999978	promoter:1338	ENST00000400661.3	PAX7	hg38_genes_promoters
chr1	18631249	0.00104418	0.00211729	-0.00107311	0.00316228	-0.339348	0.00674152	0.00674152	0.734348	0.999978	promoter:1338	ENST00000400661.3	PAX7	hg38_genes_promoters
chr1	18631250	0.00105549	0.00302493	-0.00196945	0.00316228	-0.622794	0.00674152	0.00674152	0.53342	0.999978	promoter:1338	ENST00000400661.3	PAX7	hg38_genes_promoters
chr1	18631263	0.00120018	0.0036581	-0.00245793	0.00316228	-0.777264	0.00674152	0.00674152	0.437003	0.999978	promoter:1338	ENST00000400661.3	PAX7	hg38_genes_promoters
chr1	18631264	0.00211041	0.00183379	0.000276623	0.00316228	0.0874759	0.00674152	0.00674152	0.930293	0.999978	promoter:1338	ENST00000400661.3	PAX7	hg38_genes_promoters
chr1	18631277	0.00413086	0.00875597	-0.0046251	0.0036934	-1.25226	0.00674152	0.00674152	0.210474	0.999978	promoter:1338	ENST00000400661.3	PAX7	hg38_genes_promoters
chr1	18631278	0.00470369	0.00674993	-0.00204624	0.00351797	-0.581653	0.00674152	0.00674152	0.560801	0.999978	promoter:1338	ENST00000400661.3	PAX7	hg38_genes_promoters
chr1	18631287	0.00122646	0.00177533	-0.000548867	0.00316228	-0.173567	0.00674152	0.00674152	0.862206	0.999978	promoter:1338	ENST00000400661.3	PAX7	hg38_genes_promoters
chr1	18631288	0.00117579	0.00158021	-0.000404416	0.00316228	-0.127888	0.00674152	0.00674152	0.898238	0.999978	promoter:1338	ENST00000400661.3	PAX7	hg38_genes_promoters
chr1	18631302	0.00200379	0.0012129	0.000790886	0.00316228	0.2501	0.00674152	0.00674152	0.80251	0.999978	promoter:1338	ENST00000400661.3	PAX7	hg38_genes_promoters
chr1	18631303	0.000354173	2.31726e-05	0.000331	0.00316228	0.104671	0.00674152	0.00674152	0.916637	0.999978	promoter:1338	ENST00000400661.3	PAX7	hg38_genes_promoters
chr1	18631312	0.00111942	0.00182389	-0.000704474	0.00316228	-0.222774	0.00674152	0.00674152	0.823711	0.999978	promoter:1338	ENST00000400661.3	PAX7	hg38_genes_promoters
chr1	18631313	2.443e-05	0.00107309	-0.00104866	0.00316228	-0.331617	0.00674152	0.00674152	0.740179	0.999978	promoter:1338	ENST00000400661.3	PAX7	hg38_genes_promoters
chr1	18631321	0.00786512	0.00338854	0.00447659	0.00347283	1.28903	0.00674152	0.00674152	0.197387	0.999978	promoter:1338	ENST00000400661.3	PAX7	hg38_genes_promoters
chr1	18631322	0.0057547	0.00288193	0.00287277	0.00316228	0.90845	0.00674152	0.00674152	0.363641	0.999978	promoter:1338	ENST00000400661.3	PAX7	hg38_genes_promoters
chr1	18631360	0.00408164	0.00299157	0.00109007	0.00316228	0.34471	0.00674152	0.00674152	0.730312	0.999978	promoter:1338	ENST00000400661.3	PAX7	hg38_genes_promoters
chr1	18631361	0.00148576	0.00342914	-0.00194338	0.00316228	-0.61455	0.00674152	0.00674152	0.538852	0.999978	promoter:1338	ENST00000400661.3	PAX7	hg38_genes_promoters
chr1	18631363	0.00659702	0.00558705	0.00100997	0.00366691	0.275428	0.00674152	0.00674152	0.782988	0.999978	promoter:1338	ENST00000400661.3	PAX7	hg38_genes_promoters
chr1	18631364	0.00330764	0.00598565	-0.00267802	0.00333684	-0.802561	0.00674152	0.00674152	0.422229	0.999978	promoter:1338	ENST00000400661.3	PAX7	hg38_genes_promoters
chr1	18631366	0.0121466	0.0150359	-0.00288924	0.0054592	-0.529243	0.00674152	0.00674152	0.596637	0.999978	promoter:1338	ENST00000400661.3	PAX7	hg38_genes_promoters
chr1	18631367	0.0126343	0.0113393	0.00129499	0.00544283	0.237926	0.00674152	0.00674152	0.811939	0.999978	promoter:1338	ENST00000400661.3	PAX7	hg38_genes_promoters
chr1	18631424	0.00500835	0.00082648	0.00418187	0.00316228	1.32242	0.00674152	0.00674152	0.186027	0.999978	promoter:1338	ENST00000400661.3	PAX7	hg38_genes_promoters
chr1	18631425	5.45152e-05	0.00139452	-0.00134001	0.00316228	-0.423748	0.00674152	0.00674152	0.67175	0.999978	promoter:1338	ENST00000400661.3	PAX7	hg38_genes_promoters
chr1	18631426	0.00341746	0.000863796	0.00255367	0.00316228	0.807541	0.00674152	0.00674152	0.419355	0.999978	promoter:1338	ENST00000400661.3	PAX7	hg38_genes_promoters
chr1	18631427	5.32925e-05	0.00290455	-0.00285126	0.00316228	-0.901648	0.00674152	0.00674152	0.367244	0.999978	promoter:1338	ENST00000400661.3	PAX7	hg38_genes_promoters
chr1	18631507	0.00482197	0.00727266	-0.00245068	0.00367615	-0.666645	0.00674152	0.00674152	0.504999	0.999978	promoter:1338	ENST00000400661.3	PAX7	hg38_genes_promoters
chr1	18631508	0.00307687	0.0030726	4.27086e-06	0.00316228	0.00135056	0.00674152	0.00674152	0.998922	0.999978	promoter:1338	ENST00000400661.3	PAX7	hg38_genes_promoters
chr1	18631516	0.00932095	0.0116617	-0.00234074	0.00480863	-0.48678	0.00674152	0.00674152	0.626414	0.999978	promoter:1338	ENST00000400661.3	PAX7	hg38_genes_promoters
chr1	18631517	0.00782004	0.0119618	-0.00414178	0.00469293	-0.882558	0.00674152	0.00674152	0.377475	0.999978	promoter:1338	ENST00000400661.3	PAX7	hg38_genes_promoters
chr1	18631518	0.00516091	0.00994334	-0.00478243	0.00488275	-0.979455	0.00674152	0.00674152	0.327355	0.999978	promoter:1338	ENST00000400661.3	PAX7	hg38_genes_promoters
chr1	18631531	0.00687074	0.00371657	0.00315417	0.00341196	0.924447	0.00674152	0.00674152	0.355254	0.999978	5UTR:910	ENST00000420770.7	PAX7	hg38_genes_5UTRs
chr1	18631532	0.00345857	0.00566953	-0.00221096	0.00316228	-0.699168	0.00674152	0.00674152	0.484447	0.999978	5UTR:910	ENST00000420770.7	PAX7	hg38_genes_5UTRs
chr1	18631551	0.0217817	0.0198681	0.00191362	0.0066747	0.286698	0.00674152	0.00674152	0.774343	0.999978	5UTR:910	ENST00000420770.7	PAX7	hg38_genes_5UTRs
chr1	18631552	0.0166081	0.0165695	3.85837e-05	0.00593973	0.00649586	0.00674152	0.00674152	0.994817	0.999978	5UTR:910	ENST00000420770.7	PAX7	hg38_genes_5UTRs
chr1	18631555	0.0168237	0.0179594	-0.00113573	0.00610445	-0.186049	0.00674152	0.00674152	0.852406	0.999978	5UTR:910	ENST00000420770.7	PAX7	hg38_genes_5UTRs
chr1	18631556	0.010002	0.0143354	-0.00433344	0.00509047	-0.851284	0.00674152	0.00674152	0.394611	0.999978	5UTR:910	ENST00000420770.7	PAX7	hg38_genes_5UTRs
chr1	18631562	0.00350884	0.00434537	-0.000836535	0.00316228	-0.264536	0.00674152	0.00674152	0.791367	0.999978	5UTR:910	ENST00000420770.7	PAX7	hg38_genes_5UTRs
chr1	18631563	0.00406056	0.00389517	0.000165387	0.00316228	0.0522999	0.00674152	0.00674152	0.95829	0.999978	5UTR:910	ENST00000420770.7	PAX7	hg38_genes_5UTRs
chr1	18631572	0.00445108	0.00270294	0.00174815	0.00316228	0.552813	0.00674152	0.00674152	0.580392	0.999978	5UTR:910	ENST00000420770.7	PAX7	hg38_genes_5UTRs
chr1	18631573	0.00161	0.00282033	-0.00121033	0.00316228	-0.38274	0.00674152	0.00674152	0.701913	0.999978	5UTR:910	ENST00000420770.7	PAX7	hg38_genes_5UTRs
chr1	18631584	0.00329485	0.0055493	-0.00225445	0.00316228	-0.71292	0.00674152	0.00674152	0.475896	0.999978	5UTR:910	ENST00000420770.7	PAX7	hg38_genes_5UTRs
chr1	18631585	0.00288036	0.00319552	-0.000315165	0.00316228	-0.0996639	0.00674152	0.00674152	0.920611	0.999978	5UTR:910	ENST00000420770.7	PAX7	hg38_genes_5UTRs
chr1	18631590	0.0089057	0.00685993	0.00204577	0.00412317	0.496165	0.00674152	0.00674152	0.619778	0.999978	5UTR:910	ENST00000420770.7	PAX7	hg38_genes_5UTRs
chr1	18631591	0.00617395	0.00849844	-0.00232449	0.00395415	-0.587862	0.00674152	0.00674152	0.556625	0.999978	5UTR:910	ENST00000420770.7	PAX7	hg38_genes_5UTRs
chr1	18631593	0.0158741	0.0139901	0.00188399	0.00565156	0.333358	0.00674152	0.00674152	0.738864	0.999978	5UTR:910	ENST00000420770.7	PAX7	hg38_genes_5UTRs
chr1	18631594	0.010215	0.00933079	0.000884179	0.00456247	0.193794	0.00674152	0.00674152	0.846337	0.999978	5UTR:910	ENST00000420770.7	PAX7	hg38_genes_5UTRs
chr1	18631597	0.0250637	0.0193885	0.00567518	0.00687101	0.825961	0.00674152	0.00674152	0.408826	0.999978	5UTR:910	ENST00000420770.7	PAX7	hg38_genes_5UTRs
chr1	18631598	0.0177119	0.0247997	-0.00708778	0.006679	-1.0612	0.00674152	0.00674152	0.288598	0.999978	5UTR:910	ENST00000420770.7	PAX7	hg38_genes_5UTRs
chr1	18631608	0.0118033	0.00763434	0.00416896	0.00457637	0.910975	0.00674152	0.00674152	0.362309	0.999978	exon:9248	ENST00000420770.7	PAX7	hg38_genes_exons
chr1	18631609	0.00861837	0.00726393	0.00135444	0.00411522	0.329129	0.00674152	0.00674152	0.742058	0.999978	exon:9248	ENST00000420770.7	PAX7	hg38_genes_exons
chr1	18631618	0.00349132	0.00279962	0.000691706	0.00316228	0.218737	0.00674152	0.00674152	0.826855	0.999978	exon:9248	ENST00000420770.7	PAX7	hg38_genes_exons
chr1	18631619	0.00263033	0.00348574	-0.000855411	0.00316228	-0.270505	0.00674152	0.00674152	0.786772	0.999978	exon:9248	ENST00000420770.7	PAX7	hg38_genes_exons
chr1	18631623	0.00206554	0.00101117	0.00105437	0.00316228	0.333421	0.00674152	0.00674152	0.738817	0.999978	exon:9248	ENST00000420770.7	PAX7	hg38_genes_exons
chr1	18631624	0.000697943	0.00175422	-0.00105627	0.00316228	-0.334023	0.00674152	0.00674152	0.738362	0.999978	exon:9248	ENST00000420770.7	PAX7	hg38_genes_exons
chr1	18631629	0.00295318	0.000940908	0.00201228	0.00316228	0.636337	0.00674152	0.00674152	0.524557	0.999978	exon:9248	ENST00000420770.7	PAX7	hg38_genes_exons
chr1	18631630	0.000857103	0.00172415	-0.000867043	0.00316228	-0.274183	0.00674152	0.00674152	0.783944	0.999978	exon:9248	ENST00000420770.7	PAX7	hg38_genes_exons
chr1	18631640	0.00415904	0.00366153	0.00049751	0.00316228	0.157327	0.00674152	0.00674152	0.874988	0.999978	exon:9248	ENST00000420770.7	PAX7	hg38_genes_exons
chr1	18631641	0.00411072	0.00263664	0.00147409	0.00316228	0.466147	0.00674152	0.00674152	0.64111	0.999978	exon:9248	ENST00000420770.7	PAX7	hg38_genes_exons
chr1	18631644	0.000934472	0.000789699	0.000144773	0.00316228	0.0457813	0.00674152	0.00674152	0.963485	0.999978	exon:9248	ENST00000420770.7	PAX7	hg38_genes_exons
chr1	18631645	0.00128971	0.00178655	-0.000496839	0.00316228	-0.157114	0.00674152	0.00674152	0.875155	0.999978	exon:9248	ENST00000420770.7	PAX7	hg38_genes_exons
chr1	18631650	0.00233873	0.00298439	-0.000645657	0.00316228	-0.204175	0.00674152	0.00674152	0.838217	0.999978	exon:9248	ENST00000420770.7	PAX7	hg38_genes_exons
chr1	18631651	0.00200829	0.0029478	-0.000939517	0.00316228	-0.297101	0.00674152	0.00674152	0.766389	0.999978	exon:9248	ENST00000420770.7	PAX7	hg38_genes_exons
chr1	18631667	0.00600002	0.00984418	-0.00384416	0.00415548	-0.925083	0.00674152	0.00674152	0.354923	0.999978	exon:9248	ENST00000420770.7	PAX7	hg38_genes_exons
chr1	18631668	0.00745391	0.00697416	0.000479751	0.0039342	0.121944	0.00674152	0.00674152	0.902944	0.999978	exon:9248	ENST00000420770.7	PAX7	hg38_genes_exons
chr1	18631671	0.00137943	0.00121703	0.000162397	0.00316228	0.0513546	0.00674152	0.00674152	0.959043	0.999978	exon:9248	ENST00000420770.7	PAX7	hg38_genes_exons
chr1	18631672	0.00129088	0.000278744	0.00101214	0.00316228	0.320067	0.00674152	0.00674152	0.748918	0.999978	exon:9248	ENST00000420770.7	PAX7	hg38_genes_exons
chr1	18631696	0.00340237	0.00625458	-0.00285221	0.00326963	-0.872335	0.00674152	0.00674152	0.383025	0.999978	intron:7913	ENST00000420770.7	PAX7	hg38_genes_introns
chr1	18631697	0.00393233	0.00434011	-0.000407783	0.00316228	-0.128952	0.00674152	0.00674152	0.897395	0.999978	intron:7913	ENST00000420770.7	PAX7	hg38_genes_introns
chr1	18631711	0.0111318	0.0127807	-0.00164892	0.00516038	-0.319535	0.00674152	0.00674152	0.749321	0.999978	intron:7913	ENST00000420770.7	PAX7	hg38_genes_introns
chr1	18631712	0.0120006	0.00855016	0.00345042	0.00471548	0.731722	0.00674152	0.00674152	0.464338	0.999978	intron:7913	ENST00000420770.7	PAX7	hg38_genes_introns
chr1	18631714	0.0100713	0.00534994	0.00472138	0.00416883	1.13254	0.00674152	0.00674152	0.257406	0.999978	intron:7913	ENST00000420770.7	PAX7	hg38_genes_introns
chr1	18631715	0.00586934	0.0073168	-0.00144746	0.0037826	-0.382663	0.00674152	0.00674152	0.70197	0.999978	intron:7913	ENST00000420770.7	PAX7	hg38_genes_introns
chr1	18631716	0.00702141	0.00918172	-0.00216031	0.00426366	-0.50668	0.00674152	0.00674152	0.612379	0.999978	intron:7913	ENST00000420770.7	PAX7	hg38_genes_introns
chr1	18631717	0.00855765	0.00942268	-0.000865029	0.00441472	-0.195942	0.00674152	0.00674152	0.844655	0.999978	intron:7913	ENST00000420770.7	PAX7	hg38_genes_introns
chr1	18631722	0.0307204	0.0361659	-0.00544543	0.00856762	-0.635583	0.00674152	0.00674152	0.525048	0.999978	intron:7913	ENST00000420770.7	PAX7	hg38_genes_introns
chr1	18631723	0.0268639	0.0277131	-0.000849153	0.00763238	-0.111257	0.00674152	0.00674152	0.911413	0.999978	intron:7913	ENST00000420770.7	PAX7	hg38_genes_introns
chr1	18631725	0.00753742	0.0111751	-0.00363765	0.00458552	-0.79329	0.00674152	0.00674152	0.427609	0.999978	intron:7913	ENST00000420770.7	PAX7	hg38_genes_introns
chr1	18631726	0.011166	0.00813187	0.0030341	0.00458576	0.661637	0.00674152	0.00674152	0.508204	0.999978	intron:7913	ENST00000420770.7	PAX7	hg38_genes_introns
chr1	203085594	0.434461	0.480854	-0.0463929	0.0277849	-1.66972	0.013142	0.00674152	0.0949757	0.999978	exon:142097	ENST00000241651.5	MYOG	hg38_genes_exons
chr1	203085595	0.465997	0.511316	-0.0453194	0.0281427	-1.61034	0.0129301	0.00674152	0.107323	0.999978	exon:142097	ENST00000241651.5	MYOG	hg38_genes_exons
chr1	203085618	0.369298	0.41532	-0.0460222	0.0281652	-1.63401	0.0147841	0.00674152	0.102257	0.999978	exon:142097	ENST00000241651.5	MYOG	hg38_genes_exons
chr1	203085619	0.392678	0.437465	-0.0447867	0.0290727	-1.54051	0.0154111	0.00674152	0.123437	0.999978	exon:142097	ENST00000241651.5	MYOG	hg38_genes_exons
chr1	203085658	0.366329	0.398909	-0.0325805	0.0280312	-1.1623	0.0147677	0.00674152	0.245115	0.999978	1to5kb:9662	ENST00000309502.7	ADORA1	hg38_genes_1to5kb
chr1	203085659	0.370513	0.423002	-0.0524881	0.0263598	-1.99122	0.0118251	0.00674152	0.0464566	0.781918	1to5kb:9662	ENST00000309502.7	ADORA1	hg38_genes_1to5kb
chr1	203085687	0.570614	0.612647	-0.0420327	0.0290755	-1.44564	0.0145514	0.00788606	0.148278	0.999978	1to5kb:9662	ENST00000309502.7	ADORA1	hg38_genes_1to5kb
chr1	203085688	0.558362	0.599385	-0.0410225	0.0247949	-1.65447	0.00900147	0.00700324	0.0980324	0.999978	1to5kb:9662	ENST00000309502.7	ADORA1	hg38_genes_1to5kb
chr1	203085707	0.557855	0.578205	-0.0203496	0.0258952	-0.785843	0.0107015	0.00674152	0.431959	0.999978	1to5kb:9662	ENST00000309502.7	ADORA1	hg38_genes_1to5kb
chr1	203085708	0.554681	0.589086	-0.034405	0.0263121	-1.30758	0.0110761	0.0069573	0.191017	0.999978	1to5kb:9662	ENST00000309502.7	ADORA1	hg38_genes_1to5kb
chr1	203085711	0.524193	0.546822	-0.022629	0.0268686	-0.842208	0.0116301	0.00693369	0.399672	0.999978	1to5kb:9662	ENST00000309502.7	ADORA1	hg38_genes_1to5kb
chr1	203085712	0.485932	0.531795	-0.0458634	0.0252229	-1.81832	0.00949731	0.00674152	0.0690149	0.947494	1to5kb:9662	ENST00000309502.7	ADORA1	hg38_genes_1to5kb
chr1	203085714	0.484017	0.504291	-0.020274	0.0278611	-0.727683	0.0131719	0.00674152	0.466808	0.999978	1to5kb:9662	ENST00000309502.7	ADORA1	hg38_genes_1to5kb
chr1	203085715	0.463845	0.516084	-0.0522397	0.0253139	-2.06368	0.00964303	0.00674152	0.0390482	0.70543	1to5kb:9662	ENST00000309502.7	ADORA1	hg38_genes_1to5kb
chr1	203085717	0.420165	0.440836	-0.0206702	0.0274718	-0.752416	0.0130259	0.00674152	0.451801	0.999978	1to5kb:9662	ENST00000309502.7	ADORA1	hg38_genes_1to5kb
chr1	203085718	0.415539	0.460049	-0.0445107	0.0258123	-1.7244	0.0106154	0.00674152	0.0846361	0.999978	1to5kb:9662	ENST00000309502.7	ADORA1	hg38_genes_1to5kb
chr1	203085724	0.408288	0.43493	-0.0266421	0.0260301	-1.02351	0.0110597	0.00674152	0.306066	0.999978	1to5kb:9662	ENST00000309502.7	ADORA1	hg38_genes_1to5kb
chr1	203085725	0.399452	0.448223	-0.0487701	0.0241895	-2.01617	0.00857681	0.00674152	0.0437821	0.753287	1to5kb:9662	ENST00000309502.7	ADORA1	hg38_genes_1to5kb
chr1	203085731	0.447346	0.468431	-0.0210853	0.0282682	-0.745901	0.013937	0.00674152	0.455727	0.999978	1to5kb:9662	ENST00000309502.7	ADORA1	hg38_genes_1to5kb
chr1	203085732	0.443558	0.489125	-0.0455678	0.0261131	-1.74502	0.0108386	0.00674152	0.0809812	0.999978	1to5kb:9662	ENST00000309502.7	ADORA1	hg38_genes_1to5kb
chr1	203085755	0.61988	0.611812	0.00806868	0.0271613	0.297065	0.0132632	0.00674152	0.766417	0.999978	1to5kb:9662	ENST00000309502.7	ADORA1	hg38_genes_1to5kb
chr1	203085756	0.671931	0.680537	-0.00860552	0.0253807	-0.339058	0.0120844	0.00674152	0.734566	0.999978	1to5kb:9662	ENST00000309502.7	ADORA1	hg38_genes_1to5kb
chr1	203085761	0.424444	0.443748	-0.0193035	0.0263283	-0.733185	0.0113275	0.00674152	0.463446	0.999978	1to5kb:9662	ENST00000309502.7	ADORA1	hg38_genes_1to5kb
chr1	203085762	0.399597	0.435673	-0.0360765	0.0259745	-1.38892	0.0110958	0.00674152	0.164857	0.999978	1to5kb:9662	ENST00000309502.7	ADORA1	hg38_genes_1to5kb
chr1	203085787	0.567999	0.569878	-0.00187864	0.0263491	-0.0712978	0.0113823	0.00674152	0.943161	0.999978	1to5kb:9662	ENST00000309502.7	ADORA1	hg38_genes_1to5kb
chr1	203085788	0.42122	0.452411	-0.0311902	0.0267903	-1.16423	0.0120262	0.00674152	0.24433	0.999978	1to5kb:9662	ENST00000309502.7	ADORA1	hg38_genes_1to5kb
chr1	203085829	0.344024	0.38801	-0.0439856	0.024294	-1.81056	0.00964712	0.00674152	0.0702097	0.952775	1to5kb:9662	ENST00000309502.7	ADORA1	hg38_genes_1to5kb
chr1	203085830	0.317474	0.372032	-0.0545582	0.0231431	-2.35743	0.00848473	0.00674152	0.0184017	0.464543	1to5kb:9662	ENST00000309502.7	ADORA1	hg38_genes_1to5kb
chr1	203085848	0.380173	0.429049	-0.0488761	0.0268405	-1.82098	0.012648	0.00674152	0.0686094	0.947494	1to5kb:9662	ENST00000309502.7	ADORA1	hg38_genes_1to5kb
chr1	203085849	0.365516	0.410569	-0.0450526	0.0271656	-1.65844	0.01337	0.00674152	0.0972279	0.999978	1to5kb:9662	ENST00000309502.7	ADORA1	hg38_genes_1to5kb
chr1	203085852	0.485728	0.480877	0.00485068	0.0301607	0.160828	0.0132331	0.0103007	0.872229	0.999978	1to5kb:9662	ENST00000309502.7	ADORA1	hg38_genes_1to5kb
chr1	203085853	0.473796	0.468347	0.00544889	0.0298268	0.182684	0.0108195	0.0121888	0.855046	0.999978	1to5kb:9662	ENST00000309502.7	ADORA1	hg38_genes_1to5kb
chr1	203085856	0.386542	0.431515	-0.0449727	0.0276662	-1.62555	0.0138021	0.00674152	0.104046	0.999978	1to5kb:9662	ENST00000309502.7	ADORA1	hg38_genes_1to5kb
chr1	203085857	0.344966	0.396811	-0.0518446	0.0276557	-1.87464	0.0145808	0.00674152	0.0608417	0.894977	1to5kb:9662	ENST00000309502.7	ADORA1	hg38_genes_1to5kb
chr1	203085871	0.459048	0.495262	-0.0362141	0.026222	-1.38106	0.0109853	0.00674152	0.167261	0.999978	1to5kb:9662	ENST00000309502.7	ADORA1	hg38_genes_1to5kb
chr1	203085872	0.445963	0.491575	-0.0456127	0.0275298	-1.65685	0.0128208	0.00674152	0.0975498	0.999978	1to5kb:9662	ENST00000309502.7	ADORA1	hg38_genes_1to5kb
chr1	203085918	0.554449	0.576626	-0.0221768	0.0263773	-0.840753	0.0114185	0.00674152	0.400486	0.999978	1to5kb:9662	ENST00000309502.7	ADORA1	hg38_genes_1to5kb
chr1	203085919	0.554162	0.579559	-0.0253967	0.0253898	-1.00027	0.00999926	0.00674152	0.317179	0.999978	1to5kb:9662	ENST00000309502.7	ADORA1	hg38_genes_1to5kb
chr1	203085967	0.32548	0.383168	-0.0576881	0.0254387	-2.26774	0.0110973	0.00728378	0.0233453	0.519074	1to5kb:9662	ENST00000309502.7	ADORA1	hg38_genes_1to5kb
chr1	203085968	0.340058	0.403626	-0.0635684	0.0274191	-2.3184	0.014301	0.00674152	0.0204278	0.474269	1to5kb:9662	ENST00000309502.7	ADORA1	hg38_genes_1to5kb
chr1	203086017	0.294497	0.352593	-0.0580959	0.0263774	-2.20249	0.0128102	0.00796131	0.0276305	0.574928	promoter:20657	ENST00000241651.5	MYOG	hg38_genes_promoters
chr1	203086018	0.311091	0.374081	-0.0629898	0.0270322	-2.33017	0.0145893	0.00674152	0.0197969	0.473623	promoter:20657	ENST00000241651.5	MYOG	hg38_genes_promoters
chr1	203086049	0.29372	0.347601	-0.0538815	0.0260023	-2.07218	0.0133826	0.00692067	0.0382487	0.695332	promoter:20657	ENST00000241651.5	MYOG	hg38_genes_promoters
chr1	203086050	0.307681	0.370008	-0.0623276	0.0273425	-2.27951	0.0152169	0.00674152	0.0226367	0.511182	promoter:20657	ENST00000241651.5	MYOG	hg38_genes_promoters
chr1	203086082	0.25989	0.325346	-0.0654556	0.0234586	-2.79026	0.0106055	0.00674152	0.00526651	0.205714	promoter:20657	ENST00000241651.5	MYOG	hg38_genes_promoters
chr1	203086083	0.274607	0.34112	-0.0665133	0.0237517	-2.80036	0.0105066	0.00674152	0.00510461	0.202122	promoter:20657	ENST00000241651.5	MYOG	hg38_genes_promoters
chr1	203086129	0.266915	0.328781	-0.0618657	0.0230146	-2.68811	0.00970683	0.00674152	0.00718575	0.250246	promoter:20657	ENST00000241651.5	MYOG	hg38_genes_promoters
chr1	203086130	0.297768	0.354238	-0.0564703	0.0233985	-2.41342	0.00929304	0.00674152	0.0158038	0.42297	promoter:20657	ENST00000241651.5	MYOG	hg38_genes_promoters
chr1	203086168	0.258315	0.325379	-0.0670642	0.0225344	-2.97608	0.00921279	0.00674152	0.00291959	0.140651	promoter:20657	ENST00000241651.5	MYOG	hg38_genes_promoters
chr1	203086169	0.301869	0.37702	-0.0751503	0.0226903	-3.312	0.0079246	0.00674152	0.000926326	0.068655	promoter:20657	ENST00000241651.5	MYOG	hg38_genes_promoters
chr1	203086212	0.27142	0.338664	-0.0672446	0.0238328	-2.82151	0.0107986	0.00674152	0.00477982	0.195973	promoter:20657	ENST00000241651.5	MYOG	hg38_genes_promoters
chr1	203086213	0.313777	0.392606	-0.0788284	0.0236313	-3.33576	0.00897032	0.00674152	0.000850672	0.0673662	promoter:20657	ENST00000241651.5	MYOG	hg38_genes_promoters
chr1	203086226	0.214415	0.286	-0.0715846	0.0202349	-3.53769	0.00735364	0.00674152	0.00040365	0.0402328	promoter:20657	ENST00000241651.5	MYOG	hg38_genes_promoters
chr1	203086227	0.259064	0.33463	-0.0755652	0.0210606	-3.58799	0.00674152	0.00674152	0.000333235	0.0344006	promoter:20657	ENST00000241651.5	MYOG	hg38_genes_promoters
chr1	203086231	0.258438	0.32626	-0.0678217	0.02311	-2.93474	0.00993376	0.00691497	0.00333832	0.153165	promoter:20657	ENST00000241651.5	MYOG	hg38_genes_promoters
chr1	203086232	0.300408	0.378768	-0.0783603	0.0245188	-3.19593	0.010616	0.00674152	0.00139379	0.0866399	promoter:20657	ENST00000241651.5	MYOG	hg38_genes_promoters
chr1	203086239	0.260165	0.329071	-0.0689064	0.0227167	-3.03329	0.00942844	0.00674152	0.00241904	0.127132	promoter:20657	ENST00000241651.5	MYOG	hg38_genes_promoters
chr1	203086240	0.301749	0.385325	-0.0835761	0.0250484	-3.33658	0.0113365	0.00674152	0.000848156	0.0673662	promoter:20657	ENST00000241651.5	MYOG	hg38_genes_promoters
chr1	203086242	0.230573	0.298533	-0.0679593	0.0211681	-3.21045	0.00818155	0.00674152	0.00132527	0.0833578	promoter:20657	ENST00000241651.5	MYOG	hg38_genes_promoters
chr1	203086243	0.266071	0.346696	-0.0806249	0.0212567	-3.79292	0.00674152	0.00674152	0.000148886	0.0179315	promoter:20657	ENST00000241651.5	MYOG	hg38_genes_promoters
chr1	203086294	0.209503	0.268978	-0.0594746	0.019554	-3.04156	0.00674152	0.00674152	0.00235358	0.124826	promoter:20657	ENST00000241651.5	MYOG	hg38_genes_promoters
chr1	203086295	0.242084	0.292841	-0.0507564	0.0203924	-2.48898	0.00674152	0.00674152	0.0128109	0.374246	promoter:20657	ENST00000241651.5	MYOG	hg38_genes_promoters
chr1	203086351	0.328749	0.385076	-0.0563272	0.0259341	-2.17193	0.0123584	0.00674152	0.0298607	0.600228	promoter:20657	ENST00000241651.5	MYOG	hg38_genes_promoters
chr1	203086352	0.333227	0.392336	-0.0591087	0.0248781	-2.37593	0.0105594	0.00674152	0.0175048	0.455834	promoter:20657	ENST00000241651.5	MYOG	hg38_genes_promoters
chr1	203086379	0.256108	0.319388	-0.0632807	0.0207611	-3.04804	0.00674152	0.00674152	0.00230341	0.123582	promoter:20657	ENST00000241651.5	MYOG	hg38_genes_promoters
chr1	203086380	0.256727	0.325521	-0.0687936	0.022098	-3.11311	0.00853984	0.00674152	0.00185128	0.103905	promoter:20657	ENST00000241651.5	MYOG	hg38_genes_promoters
chr1	203086506	0.179414	0.238648	-0.0592336	0.0201601	-2.93817	0.00924878	0.00674152	0.00330161	0.152693	promoter:20657	ENST00000241651.5	MYOG	hg38_genes_promoters
chr1	203086507	0.186152	0.223221	-0.0370698	0.0187084	-1.98145	0.00699218	0.00674152	0.0475407	0.786176	promoter:20657	ENST00000241651.5	MYOG	hg38_genes_promoters
chr1	203086534	0.333069	0.398558	-0.0654886	0.0274115	-2.38909	0.0144249	0.00674152	0.01689	0.444464	promoter:20657	ENST00000241651.5	MYOG	hg38_genes_promoters
chr1	203086535	0.34169	0.396314	-0.0546239	0.0263913	-2.06977	0.012691	0.00674152	0.0384739	0.697233	promoter:20657	ENST00000241651.5	MYOG	hg38_genes_promoters
chr1	203086769	0.28091	0.332223	-0.0513131	0.0218189	-2.35177	0.00748774	0.00674152	0.0186844	0.469256	promoter:20657	ENST00000241651.5	MYOG	hg38_genes_promoters
chr1	203086770	0.262051	0.328443	-0.066392	0.0217869	-3.04734	0.00794067	0.00674152	0.00230875	0.123582	promoter:20657	ENST00000241651.5	MYOG	hg38_genes_promoters
chr1	203086805	0.259865	0.318785	-0.0589198	0.0209452	-2.81304	0.00674152	0.00674152	0.00490748	0.198989	promoter:20657	ENST00000241651.5	MYOG	hg38_genes_promoters
chr1	203086806	0.225971	0.28275	-0.0567792	0.0202222	-2.80776	0.00708949	0.00674152	0.00498874	0.198989	promoter:20657	ENST00000241651.5	MYOG	hg38_genes_promoters
chr1	203086825	0.364187	0.418086	-0.0538984	0.0282554	-1.90754	0.0149401	0.00674152	0.0564505	0.865624	promoter:20657	ENST00000241651.5	MYOG	hg38_genes_promoters
chr1	203086826	0.342202	0.424371	-0.0821682	0.025461	-3.22722	0.0111677	0.00674152	0.00124999	0.082116	promoter:20657	ENST00000241651.5	MYOG	hg38_genes_promoters
chr1	203086874	0.34254	0.414813	-0.072273	0.0248792	-2.90496	0.0101165	0.00674152	0.00367298	0.163756	promoter:20657	ENST00000241651.5	MYOG	hg38_genes_promoters
chr1	203086875	0.3163	0.400232	-0.0839319	0.0244928	-3.42679	0.0102882	0.00674152	0.000610753	0.0529799	promoter:20657	ENST00000241651.5	MYOG	hg38_genes_promoters
chr1	203086954	0.498697	0.611987	-0.113291	0.0352534	-3.21361	0.0256372	0.00674152	0.00131077	0.0833578	promoter:20657	ENST00000241651.5	MYOG	hg38_genes_promoters
chr1	203086955	0.486086	0.607327	-0.12124	0.0337805	-3.58906	0.0231021	0.00674152	0.000331867	0.0344006	promoter:20657	ENST00000241651.5	MYOG	hg38_genes_promoters
chr1	203087022	0.3199	0.393831	-0.0739308	0.0249144	-2.96739	0.0106449	0.00674152	0.00300336	0.142315	1to5kb:9662	ENST00000309502.7	ADORA1	hg38_genes_1to5kb
chr1	203087023	0.315306	0.369431	-0.0541249	0.0243596	-2.22191	0.0102577	0.00674152	0.0262891	0.562878	1to5kb:9662	ENST00000309502.7	ADORA1	hg38_genes_1to5kb
chr1	203087069	0.297956	0.373557	-0.0756015	0.0231762	-3.26203	0.0083806	0.00674152	0.00110617	0.0761281	1to5kb:9662	ENST00000309502.7	ADORA1	hg38_genes_1to5kb
chr1	203087070	0.292971	0.349035	-0.0560636	0.0217024	-2.58329	0.00683721	0.00674152	0.00978622	0.305806	1to5kb:9662	ENST00000309502.7	ADORA1	hg38_genes_1to5kb
chr1	56644817	0.00992786	0.00967431	0.000253557	0.00475127	0.0533661	0.00674152	0.00674152	0.95744	0.999978	promoter:3991	ENST00000371244.9	PRKAA2	hg38_genes_promoters
chr1	56644818	0.00679869	0.0074476	-0.000648904	0.00391556	-0.165724	0.00674152	0.00674152	0.868374	0.999978	promoter:3991	ENST00000371244.9	PRKAA2	hg38_genes_promoters
chr1	56644832	0.00105932	0.00301287	-0.00195355	0.00316228	-0.617768	0.00674152	0.00674152	0.536728	0.999978	promoter:3991	ENST00000371244.9	PRKAA2	hg38_genes_promoters
chr1	56644833	0.00202114	0.00181926	0.000201882	0.00316228	0.0638406	0.00674152	0.00674152	0.949097	0.999978	promoter:3991	ENST00000371244.9	PRKAA2	hg38_genes_promoters
chr1	56644856	0.00547241	0.00909575	-0.00362334	0.00400844	-0.903927	0.00674152	0.00674152	0.366034	0.999978	promoter:3991	ENST00000371244.9	PRKAA2	hg38_genes_promoters
chr1	56644857	0.00634527	0.00838784	-0.00204258	0.00395679	-0.516221	0.00674152	0.00674152	0.6057	0.999978	promoter:3991	ENST00000371244.9	PRKAA2	hg38_genes_promoters
chr1	56644862	0.00229641	0.00204567	0.000250742	0.00316228	0.0792916	0.00674152	0.00674152	0.936801	0.999978	promoter:3991	ENST00000371244.9	PRKAA2	hg38_genes_promoters
chr1	56644863	0.00324255	0.00314431	9.82408e-05	0.00316228	0.0310665	0.00674152	0.00674152	0.975217	0.999978	promoter:3991	ENST00000371244.9	PRKAA2	hg38_genes_promoters
chr1	56644869	0.00200604	0.00309952	-0.00109348	0.00316228	-0.34579	0.00674152	0.00674152	0.729501	0.999978	promoter:3991	ENST00000371244.9	PRKAA2	hg38_genes_promoters
chr1	56644870	0.00475708	0.00462974	0.00012734	0.00316235	0.0402674	0.00674152	0.00674152	0.96788	0.999978	promoter:3991	ENST00000371244.9	PRKAA2	hg38_genes_promoters
chr1	56644876	0.00382921	0.00516329	-0.00133408	0.00316228	-0.421873	0.00674152	0.00674152	0.673118	0.999978	promoter:3991	ENST00000371244.9	PRKAA2	hg38_genes_promoters
chr1	56644877	0.00265525	0.00558562	-0.00293037	0.00316228	-0.926665	0.00674152	0.00674152	0.3541	0.999978	promoter:3991	ENST00000371244.9	PRKAA2	hg38_genes_promoters
chr1	56644923	0.0027127	0.00470338	-0.00199068	0.00316228	-0.629508	0.00674152	0.00674152	0.529016	0.999978	promoter:3991	ENST00000371244.9	PRKAA2	hg38_genes_promoters
chr1	56644924	0.00422275	0.00431837	-9.56231e-05	0.00316228	-0.0302387	0.00674152	0.00674152	0.975877	0.999978	promoter:3991	ENST00000371244.9	PRKAA2	hg38_genes_promoters
chr1	56644958	0.00427389	0.00434066	-6.67688e-05	0.00316228	-0.0211141	0.00674152	0.00674152	0.983155	0.999978	promoter:3991	ENST00000371244.9	PRKAA2	hg38_genes_promoters
chr1	56644959	0.00821242	0.00603804	0.00217438	0.00391627	0.555217	0.00674152	0.00674152	0.578746	0.999978	promoter:3991	ENST00000371244.9	PRKAA2	hg38_genes_promoters
chr1	56644991	0.00220669	0.00195391	0.000252777	0.00316228	0.079935	0.00674152	0.00674152	0.936289	0.999978	promoter:3991	ENST00000371244.9	PRKAA2	hg38_genes_promoters
chr1	56644992	0.00171338	0.00321113	-0.00149775	0.00316228	-0.47363	0.00674152	0.00674152	0.635764	0.999978	promoter:3991	ENST00000371244.9	PRKAA2	hg38_genes_promoters
chr1	56645000	0.0018853	0.00244701	-0.000561708	0.00316228	-0.177628	0.00674152	0.00674152	0.859015	0.999978	promoter:3991	ENST00000371244.9	PRKAA2	hg38_genes_promoters
chr1	56645001	0.00263559	0.00248245	0.000153145	0.00316228	0.0484289	0.00674152	0.00674152	0.961374	0.999978	promoter:3991	ENST00000371244.9	PRKAA2	hg38_genes_promoters
chr1	56645013	0.00153697	0.0025168	-0.000979836	0.00316228	-0.309851	0.00674152	0.00674152	0.756674	0.999978	promoter:3991	ENST00000371244.9	PRKAA2	hg38_genes_promoters
chr1	56645014	0.000863972	0.00165723	-0.000793261	0.00316228	-0.250851	0.00674152	0.00674152	0.801929	0.999978	promoter:3991	ENST00000371244.9	PRKAA2	hg38_genes_promoters
chr1	56645025	0.000244072	0.00164206	-0.00139799	0.00316228	-0.442083	0.00674152	0.00674152	0.658429	0.999978	promoter:3991	ENST00000371244.9	PRKAA2	hg38_genes_promoters
chr1	56645026	0.00189033	0.000879406	0.00101092	0.00316228	0.319681	0.00674152	0.00674152	0.74921	0.999978	promoter:3991	ENST00000371244.9	PRKAA2	hg38_genes_promoters
chr1	56645031	0.00135985	0.00176429	-0.000404434	0.00316228	-0.127893	0.00674152	0.00674152	0.898233	0.999978	promoter:3991	ENST00000371244.9	PRKAA2	hg38_genes_promoters
chr1	56645032	0.00185261	0.00165967	0.000192931	0.00316228	0.0610103	0.00674152	0.00674152	0.951351	0.999978	promoter:3991	ENST00000371244.9	PRKAA2	hg38_genes_promoters
chr1	56645042	0.000259027	0.00167452	-0.00141549	0.00316228	-0.447619	0.00674152	0.00674152	0.654429	0.999978	promoter:3991	ENST00000371244.9	PRKAA2	hg38_genes_promoters
chr1	56645043	0.00170738	0.00156455	0.000142827	0.00316228	0.0451659	0.00674152	0.00674152	0.963975	0.999978	promoter:3991	ENST00000371244.9	PRKAA2	hg38_genes_promoters
chr1	56645049	0.000639556	0.00264117	-0.00200161	0.00316228	-0.632966	0.00674152	0.00674152	0.526756	0.999978	promoter:3991	ENST00000371244.9	PRKAA2	hg38_genes_promoters
chr1	56645050	0.00121545	0.00208028	-0.000864825	0.00316228	-0.273482	0.00674152	0.00674152	0.784483	0.999978	promoter:3991	ENST00000371244.9	PRKAA2	hg38_genes_promoters
chr1	56645051	0.00122436	0.00183303	-0.000608674	0.00316228	-0.19248	0.00674152	0.00674152	0.847366	0.999978	promoter:3991	ENST00000371244.9	PRKAA2	hg38_genes_promoters
chr1	56645052	0.000943296	0.00147438	-0.000531088	0.00316228	-0.167945	0.00674152	0.00674152	0.866627	0.999978	promoter:3991	ENST00000371244.9	PRKAA2	hg38_genes_promoters
chr1	56645060	0.00202233	0.00252104	-0.000498712	0.00316228	-0.157707	0.00674152	0.00674152	0.874688	0.999978	promoter:3991	ENST00000371244.9	PRKAA2	hg38_genes_promoters
chr1	56645061	0.00380928	0.00187173	0.00193754	0.00316228	0.612705	0.00674152	0.00674152	0.540071	0.999978	promoter:3991	ENST00000371244.9	PRKAA2	hg38_genes_promoters
chr1	56645072	0.00122312	0.00168301	-0.000459888	0.00316228	-0.145429	0.00674152	0.00674152	0.884372	0.999978	promoter:3991	ENST00000371244.9	PRKAA2	hg38_genes_promoters
chr1	56645073	0.00505016	0.00284744	0.00220272	0.00316228	0.696562	0.00674152	0.00674152	0.486077	0.999978	promoter:3991	ENST00000371244.9	PRKAA2	hg38_genes_promoters
chr1	56645080	0.00174566	0.00225053	-0.000504867	0.00316228	-0.159653	0.00674152	0.00674152	0.873154	0.999978	promoter:3991	ENST00000371244.9	PRKAA2	hg38_genes_promoters
chr1	56645081	0.00877907	0.0067851	0.00199397	0.00421054	0.473566	0.00674152	0.00674152	0.635809	0.999978	promoter:3991	ENST00000371244.9	PRKAA2	hg38_genes_promoters
chr1	56645087	0.00478448	0.00294509	0.00183939	0.00316228	0.581666	0.00674152	0.00674152	0.560792	0.999978	promoter:3991	ENST00000371244.9	PRKAA2	hg38_genes_promoters
chr1	56645088	0.00858651	0.00724108	0.00134543	0.00426096	0.315757	0.00674152	0.00674152	0.752187	0.999978	promoter:3991	ENST00000371244.9	PRKAA2	hg38_genes_promoters
chr1	56645092	0.000472377	0.000816229	-0.000343852	0.00316228	-0.108735	0.00674152	0.00674152	0.913412	0.999978	promoter:3991	ENST00000371244.9	PRKAA2	hg38_genes_promoters
chr1	56645093	0.00380962	0.00109851	0.00271111	0.00316228	0.857329	0.00674152	0.00674152	0.391263	0.999978	promoter:3991	ENST00000371244.9	PRKAA2	hg38_genes_promoters
chr1	56645094	0.00180915	0.00154509	0.000264064	0.00316228	0.0835044	0.00674152	0.00674152	0.93345	0.999978	promoter:3991	ENST00000371244.9	PRKAA2	hg38_genes_promoters
chr1	56645095	0.00318805	0.00359005	-0.000401994	0.00316228	-0.127122	0.00674152	0.00674152	0.898844	0.999978	promoter:3991	ENST00000371244.9	PRKAA2	hg38_genes_promoters
chr1	56645100	0.00122966	0.00148061	-0.000250947	0.00316228	-0.0793565	0.00674152	0.00674152	0.936749	0.999978	promoter:3991	ENST00000371244.9	PRKAA2	hg38_genes_promoters
chr1	56645101	0.00199859	0.00353789	-0.0015393	0.00316228	-0.486769	0.00674152	0.00674152	0.626422	0.999978	promoter:3991	ENST00000371244.9	PRKAA2	hg38_genes_promoters
chr1	56645107	0.00253492	0.00236126	0.00017366	0.00316228	0.0549162	0.00674152	0.00674152	0.956205	0.999978	promoter:3991	ENST00000371244.9	PRKAA2	hg38_genes_promoters
chr1	56645108	0.00495462	0.00572529	-0.000770677	0.00355153	-0.216999	0.00674152	0.00674152	0.828209	0.999978	promoter:3991	ENST00000371244.9	PRKAA2	hg38_genes_promoters
chr1	56645113	0.00217031	0.00195895	0.00021136	0.00316228	0.0668379	0.00674152	0.00674152	0.946711	0.999978	promoter:3991	ENST00000371244.9	PRKAA2	hg38_genes_promoters
chr1	56645114	0.00434891	0.00637849	-0.00202959	0.00357056	-0.568422	0.00674152	0.00674152	0.569748	0.999978	promoter:3991	ENST00000371244.9	PRKAA2	hg38_genes_promoters
chr1	56645121	0.000617473	0.00188089	-0.00126342	0.00316228	-0.399527	0.00674152	0.00674152	0.689505	0.999978	promoter:3991	ENST00000371244.9	PRKAA2	hg38_genes_promoters
chr1	56645122	0.00397973	0.0047552	-0.000775476	0.00324552	-0.238937	0.00674152	0.00674152	0.811154	0.999978	promoter:3991	ENST00000371244.9	PRKAA2	hg38_genes_promoters
chr1	56645128	0.00221405	0.00436857	-0.00215452	0.00316228	-0.681318	0.00674152	0.00674152	0.49567	0.999978	promoter:3991	ENST00000371244.9	PRKAA2	hg38_genes_promoters
chr1	56645129	0.00552352	0.00575721	-0.000233697	0.00370727	-0.0630375	0.00674152	0.00674152	0.949737	0.999978	promoter:3991	ENST00000371244.9	PRKAA2	hg38_genes_promoters
chr1	56645131	0.0016555	0.00202612	-0.000370622	0.00316228	-0.117201	0.00674152	0.00674152	0.906701	0.999978	promoter:3991	ENST00000371244.9	PRKAA2	hg38_genes_promoters
chr1	56645132	0.00558349	0.00413067	0.00145282	0.00345421	0.420595	0.00674152	0.00674152	0.674051	0.999978	promoter:3991	ENST00000371244.9	PRKAA2	hg38_genes_promoters
chr1	56645150	0.000688386	0.000418418	0.000269968	0.00316228	0.0853715	0.00674152	0.00674152	0.931966	0.999978	promoter:3991	ENST00000371244.9	PRKAA2	hg38_genes_promoters
chr1	56645151	4.0632e-05	0.00105136	-0.00101072	0.00316228	-0.319619	0.00674152	0.00674152	0.749257	0.999978	promoter:3991	ENST00000371244.9	PRKAA2	hg38_genes_promoters
chr1	56645156	0.000805283	0.00118773	-0.000382444	0.00316228	-0.120939	0.00674152	0.00674152	0.903739	0.999978	promoter:3991	ENST00000371244.9	PRKAA2	hg38_genes_promoters
chr1	56645157	0.005007	0.00223064	0.00277636	0.00316228	0.877962	0.00674152	0.00674152	0.379965	0.999978	promoter:3991	ENST00000371244.9	PRKAA2	hg38_genes_promoters
chr1	56645160	0.00253965	0.00219329	0.000346357	0.00316228	0.109528	0.00674152	0.00674152	0.912784	0.999978	promoter:3991	ENST00000371244.9	PRKAA2	hg38_genes_promoters
chr1	56645161	0.00440581	0.0025928	0.001813	0.00316228	0.573322	0.00674152	0.00674152	0.566427	0.999978	promoter:3991	ENST00000371244.9	PRKAA2	hg38_genes_promoters
chr1	56645165	0.00204263	0.00145035	0.000592276	0.00316228	0.187294	0.00674152	0.00674152	0.85143	0.999978	promoter:3991	ENST00000371244.9	PRKAA2	hg38_genes_promoters
chr1	56645166	0.00170914	0.00278039	-0.00107124	0.00316228	-0.338757	0.00674152	0.00674152	0.734793	0.999978	promoter:3991	ENST00000371244.9	PRKAA2	hg38_genes_promoters
chr1	56645167	0.00258185	0.0014756	0.00110624	0.00316228	0.349824	0.00674152	0.00674152	0.726471	0.999978	promoter:3991	ENST00000371244.9	PRKAA2	hg38_genes_promoters
chr1	56645168	0.00346612	0.00622126	-0.00275514	0.00364484	-0.755903	0.00674152	0.00674152	0.449707	0.999978	promoter:3991	ENST00000371244.9	PRKAA2	hg38_genes_promoters
chr1	56645179	0.000219674	0.00133229	-0.00111262	0.00316228	-0.35184	0.00674152	0.00674152	0.724958	0.999978	promoter:3991	ENST00000371244.9	PRKAA2	hg38_genes_promoters
chr1	56645180	0.00227948	0.00191078	0.000368691	0.00316228	0.11659	0.00674152	0.00674152	0.907185	0.999978	promoter:3991	ENST00000371244.9	PRKAA2	hg38_genes_promoters
chr1	56645185	0.00145832	0.00156331	-0.000104996	0.00316228	-0.0332025	0.00674152	0.00674152	0.973513	0.999978	promoter:3991	ENST00000371244.9	PRKAA2	hg38_genes_promoters
chr1	56645186	0.00261507	0.00253536	7.97127e-05	0.00316228	0.0252074	0.00674152	0.00674152	0.97989	0.999978	promoter:3991	ENST00000371244.9	PRKAA2	hg38_genes_promoters
chr1	56645190	0.0010245	0.000391311	0.000633188	0.00316228	0.200232	0.00674152	0.00674152	0.841299	0.999978	promoter:3991	ENST00000371244.9	PRKAA2	hg38_genes_promoters
chr1	56645191	0.00551897	0.00249172	0.00302726	0.0036296	0.834046	0.00674152	0.00674152	0.404255	0.999978	promoter:3991	ENST00000371244.9	PRKAA2	hg38_genes_promoters
chr1	56645194	0.000367942	0.00130788	-0.00093994	0.00316228	-0.297235	0.00674152	0.00674152	0.766287	0.999978	promoter:3991	ENST00000371244.9	PRKAA2	hg38_genes_promoters
chr1	56645195	0.253218	0.204809	0.0484092	0.0243655	1.9868	0.00674152	0.00674152	0.046945	0.782102	promoter:3991	ENST00000371244.9	PRKAA2	hg38_genes_promoters
chr1	56645197	0.00265295	0.00259386	5.90919e-05	0.00316228	0.0186865	0.00674152	0.00674152	0.985091	0.999978	promoter:3991	ENST00000371244.9	PRKAA2	hg38_genes_promoters
chr1	56645198	0.225783	0.193473	0.0323098	0.02387	1.35357	0.00674152	0.00674152	0.175873	0.999978	promoter:3991	ENST00000371244.9	PRKAA2	hg38_genes_promoters
chr1	56645201	0.00030098	0.000733811	-0.000432831	0.00316228	-0.136873	0.00674152	0.00674152	0.891131	0.999978	promoter:3991	ENST00000371244.9	PRKAA2	hg38_genes_promoters
chr1	56645202	0.00978093	0.00282411	0.00695681	0.0047564	1.46262	0.00674152	0.00674152	0.143571	0.999978	promoter:3991	ENST00000371244.9	PRKAA2	hg38_genes_promoters
chr1	56645205	0.000822702	0.000553117	0.000269585	0.00316228	0.0852504	0.00674152	0.00674152	0.932062	0.999978	promoter:3991	ENST00000371244.9	PRKAA2	hg38_genes_promoters
chr1	56645206	8.65555e-05	7.46678e-05	1.18877e-05	0.00316228	0.00375921	0.00674152	0.00674152	0.997001	0.999978	promoter:3991	ENST00000371244.9	PRKAA2	hg38_genes_promoters
chr1	56645266	0.00106533	0.000913913	0.000151417	0.00316228	0.0478823	0.00674152	0.00674152	0.96181	0.999978	promoter:3991	ENST00000371244.9	PRKAA2	hg38_genes_promoters
chr1	56645267	0.00461584	0.00424303	0.000372807	0.00423933	0.08794	0.00674152	0.00674152	0.929924	0.999978	promoter:3991	ENST00000371244.9	PRKAA2	hg38_genes_promoters
chr1	56645268	0.000777665	0.00132705	-0.000549384	0.00316228	-0.17373	0.00674152	0.00674152	0.862077	0.999978	promoter:3991	ENST00000371244.9	PRKAA2	hg38_genes_promoters
chr1	56645269	0.00365454	0.0167493	-0.0130948	0.00601705	-2.17628	0.00674152	0.00674152	0.0295347	0.599088	promoter:3991	ENST00000371244.9	PRKAA2	hg38_genes_promoters
chr1	56645275	0.00149561	0.000356488	0.00113912	0.00316228	0.360222	0.00674152	0.00674152	0.718681	0.999978	promoter:3991	ENST00000371244.9	PRKAA2	hg38_genes_promoters
chr1	56645276	0.00245281	0.00581592	-0.00336311	0.00353622	-0.951047	0.00674152	0.00674152	0.34158	0.999978	promoter:3991	ENST00000371244.9	PRKAA2	hg38_genes_promoters
chr1	56645277	0.000754509	0.000951029	-0.00019652	0.00316228	-0.0621452	0.00674152	0.00674152	0.950447	0.999978	promoter:3991	ENST00000371244.9	PRKAA2	hg38_genes_promoters
chr1	56645278	0.0123489	0.0143189	-0.00197003	0.00627482	-0.313958	0.00674152	0.00674152	0.753553	0.999978	promoter:3991	ENST00000371244.9	PRKAA2	hg38_genes_promoters
chr1	56645282	0.000149939	0.00107275	-0.000922816	0.00316228	-0.29182	0.00674152	0.00674152	0.770424	0.999978	promoter:3991	ENST00000371244.9	PRKAA2	hg38_genes_promoters
chr1	56645283	0.0512542	0.0518571	-0.000602893	0.0117141	-0.0514674	0.00674152	0.00674152	0.958953	0.999978	promoter:3991	ENST00000371244.9	PRKAA2	hg38_genes_promoters
chr1	56645289	0.00159249	0.00146679	0.000125691	0.00316228	0.039747	0.00674152	0.00674152	0.968295	0.999978	promoter:3991	ENST00000371244.9	PRKAA2	hg38_genes_promoters
chr1	56645290	0.00416205	0.0143887	-0.0102267	0.00487548	-2.09758	0.00674152	0.00674152	0.0359427	0.675271	promoter:3991	ENST00000371244.9	PRKAA2	hg38_genes_promoters
chr1	56645297	0.000893783	0.0019414	-0.00104762	0.00316228	-0.331286	0.00674152	0.00674152	0.740429	0.999978	promoter:3991	ENST00000371244.9	PRKAA2	hg38_genes_promoters
chr1	56645298	0.0325127	0.0339479	-0.00143521	0.00897727	-0.159871	0.00674152	0.00674152	0.872982	0.999978	promoter:3991	ENST00000371244.9	PRKAA2	hg38_genes_promoters
chr1	56645301	0.00287643	0.00305888	-0.000182444	0.00316228	-0.0576938	0.00674152	0.00674152	0.953993	0.999978	promoter:3991	ENST00000371244.9	PRKAA2	hg38_genes_promoters
chr1	56645302	0.0018218	0.00320788	-0.00138608	0.00316228	-0.438318	0.00674152	0.00674152	0.661156	0.999978	promoter:3991	ENST00000371244.9	PRKAA2	hg38_genes_promoters
chr1	56645310	0.000221085	0.00247446	-0.00225338	0.00316228	-0.71258	0.00674152	0.00674152	0.476106	0.999978	promoter:3991	ENST00000371244.9	PRKAA2	hg38_genes_promoters
chr1	56645311	0.00297652	0.00319056	-0.000214043	0.00316228	-0.0676862	0.00674152	0.00674152	0.946035	0.999978	promoter:3991	ENST00000371244.9	PRKAA2	hg38_genes_promoters
chr1	56645328	0.00135804	0.00315237	-0.00179433	0.00316228	-0.567417	0.00674152	0.00674152	0.570431	0.999978	promoter:15419	ENST00000461655.1	PLPP3	hg38_genes_promoters
chr1	56645329	0.00116629	0.00165938	-0.000493094	0.00316228	-0.15593	0.00674152	0.00674152	0.876088	0.999978	promoter:15419	ENST00000461655.1	PLPP3	hg38_genes_promoters
chr1	56645331	0.00180687	0.0034812	-0.00167433	0.00316228	-0.52947	0.00674152	0.00674152	0.596479	0.999978	promoter:15419	ENST00000461655.1	PLPP3	hg38_genes_promoters
chr1	56645332	0.00113676	0.00213737	-0.00100061	0.00316228	-0.316419	0.00674152	0.00674152	0.751684	0.999978	promoter:15419	ENST00000461655.1	PLPP3	hg38_genes_promoters
chr1	56645334	0.00154194	0.00349618	-0.00195424	0.00316228	-0.617985	0.00674152	0.00674152	0.536585	0.999978	promoter:15419	ENST00000461655.1	PLPP3	hg38_genes_promoters
chr1	56645335	0.00112202	0.00341326	-0.00229124	0.00316228	-0.724554	0.00674152	0.00674152	0.468726	0.999978	promoter:15419	ENST00000461655.1	PLPP3	hg38_genes_promoters
chr1	56645337	0.000860558	0.00216241	-0.00130185	0.00316228	-0.411682	0.00674152	0.00674152	0.680573	0.999978	promoter:15419	ENST00000461655.1	PLPP3	hg38_genes_promoters
chr1	56645338	0.000531876	0.00145052	-0.000918645	0.00316228	-0.290501	0.00674152	0.00674152	0.771433	0.999978	promoter:15419	ENST00000461655.1	PLPP3	hg38_genes_promoters
chr1	56645340	0.00148216	0.0022644	-0.000782243	0.00316228	-0.247367	0.00674152	0.00674152	0.804624	0.999978	promoter:15419	ENST00000461655.1	PLPP3	hg38_genes_promoters
chr1	56645341	0.00189833	0.0013921	0.000506229	0.00316228	0.160084	0.00674152	0.00674152	0.872815	0.999978	promoter:15419	ENST00000461655.1	PLPP3	hg38_genes_promoters
chr1	56645346	0.00252859	0.00340026	-0.000871676	0.00316228	-0.275648	0.00674152	0.00674152	0.782818	0.999978	promoter:15419	ENST00000461655.1	PLPP3	hg38_genes_promoters
chr1	56645347	0.00139591	2.61328e-05	0.00136978	0.00316228	0.433161	0.00674152	0.00674152	0.664898	0.999978	promoter:15419	ENST00000461655.1	PLPP3	hg38_genes_promoters
chr1	56645348	0.00266556	0.00475147	-0.00208591	0.00316228	-0.659623	0.00674152	0.00674152	0.509496	0.999978	promoter:15419	ENST00000461655.1	PLPP3	hg38_genes_promoters
chr1	56645349	0.00219641	0.00127714	0.000919268	0.00316228	0.290698	0.00674152	0.00674152	0.771282	0.999978	promoter:15419	ENST00000461655.1	PLPP3	hg38_genes_promoters
chr1	56645353	0.00340945	0.00350651	-9.70686e-05	0.00316228	-0.0306958	0.00674152	0.00674152	0.975512	0.999978	promoter:15419	ENST00000461655.1	PLPP3	hg38_genes_promoters
chr1	56645354	0.000986233	0.000861964	0.000124269	0.00316228	0.0392972	0.00674152	0.00674152	0.968653	0.999978	promoter:15419	ENST00000461655.1	PLPP3	hg38_genes_promoters
chr1	56645360	0.00442413	0.00739516	-0.00297103	0.00354152	-0.838913	0.00674152	0.00674152	0.401518	0.999978	promoter:15419	ENST00000461655.1	PLPP3	hg38_genes_promoters
chr1	56645361	0.00411575	0.00499212	-0.000876365	0.00320223	-0.273674	0.00674152	0.00674152	0.784335	0.999978	promoter:15419	ENST00000461655.1	PLPP3	hg38_genes_promoters
chr1	56645368	0.00291147	0.00498969	-0.00207822	0.00316228	-0.657189	0.00674152	0.00674152	0.511059	0.999978	promoter:15419	ENST00000461655.1	PLPP3	hg38_genes_promoters
chr1	56645369	0.00127787	0.00224109	-0.00096323	0.00316228	-0.3046	0.00674152	0.00674152	0.760671	0.999978	promoter:15419	ENST00000461655.1	PLPP3	hg38_genes_promoters
chr1	56645374	0.00399544	0.00702469	-0.00302925	0.00342317	-0.884925	0.00674152	0.00674152	0.376197	0.999978	promoter:15419	ENST00000461655.1	PLPP3	hg38_genes_promoters
chr1	56645375	0.00191964	0.00450718	-0.00258754	0.00316228	-0.818251	0.00674152	0.00674152	0.413214	0.999978	promoter:15419	ENST00000461655.1	PLPP3	hg38_genes_promoters
chr1	56645376	0.00754254	0.00859115	-0.00104861	0.00414189	-0.253173	0.00674152	0.00674152	0.800135	0.999978	promoter:15419	ENST00000461655.1	PLPP3	hg38_genes_promoters
chr1	56645377	0.00194305	0.00177734	0.000165705	0.00316228	0.0524006	0.00674152	0.00674152	0.958209	0.999978	promoter:15419	ENST00000461655.1	PLPP3	hg38_genes_promoters
chr1	56645378	0.0215046	0.0222016	-0.000697051	0.00677373	-0.102905	0.00674152	0.00674152	0.918038	0.999978	promoter:15419	ENST00000461655.1	PLPP3	hg38_genes_promoters
chr1	56645379	0.00049095	0.00240219	-0.00191124	0.00316228	-0.604386	0.00674152	0.00674152	0.545587	0.999978	promoter:15419	ENST00000461655.1	PLPP3	hg38_genes_promoters
chr1	56645380	0.0318587	0.0364381	-0.00457944	0.00841319	-0.544317	0.00674152	0.00674152	0.586224	0.999978	promoter:15419	ENST00000461655.1	PLPP3	hg38_genes_promoters
chr1	56645381	0.00232022	0.00236594	-4.57181e-05	0.00316228	-0.0144573	0.00674152	0.00674152	0.988465	0.999978	promoter:15419	ENST00000461655.1	PLPP3	hg38_genes_promoters
chr1	56645383	0.00444732	0.00540016	-0.000952836	0.00324334	-0.293782	0.00674152	0.00674152	0.768925	0.999978	promoter:15419	ENST00000461655.1	PLPP3	hg38_genes_promoters
chr1	56645384	0.00199665	0.00365827	-0.00166162	0.00316228	-0.52545	0.00674152	0.00674152	0.59927	0.999978	promoter:15419	ENST00000461655.1	PLPP3	hg38_genes_promoters
chr1	56645408	0.00191549	0.00269319	-0.000777697	0.00316228	-0.245929	0.00674152	0.00674152	0.805737	0.999978	promoter:15419	ENST00000461655.1	PLPP3	hg38_genes_promoters
chr1	56645409	0.00175979	0.00151664	0.000243155	0.00316228	0.0768925	0.00674152	0.00674152	0.938709	0.999978	promoter:15419	ENST00000461655.1	PLPP3	hg38_genes_promoters
chr1	56645411	0.00257655	0.00298796	-0.000411406	0.00316228	-0.130098	0.00674152	0.00674152	0.896489	0.999978	promoter:15419	ENST00000461655.1	PLPP3	hg38_genes_promoters
chr1	56645412	0.00119792	0.00306554	-0.00186762	0.00316228	-0.590593	0.00674152	0.00674152	0.554793	0.999978	promoter:15419	ENST00000461655.1	PLPP3	hg38_genes_promoters
chr10	58384574	0.0159141	0.022844	-0.0069299	0.0063929	-1.084	0.00674152	0.00674152	0.278364	0.999978	promoter:124530	ENST00000373899.3	TFAM	hg38_genes_promoters
chr10	58384575	0.0165332	0.0237194	-0.00718614	0.00660744	-1.08758	0.00674152	0.00674152	0.276779	0.999978	promoter:124530	ENST00000373899.3	TFAM	hg38_genes_promoters
chr10	58384620	0.00384631	0.00454635	-0.000700036	0.00316228	-0.221371	0.00674152	0.00674152	0.824804	0.999978	promoter:124530	ENST00000373899.3	TFAM	hg38_genes_promoters
chr10	58384621	0.00355607	0.00473668	-0.00118061	0.00316228	-0.373341	0.00674152	0.00674152	0.708895	0.999978	promoter:124530	ENST00000373899.3	TFAM	hg38_genes_promoters
chr10	58384649	0.0050242	0.00526403	-0.000239832	0.00330826	-0.0724949	0.00674152	0.00674152	0.942208	0.999978	promoter:124530	ENST00000373899.3	TFAM	hg38_genes_promoters
chr10	58384650	0.00352517	0.00477062	-0.00124546	0.00316228	-0.393848	0.00674152	0.00674152	0.693694	0.999978	promoter:124530	ENST00000373899.3	TFAM	hg38_genes_promoters
chr10	58384678	0.00171417	0.0019171	-0.000202932	0.00316228	-0.0641727	0.00674152	0.00674152	0.948833	0.999978	promoter:124530	ENST00000373899.3	TFAM	hg38_genes_promoters
chr10	58384679	0.00229394	0.00220417	8.97778e-05	0.00316228	0.0283902	0.00674152	0.00674152	0.977351	0.999978	promoter:124530	ENST00000373899.3	TFAM	hg38_genes_promoters
chr10	58384717	0.00413212	0.00514654	-0.00101442	0.00316228	-0.320789	0.00674152	0.00674152	0.74837	0.999978	promoter:124530	ENST00000373899.3	TFAM	hg38_genes_promoters
chr10	58384718	0.00464586	0.00546455	-0.000818689	0.00328706	-0.249064	0.00674152	0.00674152	0.803311	0.999978	promoter:124530	ENST00000373899.3	TFAM	hg38_genes_promoters
chr10	58384846	0.000599228	0.000470017	0.000129211	0.00316228	0.0408601	0.00674152	0.00674152	0.967407	0.999978	promoter:124530	ENST00000373899.3	TFAM	hg38_genes_promoters
chr10	58384847	0.000411241	0.00195693	-0.00154569	0.00316228	-0.488789	0.00674152	0.00674152	0.624991	0.999978	promoter:124530	ENST00000373899.3	TFAM	hg38_genes_promoters
chr10	58384878	0.00168136	0.000623641	0.00105772	0.00316228	0.33448	0.00674152	0.00674152	0.738018	0.999978	promoter:124530	ENST00000373899.3	TFAM	hg38_genes_promoters
chr10	58384879	0.000376972	0.00214975	-0.00177278	0.00316228	-0.560602	0.00674152	0.00674152	0.575069	0.999978	promoter:124530	ENST00000373899.3	TFAM	hg38_genes_promoters
chr10	58384915	0.000344788	2.02912e-05	0.000324497	0.00316228	0.102615	0.00674152	0.00674152	0.918269	0.999978	promoter:124530	ENST00000373899.3	TFAM	hg38_genes_promoters
chr10	58384916	0.000208806	2.03255e-05	0.00018848	0.00316228	0.0596027	0.00674152	0.00674152	0.952472	0.999978	promoter:124530	ENST00000373899.3	TFAM	hg38_genes_promoters
chr10	58384930	0.000370501	0.000361848	8.65271e-06	0.00316228	0.00273623	0.00674152	0.00674152	0.997817	0.999978	promoter:124530	ENST00000373899.3	TFAM	hg38_genes_promoters
chr10	58384931	2.07438e-05	0.000189389	-0.000168646	0.00316228	-0.0533304	0.00674152	0.00674152	0.957469	0.999978	promoter:124530	ENST00000373899.3	TFAM	hg38_genes_promoters
chr10	58384964	0.00110105	0.000403964	0.000697082	0.00316228	0.220437	0.00674152	0.00674152	0.825531	0.999978	promoter:124530	ENST00000373899.3	TFAM	hg38_genes_promoters
chr10	58384965	0.000647278	0.00088517	-0.000237892	0.00316228	-0.0752279	0.00674152	0.00674152	0.940033	0.999978	promoter:124530	ENST00000373899.3	TFAM	hg38_genes_promoters
chr10	58384972	2.07559e-05	2.02825e-05	4.73408e-07	0.00316228	0.000149705	0.00674152	0.00674152	0.999881	0.999978	promoter:124530	ENST00000373899.3	TFAM	hg38_genes_promoters
chr10	58384973	0.000895588	0.000382343	0.000513246	0.00316228	0.162302	0.00674152	0.00674152	0.871068	0.999978	promoter:124530	ENST00000373899.3	TFAM	hg38_genes_promoters
chr10	58384981	2.0696e-05	0.000456841	-0.000436145	0.00316228	-0.137921	0.00674152	0.00674152	0.890303	0.999978	promoter:124530	ENST00000373899.3	TFAM	hg38_genes_promoters
chr10	58384982	0.000196023	0.000263551	-6.75273e-05	0.00316228	-0.021354	0.00674152	0.00674152	0.982963	0.999978	promoter:124530	ENST00000373899.3	TFAM	hg38_genes_promoters
chr10	58385000	2.07451e-05	0.000461472	-0.000440727	0.00316228	-0.13937	0.00674152	0.00674152	0.889158	0.999978	promoter:124530	ENST00000373899.3	TFAM	hg38_genes_promoters
chr10	58385001	0.000184322	0.000276226	-9.19034e-05	0.00316228	-0.0290624	0.00674152	0.00674152	0.976815	0.999978	promoter:124530	ENST00000373899.3	TFAM	hg38_genes_promoters
chr10	58385028	0.000380925	0.000353398	2.75261e-05	0.00316228	0.00870453	0.00674152	0.00674152	0.993055	0.999978	promoter:124530	ENST00000373899.3	TFAM	hg38_genes_promoters
chr10	58385029	0.000748587	0.000488426	0.000260161	0.00316228	0.08227	0.00674152	0.00674152	0.934432	0.999978	promoter:124530	ENST00000373899.3	TFAM	hg38_genes_promoters
chr10	58385033	0.000190165	0.000177931	1.22345e-05	0.00316228	0.0038689	0.00674152	0.00674152	0.996913	0.999978	promoter:124530	ENST00000373899.3	TFAM	hg38_genes_promoters
chr10	58385034	0.000746955	0.000299506	0.000447449	0.00316228	0.141496	0.00674152	0.00674152	0.887478	0.999978	promoter:124530	ENST00000373899.3	TFAM	hg38_genes_promoters
chr10	58385040	0.000993228	0.000842179	0.000151049	0.00316228	0.0477659	0.00674152	0.00674152	0.961903	0.999978	promoter:124530	ENST00000373899.3	TFAM	hg38_genes_promoters
chr10	58385041	0.000326919	0.000312052	1.48663e-05	0.00316228	0.00470113	0.00674152	0.00674152	0.996249	0.999978	promoter:124530	ENST00000373899.3	TFAM	hg38_genes_promoters
chr10	58385042	0.000373205	0.000529901	-0.000156696	0.00316228	-0.0495517	0.00674152	0.00674152	0.96048	0.999978	promoter:124530	ENST00000373899.3	TFAM	hg38_genes_promoters
chr10	58385043	0.000209775	0.000186053	2.37218e-05	0.00316228	0.0075015	0.00674152	0.00674152	0.994015	0.999978	promoter:124530	ENST00000373899.3	TFAM	hg38_genes_promoters
chr10	58385051	0.000349546	0.000357899	-8.35251e-06	0.00316228	-0.0026413	0.00674152	0.00674152	0.997893	0.999978	promoter:124530	ENST00000373899.3	TFAM	hg38_genes_promoters
chr10	58385052	0.000714689	0.000196771	0.000517917	0.00316228	0.16378	0.00674152	0.00674152	0.869904	0.999978	promoter:124530	ENST00000373899.3	TFAM	hg38_genes_promoters
chr10	58385054	0.000240274	0.000703296	-0.000463022	0.00316228	-0.14642	0.00674152	0.00674152	0.88359	0.999978	promoter:124530	ENST00000373899.3	TFAM	hg38_genes_promoters
chr10	58385055	0.00057249	0.000194767	0.000377724	0.00316228	0.119447	0.00674152	0.00674152	0.904921	0.999978	promoter:124530	ENST00000373899.3	TFAM	hg38_genes_promoters
chr10	58385058	0.000425554	0.000712202	-0.000286648	0.00316228	-0.0906461	0.00674152	0.00674152	0.927774	0.999978	promoter:124530	ENST00000373899.3	TFAM	hg38_genes_promoters
chr10	58385059	0.000617961	0.000197792	0.000420168	0.00316228	0.132869	0.00674152	0.00674152	0.894297	0.999978	promoter:124530	ENST00000373899.3	TFAM	hg38_genes_promoters
chr10	58385065	0.000478553	0.000433211	4.53426e-05	0.00316228	0.0143386	0.00674152	0.00674152	0.98856	0.999978	promoter:124530	ENST00000373899.3	TFAM	hg38_genes_promoters
chr10	58385066	0.000673417	0.000333083	0.000340335	0.00316228	0.107623	0.00674152	0.00674152	0.914295	0.999978	promoter:124530	ENST00000373899.3	TFAM	hg38_genes_promoters
chr10	58385094	0.00018336	0.000176335	7.02517e-06	0.00316228	0.00222155	0.00674152	0.00674152	0.998227	0.999978	promoter:124530	ENST00000373899.3	TFAM	hg38_genes_promoters
chr10	58385095	0.000320823	1.98469e-05	0.000300976	0.00316228	0.0951768	0.00674152	0.00674152	0.924174	0.999978	promoter:124530	ENST00000373899.3	TFAM	hg38_genes_promoters
chr10	58385111	2.04513e-05	1.99768e-05	4.74495e-07	0.00316228	0.000150049	0.00674152	0.00674152	0.99988	0.999978	promoter:124530	ENST00000373899.3	TFAM	hg38_genes_promoters
chr10	58385112	0.00088439	0.00053525	0.00034914	0.00316228	0.110408	0.00674152	0.00674152	0.912086	0.999978	promoter:124530	ENST00000373899.3	TFAM	hg38_genes_promoters
chr10	58385116	2.04296e-05	1.9959e-05	4.70637e-07	0.00316228	0.000148828	0.00674152	0.00674152	0.999881	0.999978	promoter:124530	ENST00000373899.3	TFAM	hg38_genes_promoters
chr10	58385117	0.000491665	0.000633434	-0.000141769	0.00316228	-0.0448313	0.00674152	0.00674152	0.964242	0.999978	promoter:124530	ENST00000373899.3	TFAM	hg38_genes_promoters
chr10	58385120	2.0441e-05	1.99636e-05	4.77365e-07	0.00316228	0.000150956	0.00674152	0.00674152	0.99988	0.999978	promoter:124530	ENST00000373899.3	TFAM	hg38_genes_promoters
chr10	58385121	0.000307595	0.000193391	0.000114204	0.00316228	0.0361145	0.00674152	0.00674152	0.971191	0.999978	promoter:124530	ENST00000373899.3	TFAM	hg38_genes_promoters
chr10	58385127	0.000301014	1.99498e-05	0.000281064	0.00316228	0.0888802	0.00674152	0.00674152	0.929177	0.999978	promoter:124530	ENST00000373899.3	TFAM	hg38_genes_promoters
chr10	58385128	0.00130288	0.000641737	0.000661148	0.00316228	0.209073	0.00674152	0.00674152	0.834391	0.999978	promoter:124530	ENST00000373899.3	TFAM	hg38_genes_promoters
chr10	58385134	0.000190331	1.99155e-05	0.000170415	0.00316228	0.0538901	0.00674152	0.00674152	0.957023	0.999978	promoter:124530	ENST00000373899.3	TFAM	hg38_genes_promoters
chr10	58385135	0.000683334	0.000305398	0.000377936	0.00316228	0.119514	0.00674152	0.00674152	0.904868	0.999978	promoter:124530	ENST00000373899.3	TFAM	hg38_genes_promoters
chr10	58385137	0.000189858	0.000270279	-8.04219e-05	0.00316228	-0.0254316	0.00674152	0.00674152	0.979711	0.999978	promoter:124530	ENST00000373899.3	TFAM	hg38_genes_promoters
chr10	58385138	0.000780119	1.97066e-05	0.000760413	0.00316228	0.240464	0.00674152	0.00674152	0.809971	0.999978	promoter:124530	ENST00000373899.3	TFAM	hg38_genes_promoters
chr10	58385153	0.000565544	0.000265937	0.000299607	0.00316228	0.094744	0.00674152	0.00674152	0.924518	0.999978	promoter:124530	ENST00000373899.3	TFAM	hg38_genes_promoters
chr10	58385154	0.000464271	0.000171959	0.000292312	0.00316228	0.0924372	0.00674152	0.00674152	0.926351	0.999978	promoter:124530	ENST00000373899.3	TFAM	hg38_genes_promoters
chr10	58385156	0.000238232	0.000199246	3.89861e-05	0.00316228	0.0123285	0.00674152	0.00674152	0.990164	0.999978	promoter:124530	ENST00000373899.3	TFAM	hg38_genes_promoters
chr10	58385157	0.000589845	0.000666654	-7.68085e-05	0.00316228	-0.024289	0.00674152	0.00674152	0.980622	0.999978	promoter:124530	ENST00000373899.3	TFAM	hg38_genes_promoters
chr10	58385159	0.00012999	0.000189674	-5.96838e-05	0.00316228	-0.0188737	0.00674152	0.00674152	0.984942	0.999978	promoter:124530	ENST00000373899.3	TFAM	hg38_genes_promoters
chr10	58385160	0.000294671	0.000417838	-0.000123167	0.00316228	-0.0389487	0.00674152	0.00674152	0.968931	0.999978	promoter:124530	ENST00000373899.3	TFAM	hg38_genes_promoters
chr10	58385161	0.000620438	0.000177887	0.000442551	0.00316228	0.139947	0.00674152	0.00674152	0.888702	0.999978	promoter:124530	ENST00000373899.3	TFAM	hg38_genes_promoters
chr10	58385162	0.000968454	0.00017235	0.000796104	0.00316228	0.25175	0.00674152	0.00674152	0.801234	0.999978	promoter:124530	ENST00000373899.3	TFAM	hg38_genes_promoters
chr10	58385186	0.000132203	0.000168918	-3.67156e-05	0.00316228	-0.0116105	0.00674152	0.00674152	0.990736	0.999978	promoter:124530	ENST00000373899.3	TFAM	hg38_genes_promoters
chr10	58385187	0.00041773	1.95166e-05	0.000398213	0.00316228	0.125926	0.00674152	0.00674152	0.89979	0.999978	promoter:124530	ENST00000373899.3	TFAM	hg38_genes_promoters
chr10	58385207	0.000136449	0.000454723	-0.000318274	0.00316228	-0.100647	0.00674152	0.00674152	0.919831	0.999978	promoter:124530	ENST00000373899.3	TFAM	hg38_genes_promoters
chr10	58385208	0.000803586	0.00125584	-0.000452257	0.00316228	-0.143016	0.00674152	0.00674152	0.886277	0.999978	promoter:124530	ENST00000373899.3	TFAM	hg38_genes_promoters
chr10	58385211	0.000137468	0.000173759	-3.62908e-05	0.00316228	-0.0114762	0.00674152	0.00674152	0.990844	0.999978	promoter:124530	ENST00000373899.3	TFAM	hg38_genes_promoters
chr10	58385212	0.000767974	0.000276079	0.000491895	0.00316228	0.155551	0.00674152	0.00674152	0.876387	0.999978	promoter:124530	ENST00000373899.3	TFAM	hg38_genes_promoters
chr10	58385215	0.000375299	0.000497794	-0.000122496	0.00316228	-0.0387366	0.00674152	0.00674152	0.9691	0.999978	promoter:124530	ENST00000373899.3	TFAM	hg38_genes_promoters
chr10	58385216	0.000767743	0.000129871	0.000637872	0.00316228	0.201713	0.00674152	0.00674152	0.840141	0.999978	promoter:124530	ENST00000373899.3	TFAM	hg38_genes_promoters
chr10	58385238	0.00027515	0.000191449	8.37009e-05	0.00316228	0.0264686	0.00674152	0.00674152	0.978884	0.999978	promoter:124530	ENST00000373899.3	TFAM	hg38_genes_promoters
chr10	58385239	0.00215266	0.00233124	-0.000178575	0.00316228	-0.0564702	0.00674152	0.00674152	0.954967	0.999978	promoter:124530	ENST00000373899.3	TFAM	hg38_genes_promoters
chr10	58385241	0.000513562	0.000382532	0.00013103	0.00316228	0.0414353	0.00674152	0.00674152	0.966949	0.999978	promoter:124530	ENST00000373899.3	TFAM	hg38_genes_promoters
chr10	58385242	0.0011121	0.000591361	0.000520742	0.00316228	0.164673	0.00674152	0.00674152	0.869201	0.999978	promoter:124530	ENST00000373899.3	TFAM	hg38_genes_promoters
chr10	58385246	0.000646492	0.000383992	0.000262499	0.00316228	0.0830096	0.00674152	0.00674152	0.933844	0.999978	promoter:124530	ENST00000373899.3	TFAM	hg38_genes_promoters
chr10	58385247	0.000389172	0.000340213	4.89596e-05	0.00316228	0.0154824	0.00674152	0.00674152	0.987647	0.999978	promoter:124530	ENST00000373899.3	TFAM	hg38_genes_promoters
chr10	58385262	0.000151461	0.000337827	-0.000186366	0.00316228	-0.0589341	0.00674152	0.00674152	0.953005	0.999978	promoter:124530	ENST00000373899.3	TFAM	hg38_genes_promoters
chr10	58385263	0.00105145	0.00109356	-4.21081e-05	0.00316228	-0.0133158	0.00674152	0.00674152	0.989376	0.999978	promoter:124530	ENST00000373899.3	TFAM	hg38_genes_promoters
chr10	58385279	0.000361103	0.000557926	-0.000196823	0.00316228	-0.0622408	0.00674152	0.00674152	0.950371	0.999978	promoter:124530	ENST00000373899.3	TFAM	hg38_genes_promoters
chr10	58385280	0.000190215	0.000891884	-0.00070167	0.00316228	-0.221887	0.00674152	0.00674152	0.824401	0.999978	promoter:124530	ENST00000373899.3	TFAM	hg38_genes_promoters
chr10	58385296	2.134e-05	0.000640402	-0.000619062	0.00316228	-0.195765	0.00674152	0.00674152	0.844794	0.999978	promoter:124530	ENST00000373899.3	TFAM	hg38_genes_promoters
chr10	58385297	0.00102533	0.00123936	-0.000214033	0.00316228	-0.0676833	0.00674152	0.00674152	0.946038	0.999978	promoter:124530	ENST00000373899.3	TFAM	hg38_genes_promoters
chr10	58385298	0.000299332	0.000431666	-0.000132333	0.00316228	-0.0418475	0.00674152	0.00674152	0.96662	0.999978	promoter:124530	ENST00000373899.3	TFAM	hg38_genes_promoters
chr10	58385299	0.000699542	0.00107359	-0.00037405	0.00316228	-0.118285	0.00674152	0.00674152	0.905842	0.999978	promoter:124530	ENST00000373899.3	TFAM	hg38_genes_promoters
chr10	58385316	2.13587e-05	0.000633984	-0.000612626	0.00316228	-0.193729	0.00674152	0.00674152	0.846388	0.999978	promoter:124530	ENST00000373899.3	TFAM	hg38_genes_promoters
chr10	58385317	0.000618753	0.000873106	-0.000254353	0.00316228	-0.0804334	0.00674152	0.00674152	0.935893	0.999978	promoter:124530	ENST00000373899.3	TFAM	hg38_genes_promoters
chr10	58385324	0.000413524	0.000629979	-0.000216454	0.00316228	-0.0684489	0.00674152	0.00674152	0.945428	0.999978	promoter:124530	ENST00000373899.3	TFAM	hg38_genes_promoters
chr10	58385325	0.000619752	0.000503653	0.000116099	0.00316228	0.0367138	0.00674152	0.00674152	0.970713	0.999978	promoter:124530	ENST00000373899.3	TFAM	hg38_genes_promoters
chr10	58385331	0.000385201	0.000621001	-0.0002358	0.00316228	-0.0745665	0.00674152	0.00674152	0.94056	0.999978	promoter:124530	ENST00000373899.3	TFAM	hg38_genes_promoters
chr10	58385332	0.000361169	0.000638312	-0.000277143	0.00316228	-0.0876402	0.00674152	0.00674152	0.930163	0.999978	promoter:124530	ENST00000373899.3	TFAM	hg38_genes_promoters
chr10	58385338	0.00086793	0.00101667	-0.000148738	0.00316228	-0.0470352	0.00674152	0.00674152	0.962485	0.999978	promoter:124530	ENST00000373899.3	TFAM	hg38_genes_promoters
chr10	58385339	0.00598277	0.00593408	4.86885e-05	0.00354432	0.013737	0.00674152	0.00674152	0.98904	0.999978	promoter:124530	ENST00000373899.3	TFAM	hg38_genes_promoters
chr10	58385346	0.000163921	0.000415187	-0.000251265	0.00316228	-0.0794571	0.00674152	0.00674152	0.936669	0.999978	promoter:124531	ENST00000487519.6	TFAM	hg38_genes_promoters
chr10	58385347	0.000737529	0.00147588	-0.000738356	0.00316228	-0.233489	0.00674152	0.00674152	0.815382	0.999978	promoter:124531	ENST00000487519.6	TFAM	hg38_genes_promoters
chr10	58385348	0.00078098	0.00041346	0.00036752	0.00316228	0.11622	0.00674152	0.00674152	0.907478	0.999978	promoter:124531	ENST00000487519.6	TFAM	hg38_genes_promoters
chr10	58385349	0.000536658	0.00140136	-0.000864707	0.00316228	-0.273444	0.00674152	0.00674152	0.784512	0.999978	promoter:124531	ENST00000487519.6	TFAM	hg38_genes_promoters
chr10	58385354	0.000309159	0.000413145	-0.000103986	0.00316228	-0.0328834	0.00674152	0.00674152	0.973768	0.999978	promoter:124531	ENST00000487519.6	TFAM	hg38_genes_promoters
chr10	58385355	0.0039954	0.00386189	0.000133508	0.00316228	0.042219	0.00674152	0.00674152	0.966324	0.999978	promoter:124531	ENST00000487519.6	TFAM	hg38_genes_promoters
chr10	58385363	0.000376253	0.000413103	-3.68501e-05	0.00316228	-0.011653	0.00674152	0.00674152	0.990702	0.999978	promoter:124531	ENST00000487519.6	TFAM	hg38_genes_promoters
chr10	58385364	0.0011952	0.00187934	-0.000684144	0.00316228	-0.216345	0.00674152	0.00674152	0.828718	0.999978	promoter:124531	ENST00000487519.6	TFAM	hg38_genes_promoters
chr10	58385368	0.000392821	0.000416821	-2.39994e-05	0.00316228	-0.00758927	0.00674152	0.00674152	0.993945	0.999978	promoter:124531	ENST00000487519.6	TFAM	hg38_genes_promoters
chr10	58385369	0.00127354	0.00166388	-0.000390343	0.00316228	-0.123437	0.00674152	0.00674152	0.901761	0.999978	promoter:124531	ENST00000487519.6	TFAM	hg38_genes_promoters
chr10	58385373	0.000170835	0.000417908	-0.000247073	0.00316228	-0.0781313	0.00674152	0.00674152	0.937724	0.999978	promoter:124531	ENST00000487519.6	TFAM	hg38_genes_promoters
chr10	58385374	0.000578718	0.00131558	-0.000736867	0.00316228	-0.233018	0.00674152	0.00674152	0.815748	0.999978	promoter:124531	ENST00000487519.6	TFAM	hg38_genes_promoters
chr10	58385386	0.000175467	0.000422696	-0.000247229	0.00316228	-0.0781808	0.00674152	0.00674152	0.937684	0.999978	promoter:124531	ENST00000487519.6	TFAM	hg38_genes_promoters
chr10	58385387	2.05665e-05	0.000713328	-0.000692762	0.00316228	-0.21907	0.00674152	0.00674152	0.826595	0.999978	promoter:124531	ENST00000487519.6	TFAM	hg38_genes_promoters
chr10	58385390	0.000563303	0.00042817	0.000135133	0.00316228	0.0427327	0.00674152	0.00674152	0.965915	0.999978	promoter:124531	ENST00000487519.6	TFAM	hg38_genes_promoters
chr10	58385391	0.000250645	0.00106302	-0.000812373	0.00316228	-0.256895	0.00674152	0.00674152	0.79726	0.999978	promoter:124531	ENST00000487519.6	TFAM	hg38_genes_promoters
chr10	58385419	0.000393412	0.000665439	-0.000272027	0.00316228	-0.0860225	0.00674152	0.00674152	0.931449	0.999978	promoter:124532	ENST00000373895.7	TFAM	hg38_genes_promoters
chr10	58385420	0.000484509	0.000945089	-0.00046058	0.00316228	-0.145648	0.00674152	0.00674152	0.884199	0.999978	promoter:124532	ENST00000373895.7	TFAM	hg38_genes_promoters
chr10	58385428	0.00120531	0.000631301	0.000574013	0.00316228	0.181519	0.00674152	0.00674152	0.85596	0.999978	promoter:124532	ENST00000373895.7	TFAM	hg38_genes_promoters
chr10	58385429	0.00066347	0.000955999	-0.00029253	0.00316228	-0.092506	0.00674152	0.00674152	0.926296	0.999978	promoter:124532	ENST00000373895.7	TFAM	hg38_genes_promoters
chr10	58385444	0.00102441	0.000667609	0.000356803	0.00316228	0.112831	0.00674152	0.00674152	0.910165	0.999978	promoter:124533	ENST00000395377.2	TFAM	hg38_genes_promoters
chr10	58385445	0.000143406	0.000738693	-0.000595286	0.00316228	-0.188246	0.00674152	0.00674152	0.850684	0.999978	promoter:124533	ENST00000395377.2	TFAM	hg38_genes_promoters
chr10	58385447	0.00147393	0.000674898	0.00079903	0.00316228	0.252675	0.00674152	0.00674152	0.800519	0.999978	promoter:124533	ENST00000395377.2	TFAM	hg38_genes_promoters
chr10	58385448	0.000365714	0.000788428	-0.000422714	0.00316228	-0.133674	0.00674152	0.00674152	0.89366	0.999978	promoter:124533	ENST00000395377.2	TFAM	hg38_genes_promoters
chr10	58385455	0.000557429	0.00105698	-0.000499548	0.00316228	-0.157971	0.00674152	0.00674152	0.87448	0.999978	promoter:124533	ENST00000395377.2	TFAM	hg38_genes_promoters
chr10	58385456	0.000558187	0.000831926	-0.00027374	0.00316228	-0.086564	0.00674152	0.00674152	0.931018	0.999978	promoter:124533	ENST00000395377.2	TFAM	hg38_genes_promoters
chr10	58385459	0.00033869	0.000453146	-0.000114455	0.00316228	-0.036194	0.00674152	0.00674152	0.971128	0.999978	promoter:124533	ENST00000395377.2	TFAM	hg38_genes_promoters
chr10	58385460	0.000562834	0.00022432	0.000338514	0.00316228	0.107048	0.00674152	0.00674152	0.914751	0.999978	promoter:124533	ENST00000395377.2	TFAM	hg38_genes_promoters
chr10	58385461	0.000339707	0.000401781	-6.20732e-05	0.00316228	-0.0196293	0.00674152	0.00674152	0.984339	0.999978	promoter:124533	ENST00000395377.2	TFAM	hg38_genes_promoters
chr10	58385462	0.0005084	0.000444213	6.41874e-05	0.00316228	0.0202978	0.00674152	0.00674152	0.983806	0.999978	promoter:124533	ENST00000395377.2	TFAM	hg38_genes_promoters
chr10	58385509	0.000702035	0.000510333	0.000191702	0.00316228	0.0606214	0.00674152	0.00674152	0.951661	0.999978	promoter:124533	ENST00000395377.2	TFAM	hg38_genes_promoters
chr10	58385510	2.19261e-05	2.12682e-05	6.5785e-07	0.00316228	0.000208031	0.00674152	0.00674152	0.999834	0.999978	promoter:124533	ENST00000395377.2	TFAM	hg38_genes_promoters
chr10	58385521	0.000915629	0.000269659	0.000645971	0.00316228	0.204274	0.00674152	0.00674152	0.83814	0.999978	promoter:124533	ENST00000395377.2	TFAM	hg38_genes_promoters
chr10	58385522	2.22798e-05	2.15703e-05	7.0954e-07	0.00316228	0.000224376	0.00674152	0.00674152	0.999821	0.999978	promoter:124533	ENST00000395377.2	TFAM	hg38_genes_promoters
chr10	58385541	0.000235038	0.00063049	-0.000395452	0.00316228	-0.125053	0.00674152	0.00674152	0.900482	0.999978	promoter:124533	ENST00000395377.2	TFAM	hg38_genes_promoters
chr10	58385542	2.31486e-05	0.000505989	-0.00048284	0.00316228	-0.152688	0.00674152	0.00674152	0.878645	0.999978	promoter:124533	ENST00000395377.2	TFAM	hg38_genes_promoters
chr10	58385546	0.000457349	0.000338711	0.000118638	0.00316228	0.0375167	0.00674152	0.00674152	0.970073	0.999978	promoter:124533	ENST00000395377.2	TFAM	hg38_genes_promoters
chr10	58385547	2.34514e-05	0.000321503	-0.000298052	0.00316228	-0.0942522	0.00674152	0.00674152	0.924909	0.999978	promoter:124533	ENST00000395377.2	TFAM	hg38_genes_promoters
chr11	17699705	0.178613	0.223789	-0.0451758	0.018522	-2.43904	0.00690326	0.00674152	0.0147263	0.403473	1to5kb:141076	ENST00000670639.1	LINC02729	hg38_genes_1to5kb
chr11	17699706	0.182582	0.222905	-0.0403232	0.0186049	-2.16734	0.00674152	0.00674152	0.030209	0.604285	1to5kb:141076	ENST00000670639.1	LINC02729	hg38_genes_1to5kb
chr11	17699755	0.193209	0.21955	-0.0263416	0.0188967	-1.39398	0.00717958	0.00674152	0.163323	0.999978	1to5kb:141076	ENST00000670639.1	LINC02729	hg38_genes_1to5kb
chr11	17699756	0.193836	0.229	-0.035164	0.0189243	-1.85814	0.00674152	0.00674152	0.0631485	0.903617	1to5kb:141076	ENST00000670639.1	LINC02729	hg38_genes_1to5kb
chr11	17699760	0.260029	0.291068	-0.031039	0.0226167	-1.37239	0.00976813	0.00674152	0.169942	0.999978	1to5kb:141076	ENST00000670639.1	LINC02729	hg38_genes_1to5kb
chr11	17699761	0.262727	0.304555	-0.0418279	0.0216919	-1.92827	0.00789424	0.00674152	0.0538213	0.837954	1to5kb:141076	ENST00000670639.1	LINC02729	hg38_genes_1to5kb
chr11	17714413	0.201269	0.200073	0.00119588	0.0184706	0.0647451	0.00674152	0.00674152	0.948377	0.999978	inter:10651			hg38_cpg_inter
chr11	17714414	0.203504	0.213518	-0.0100136	0.022674	-0.441633	0.0133974	0.00674152	0.658755	0.999978	inter:10651			hg38_cpg_inter
chr11	17714427	0.096797	0.10821	-0.0114127	0.0139757	-0.81661	0.00674152	0.00674152	0.414151	0.999978	inter:10651			hg38_cpg_inter
chr11	17714428	0.101267	0.117093	-0.0158251	0.0143379	-1.10372	0.00674152	0.00674152	0.269713	0.999978	inter:10651			hg38_cpg_inter
chr11	17714437	0.170024	0.179164	-0.00914046	0.0174908	-0.522588	0.00674152	0.00674152	0.601261	0.999978	inter:10651			hg38_cpg_inter
chr11	17714438	0.166919	0.193612	-0.0266924	0.0176942	-1.50854	0.00678891	0.00674152	0.131415	0.999978	inter:10651			hg38_cpg_inter
chr11	17714496	0.13107	0.140182	-0.00911257	0.0180192	-0.505714	0.011146	0.00674152	0.613057	0.999978	inter:10651			hg38_cpg_inter
chr11	17714497	0.128037	0.148309	-0.0202722	0.018618	-1.08885	0.0123055	0.00674152	0.276221	0.999978	inter:10651			hg38_cpg_inter
chr11	17714559	0.0586645	0.080489	-0.0218245	0.0117051	-1.86454	0.00674152	0.00674152	0.0622462	0.89737	inter:10651			hg38_cpg_inter
chr11	17714560	0.0623168	0.0906666	-0.0283498	0.012209	-2.32203	0.00674152	0.00674152	0.0202311	0.474269	inter:10651			hg38_cpg_inter
chr11	17714574	0.0868885	0.128506	-0.0416178	0.0142419	-2.92221	0.00674152	0.00674152	0.00347553	0.156969	1to5kb:133335	ENST00000250003.4	MYOD1	hg38_genes_1to5kb
chr11	17714575	0.11203	0.155213	-0.0431828	0.0156121	-2.76599	0.00674152	0.00674152	0.00567508	0.214575	1to5kb:133335	ENST00000250003.4	MYOD1	hg38_genes_1to5kb
chr11	17714793	0.234814	0.24018	-0.0053658	0.0196555	-0.272993	0.00674152	0.00674152	0.784859	0.999978	1to5kb:133335	ENST00000250003.4	MYOD1	hg38_genes_1to5kb
chr11	17714794	0.243446	0.233594	0.00985242	0.0196202	0.502158	0.00674152	0.00674152	0.615556	0.999978	1to5kb:133335	ENST00000250003.4	MYOD1	hg38_genes_1to5kb
chr11	17714845	0.361706	0.389428	-0.0277224	0.0223531	-1.2402	0.00674152	0.00674152	0.214901	0.999978	1to5kb:133335	ENST00000250003.4	MYOD1	hg38_genes_1to5kb
chr11	17714846	0.352621	0.364671	-0.0120498	0.022098	-0.545291	0.00674152	0.00674152	0.585553	0.999978	1to5kb:133335	ENST00000250003.4	MYOD1	hg38_genes_1to5kb
chr11	17715018	0.321192	0.380929	-0.0597375	0.0264104	-2.26189	0.0131625	0.00674152	0.023704	0.525031	1to5kb:133335	ENST00000250003.4	MYOD1	hg38_genes_1to5kb
chr11	17715019	0.35158	0.40984	-0.0582599	0.0232424	-2.50662	0.00788295	0.00674152	0.012189	0.3596	1to5kb:133335	ENST00000250003.4	MYOD1	hg38_genes_1to5kb
chr11	17715140	0.295765	0.312815	-0.0170508	0.0260466	-0.654626	0.0139469	0.00674152	0.512709	0.999978	1to5kb:133335	ENST00000250003.4	MYOD1	hg38_genes_1to5kb
chr11	17715141	0.31283	0.317372	-0.00454217	0.0242177	-0.187556	0.0106714	0.00674152	0.851225	0.999978	1to5kb:133335	ENST00000250003.4	MYOD1	hg38_genes_1to5kb
chr11	17715205	0.246244	0.286711	-0.040467	0.0213339	-1.89684	0.00811881	0.00674152	0.0578492	0.873311	1to5kb:133335	ENST00000250003.4	MYOD1	hg38_genes_1to5kb
chr11	17715206	0.266308	0.295858	-0.0295504	0.0216789	-1.36309	0.00812229	0.00674152	0.172853	0.999978	1to5kb:133335	ENST00000250003.4	MYOD1	hg38_genes_1to5kb
chr11	17715239	0.283637	0.340473	-0.056836	0.0214414	-2.65075	0.00674152	0.00674152	0.00803124	0.265306	1to5kb:133335	ENST00000250003.4	MYOD1	hg38_genes_1to5kb
chr11	17715240	0.283992	0.324686	-0.040694	0.0225719	-1.80286	0.00862654	0.00674152	0.0714102	0.9534	1to5kb:133335	ENST00000250003.4	MYOD1	hg38_genes_1to5kb
chr11	17715329	0.883077	0.884404	-0.00132665	0.015132	-0.0876722	0.00674152	0.00674152	0.930137	0.999978	1to5kb:133335	ENST00000250003.4	MYOD1	hg38_genes_1to5kb
chr11	17715330	0.886	0.888694	-0.00269305	0.0148096	-0.181845	0.00674152	0.00674152	0.855704	0.999978	1to5kb:133335	ENST00000250003.4	MYOD1	hg38_genes_1to5kb
chr11	17718562	0.119018	0.149049	-0.0300307	0.0174877	-1.71725	0.00674152	0.0095406	0.0859339	0.999978	1to5kb:133335	ENST00000250003.4	MYOD1	hg38_genes_1to5kb
chr11	17718563	0.122871	0.147463	-0.0245911	0.016543	-1.48649	0.00674152	0.00768812	0.137149	0.999978	1to5kb:133335	ENST00000250003.4	MYOD1	hg38_genes_1to5kb
chr11	17718570	0.128822	0.167313	-0.0384913	0.0165103	-2.33135	0.00674152	0.00674152	0.0197348	0.473623	1to5kb:133335	ENST00000250003.4	MYOD1	hg38_genes_1to5kb
chr11	17718571	0.12926	0.185623	-0.0563624	0.0169492	-3.32537	0.00674148	0.00674152	0.000883025	0.068655	promoter:133335	ENST00000250003.4	MYOD1	hg38_genes_promoters
chr11	17718632	0.0876646	0.104733	-0.0170683	0.0136364	-1.25167	0.00674152	0.00674152	0.210689	0.999978	promoter:133335	ENST00000250003.4	MYOD1	hg38_genes_promoters
chr11	17718633	0.0972483	0.106772	-0.00952416	0.0140168	-0.67948	0.00674152	0.00674152	0.496834	0.999978	promoter:133335	ENST00000250003.4	MYOD1	hg38_genes_promoters
chr11	17718659	0.0542799	0.0612776	-0.00699769	0.0107825	-0.648984	0.00674152	0.00674152	0.516349	0.999978	promoter:133335	ENST00000250003.4	MYOD1	hg38_genes_promoters
chr11	17718660	0.0572112	0.0624292	-0.00521799	0.0109646	-0.475893	0.00674152	0.00674152	0.63415	0.999978	promoter:133335	ENST00000250003.4	MYOD1	hg38_genes_promoters
chr11	17718661	0.0464538	0.0490968	-0.00264296	0.00985724	-0.268123	0.00674152	0.00674152	0.788604	0.999978	promoter:133335	ENST00000250003.4	MYOD1	hg38_genes_promoters
chr11	17718662	0.0557417	0.0519665	0.00377527	0.0104383	0.361676	0.00674152	0.00674152	0.717594	0.999978	promoter:133335	ENST00000250003.4	MYOD1	hg38_genes_promoters
chr11	17718670	0.112041	0.136434	-0.0243924	0.0164029	-1.48708	0.00677159	0.00881177	0.136994	0.999978	promoter:133335	ENST00000250003.4	MYOD1	hg38_genes_promoters
chr11	17718671	0.121129	0.137995	-0.0168661	0.0168042	-1.00368	0.00674152	0.00906919	0.315531	0.999978	promoter:133335	ENST00000250003.4	MYOD1	hg38_genes_promoters
chr11	17718683	0.0338802	0.0389516	-0.00507141	0.00865077	-0.586239	0.00674152	0.00674152	0.557715	0.999978	promoter:133335	ENST00000250003.4	MYOD1	hg38_genes_promoters
chr11	17718684	0.0409379	0.04013	0.00080787	0.00910995	0.08868	0.00674152	0.00674152	0.929336	0.999978	promoter:133335	ENST00000250003.4	MYOD1	hg38_genes_promoters
chr11	17718766	0.0287887	0.0415511	-0.0127624	0.00848646	-1.50385	0.00674152	0.00674152	0.132619	0.999978	promoter:133335	ENST00000250003.4	MYOD1	hg38_genes_promoters
chr11	17718767	0.0343066	0.0383674	-0.00406085	0.00862475	-0.470837	0.00674152	0.00674152	0.637757	0.999978	promoter:133335	ENST00000250003.4	MYOD1	hg38_genes_promoters
chr11	17718809	0.0309897	0.0326539	-0.00166417	0.00810104	-0.205427	0.00674152	0.00674152	0.837239	0.999978	promoter:133335	ENST00000250003.4	MYOD1	hg38_genes_promoters
chr11	17718810	0.0356097	0.0402158	-0.00460614	0.0088087	-0.522908	0.00674152	0.00674152	0.601038	0.999978	promoter:133335	ENST00000250003.4	MYOD1	hg38_genes_promoters
chr11	17718827	0.150129	0.178238	-0.0281095	0.0226653	-1.2402	0.00674152	0.0167825	0.214902	0.999978	promoter:133335	ENST00000250003.4	MYOD1	hg38_genes_promoters
chr11	17718828	0.131727	0.164539	-0.0328118	0.0207601	-1.58052	0.00674152	0.0145981	0.113987	0.999978	promoter:133335	ENST00000250003.4	MYOD1	hg38_genes_promoters
chr11	17718829	0.136986	0.174801	-0.0378156	0.0224623	-1.68351	0.00674152	0.0170848	0.092276	0.999978	promoter:133335	ENST00000250003.4	MYOD1	hg38_genes_promoters
chr11	17718830	0.153405	0.182544	-0.0291389	0.0235168	-1.23907	0.00674152	0.0181163	0.215319	0.999978	promoter:133335	ENST00000250003.4	MYOD1	hg38_genes_promoters
chr11	17718850	0.103507	0.134633	-0.0311256	0.0149378	-2.08368	0.00674152	0.00674152	0.0371891	0.680349	promoter:133335	ENST00000250003.4	MYOD1	hg38_genes_promoters
chr11	17718851	0.103677	0.131197	-0.0275194	0.0148402	-1.85437	0.00674152	0.00674152	0.0636856	0.909053	promoter:133335	ENST00000250003.4	MYOD1	hg38_genes_promoters
chr11	17718883	0.0550489	0.0568514	-0.00180249	0.0106847	-0.168698	0.00674152	0.00691551	0.866034	0.999978	promoter:133335	ENST00000250003.4	MYOD1	hg38_genes_promoters
chr11	17718884	0.0512909	0.0576141	-0.00632317	0.0104673	-0.604087	0.00674152	0.00674152	0.545786	0.999978	promoter:133335	ENST00000250003.4	MYOD1	hg38_genes_promoters
chr11	17718909	0.0214079	0.0212972	0.000110688	0.00667576	0.0165806	0.00674152	0.00674152	0.986771	0.999978	promoter:133335	ENST00000250003.4	MYOD1	hg38_genes_promoters
chr11	17718910	0.0267603	0.0303306	-0.00357026	0.00767344	-0.465275	0.00674152	0.00674152	0.641734	0.999978	promoter:133335	ENST00000250003.4	MYOD1	hg38_genes_promoters
chr11	17718933	0.0498703	0.0491646	0.000705727	0.0100172	0.0704515	0.00674152	0.00674152	0.943834	0.999978	promoter:133335	ENST00000250003.4	MYOD1	hg38_genes_promoters
chr11	17718934	0.0476678	0.0494703	-0.00180248	0.00990409	-0.181994	0.00674152	0.00674152	0.855587	0.999978	promoter:133335	ENST00000250003.4	MYOD1	hg38_genes_promoters
chr11	17718943	0.126688	0.149031	-0.022343	0.0159016	-1.40508	0.00674152	0.00674152	0.159997	0.999978	promoter:133335	ENST00000250003.4	MYOD1	hg38_genes_promoters
chr11	17718944	0.153457	0.170936	-0.0174782	0.0180396	-0.968878	0.00674152	0.00848484	0.332606	0.999978	promoter:133335	ENST00000250003.4	MYOD1	hg38_genes_promoters
chr11	17718962	0.0159602	0.0144117	0.00154845	0.00564475	0.274317	0.00674152	0.00674152	0.783841	0.999978	promoter:133335	ENST00000250003.4	MYOD1	hg38_genes_promoters
chr11	17718963	0.0210596	0.0207709	0.0002887	0.00658978	0.0438103	0.00674152	0.00674152	0.965056	0.999978	promoter:133335	ENST00000250003.4	MYOD1	hg38_genes_promoters
chr11	17718967	0.00386085	0.00544811	-0.00158725	0.00316228	-0.501934	0.00674152	0.00674152	0.615714	0.999978	promoter:133335	ENST00000250003.4	MYOD1	hg38_genes_promoters
chr11	17718968	0.00539922	0.00511396	0.000285265	0.00332996	0.0856661	0.00674152	0.00674152	0.931732	0.999978	promoter:133335	ENST00000250003.4	MYOD1	hg38_genes_promoters
chr11	17718976	0.0243915	0.0223966	0.00199492	0.00697783	0.285894	0.00674152	0.00674152	0.774959	0.999978	promoter:133335	ENST00000250003.4	MYOD1	hg38_genes_promoters
chr11	17718977	0.0241989	0.0238482	0.000350764	0.00704936	0.0497582	0.00674152	0.00674152	0.960315	0.999978	promoter:133335	ENST00000250003.4	MYOD1	hg38_genes_promoters
chr11	17718982	0.0657614	0.0785879	-0.0128265	0.0119384	-1.0744	0.00674152	0.00674152	0.282645	0.999978	promoter:133335	ENST00000250003.4	MYOD1	hg38_genes_promoters
chr11	17718983	0.0561983	0.0621816	-0.00598328	0.0108611	-0.550892	0.00674152	0.00674152	0.581708	0.999978	promoter:133335	ENST00000250003.4	MYOD1	hg38_genes_promoters
chr11	17718998	0.0152494	0.0117934	0.00345594	0.00533582	0.647686	0.00674152	0.00674152	0.517188	0.999978	promoter:133335	ENST00000250003.4	MYOD1	hg38_genes_promoters
chr11	17718999	0.0123175	0.0149242	-0.00260672	0.00533249	-0.488837	0.00674152	0.00674152	0.624957	0.999978	promoter:133335	ENST00000250003.4	MYOD1	hg38_genes_promoters
chr11	17719009	0.121752	0.14116	-0.0194082	0.0156006	-1.24407	0.00674152	0.00674152	0.213475	0.999978	promoter:133335	ENST00000250003.4	MYOD1	hg38_genes_promoters
chr11	17719010	0.101329	0.118589	-0.0172606	0.0143887	-1.1996	0.00674152	0.00674152	0.230295	0.999978	promoter:133335	ENST00000250003.4	MYOD1	hg38_genes_promoters
chr11	17719025	0.00407149	0.00461752	-0.00054603	0.00316228	-0.17267	0.00674152	0.00674152	0.862911	0.999978	promoter:133335	ENST00000250003.4	MYOD1	hg38_genes_promoters
chr11	17719026	0.00520753	0.00426116	0.000946371	0.00316228	0.299269	0.00674152	0.00674152	0.764735	0.999978	promoter:133335	ENST00000250003.4	MYOD1	hg38_genes_promoters
chr11	17719029	0.021544	0.018364	0.00317998	0.00646688	0.491733	0.00674152	0.00674152	0.622908	0.999978	promoter:133335	ENST00000250003.4	MYOD1	hg38_genes_promoters
chr11	17719030	0.0172909	0.0182429	-0.000952089	0.00607802	-0.156645	0.00674152	0.00674152	0.875525	0.999978	promoter:133335	ENST00000250003.4	MYOD1	hg38_genes_promoters
chr11	17719046	0.0257886	0.0286403	-0.00285176	0.00752464	-0.37899	0.00674152	0.00674152	0.704695	0.999978	promoter:133335	ENST00000250003.4	MYOD1	hg38_genes_promoters
chr11	17719047	0.0322235	0.0344686	-0.00224508	0.0082573	-0.27189	0.00674152	0.00674152	0.785706	0.999978	promoter:133335	ENST00000250003.4	MYOD1	hg38_genes_promoters
chr11	17719069	0.012184	0.0116457	0.00053835	0.00502136	0.107212	0.00674152	0.00674152	0.914621	0.999978	promoter:133335	ENST00000250003.4	MYOD1	hg38_genes_promoters
chr11	17719070	0.0143665	0.0139926	0.000373888	0.00543571	0.0687835	0.00674152	0.00674152	0.945162	0.999978	promoter:133335	ENST00000250003.4	MYOD1	hg38_genes_promoters
chr11	17719088	0.0213337	0.0282332	-0.00689952	0.00719095	-0.959473	0.00674152	0.00674152	0.33732	0.999978	promoter:133335	ENST00000250003.4	MYOD1	hg38_genes_promoters
chr11	17719089	0.0200887	0.0236036	-0.00351485	0.0067154	-0.523401	0.00674152	0.00674152	0.600695	0.999978	promoter:133335	ENST00000250003.4	MYOD1	hg38_genes_promoters
chr11	17719102	0.00888521	0.00782846	0.00105675	0.00421605	0.250648	0.00674152	0.00674152	0.802086	0.999978	promoter:133335	ENST00000250003.4	MYOD1	hg38_genes_promoters
chr11	17719103	0.00916169	0.00949509	-0.000333403	0.00441647	-0.0754908	0.00674152	0.00674152	0.939824	0.999978	promoter:133335	ENST00000250003.4	MYOD1	hg38_genes_promoters
chr11	17719158	0.0018383	0.00244254	-0.000604231	0.00316228	-0.191075	0.00674152	0.00674152	0.848467	0.999978	promoter:133335	ENST00000250003.4	MYOD1	hg38_genes_promoters
chr11	17719159	0.00225236	0.00320024	-0.000947873	0.00316228	-0.299744	0.00674152	0.00674152	0.764373	0.999978	promoter:133335	ENST00000250003.4	MYOD1	hg38_genes_promoters
chr11	17719176	0.00637937	0.00599996	0.000379412	0.00363566	0.104359	0.00674152	0.00674152	0.916885	0.999978	promoter:133335	ENST00000250003.4	MYOD1	hg38_genes_promoters
chr11	17719177	0.00982111	0.00969606	0.000125059	0.00452605	0.027631	0.00674152	0.00674152	0.977956	0.999978	promoter:133335	ENST00000250003.4	MYOD1	hg38_genes_promoters
chr11	17719243	0.0212631	0.0224352	-0.00117214	0.00676261	-0.173326	0.00674152	0.00674152	0.862395	0.999978	promoter:133335	ENST00000250003.4	MYOD1	hg38_genes_promoters
chr11	17719244	0.0104104	0.0150991	-0.00468866	0.0051841	-0.90443	0.00674152	0.00674152	0.365767	0.999978	promoter:133335	ENST00000250003.4	MYOD1	hg38_genes_promoters
chr11	17719245	0.0136687	0.0129163	0.000752392	0.00529863	0.141997	0.00674152	0.00674152	0.887082	0.999978	promoter:133335	ENST00000250003.4	MYOD1	hg38_genes_promoters
chr11	17719246	0.0052497	0.00818577	-0.00293606	0.00377404	-0.777963	0.00674152	0.00674152	0.436591	0.999978	promoter:133335	ENST00000250003.4	MYOD1	hg38_genes_promoters
chr11	17719247	0.00774212	0.00795635	-0.000214228	0.00408275	-0.0524716	0.00674152	0.00674152	0.958153	0.999978	promoter:133335	ENST00000250003.4	MYOD1	hg38_genes_promoters
chr11	17719248	0.00970008	0.012012	-0.00231196	0.00479108	-0.482555	0.00674152	0.00674152	0.629411	0.999978	promoter:133335	ENST00000250003.4	MYOD1	hg38_genes_promoters
chr11	17719256	0.00532196	0.00366251	0.00165944	0.00316228	0.524761	0.00674152	0.00674152	0.599749	0.999978	promoter:133335	ENST00000250003.4	MYOD1	hg38_genes_promoters
chr11	17719257	0.00481262	0.00531011	-0.000497495	0.00328557	-0.151418	0.00674152	0.00674152	0.879646	0.999978	promoter:133335	ENST00000250003.4	MYOD1	hg38_genes_promoters
chr11	17719263	0.00269359	0.000564556	0.00212903	0.00316228	0.673259	0.00674152	0.00674152	0.500782	0.999978	promoter:133335	ENST00000250003.4	MYOD1	hg38_genes_promoters
chr11	17719264	0.00367196	0.00257915	0.00109281	0.00316228	0.345578	0.00674152	0.00674152	0.72966	0.999978	promoter:133335	ENST00000250003.4	MYOD1	hg38_genes_promoters
chr11	17719265	0.0031788	0.00315547	2.33311e-05	0.00316228	0.00737795	0.00674152	0.00674152	0.994113	0.999978	promoter:133335	ENST00000250003.4	MYOD1	hg38_genes_promoters
chr11	17719266	0.00319894	0.00541724	-0.00221831	0.00316228	-0.70149	0.00674152	0.00674152	0.482997	0.999978	promoter:133335	ENST00000250003.4	MYOD1	hg38_genes_promoters
chr11	17719278	0.00247419	0.00314539	-0.000671201	0.00316228	-0.212253	0.00674152	0.00674152	0.83191	0.999978	promoter:133335	ENST00000250003.4	MYOD1	hg38_genes_promoters
chr11	17719279	0.00173666	0.0044023	-0.00266564	0.00316228	-0.84295	0.00674152	0.00674152	0.399256	0.999978	promoter:133335	ENST00000250003.4	MYOD1	hg38_genes_promoters
chr11	17719304	0.00918421	0.00575386	0.00343035	0.00399502	0.858656	0.00674152	0.00674152	0.39053	0.999978	promoter:133335	ENST00000250003.4	MYOD1	hg38_genes_promoters
chr11	17719305	0.00546841	0.0071532	-0.00168478	0.00368607	-0.457067	0.00674152	0.00674152	0.647623	0.999978	promoter:133335	ENST00000250003.4	MYOD1	hg38_genes_promoters
chr11	17719309	0.014342	0.0161807	-0.00183874	0.00568038	-0.323701	0.00674152	0.00674152	0.746164	0.999978	promoter:133335	ENST00000250003.4	MYOD1	hg38_genes_promoters
chr11	17719310	0.00971826	0.0148608	-0.00514251	0.0051277	-1.00289	0.00674152	0.00674152	0.315915	0.999978	promoter:133335	ENST00000250003.4	MYOD1	hg38_genes_promoters
chr11	17719327	0.00502216	0.00514113	-0.000118969	0.00329768	-0.0360765	0.00674152	0.00674152	0.971221	0.999978	promoter:133335	ENST00000250003.4	MYOD1	hg38_genes_promoters
chr11	17719328	0.0026263	0.0050605	-0.0024342	0.00316228	-0.769761	0.00674152	0.00674152	0.441442	0.999978	promoter:133335	ENST00000250003.4	MYOD1	hg38_genes_promoters
chr11	17719340	0.00430399	0.00518921	-0.000885224	0.00318852	-0.277629	0.00674152	0.00674152	0.781297	0.999978	promoter:133335	ENST00000250003.4	MYOD1	hg38_genes_promoters
chr11	17719341	0.00629743	0.00711221	-0.000814779	0.00381999	-0.213294	0.00674152	0.00674152	0.831098	0.999978	promoter:133335	ENST00000250003.4	MYOD1	hg38_genes_promoters
chr11	17719344	0.00237186	0.0019528	0.000419051	0.00316228	0.132516	0.00674152	0.00674152	0.894577	0.999978	promoter:133335	ENST00000250003.4	MYOD1	hg38_genes_promoters
chr11	17719345	0.00333733	0.00370405	-0.000366724	0.00316228	-0.115968	0.00674152	0.00674152	0.907678	0.999978	promoter:133335	ENST00000250003.4	MYOD1	hg38_genes_promoters
chr11	17719363	0.00406209	0.00346475	0.000597341	0.00316228	0.188896	0.00674152	0.00674152	0.850175	0.999978	promoter:133335	ENST00000250003.4	MYOD1	hg38_genes_promoters
chr11	17719364	0.00287406	0.00360076	-0.000726702	0.00316228	-0.229803	0.00674152	0.00674152	0.818245	0.999978	promoter:133335	ENST00000250003.4	MYOD1	hg38_genes_promoters
chr11	17719378	0.00587436	0.00760714	-0.00173278	0.0038049	-0.455407	0.00674152	0.00674152	0.648817	0.999978	promoter:133335	ENST00000250003.4	MYOD1	hg38_genes_promoters
chr11	17719379	0.00325497	0.00704059	-0.00378562	0.00338018	-1.11995	0.00674152	0.00674152	0.262737	0.999978	promoter:133335	ENST00000250003.4	MYOD1	hg38_genes_promoters
chr11	17719380	0.00422377	0.00771143	-0.00348766	0.00357744	-0.974902	0.00674152	0.00674152	0.329609	0.999978	promoter:133335	ENST00000250003.4	MYOD1	hg38_genes_promoters
chr11	17719381	0.00214427	0.00500141	-0.00285714	0.00316228	-0.903506	0.00674152	0.00674152	0.366258	0.999978	promoter:133335	ENST00000250003.4	MYOD1	hg38_genes_promoters
chr11	17719384	0.00573788	0.00738245	-0.00164457	0.00375377	-0.438112	0.00674152	0.00674152	0.661305	0.999978	promoter:133335	ENST00000250003.4	MYOD1	hg38_genes_promoters
chr11	17719385	0.0038929	0.00671171	-0.00281881	0.00343921	-0.819611	0.00674152	0.00674152	0.412438	0.999978	promoter:133335	ENST00000250003.4	MYOD1	hg38_genes_promoters
chr11	17719400	0.016769	0.0205338	-0.00376473	0.00629499	-0.598051	0.00674152	0.00674152	0.549806	0.999978	promoter:133335	ENST00000250003.4	MYOD1	hg38_genes_promoters
chr11	17719401	0.0180337	0.0135111	0.00452266	0.00595369	0.759641	0.00674152	0.00674152	0.447469	0.999978	promoter:133335	ENST00000250003.4	MYOD1	hg38_genes_promoters
chr11	17719420	0.00593987	0.00508168	0.000858197	0.00343778	0.249637	0.00674152	0.00674152	0.802868	0.999978	promoter:133335	ENST00000250003.4	MYOD1	hg38_genes_promoters
chr11	17719421	0.00618101	0.00557793	0.000603078	0.00371281	0.162432	0.00674152	0.00674152	0.870966	0.999978	promoter:133335	ENST00000250003.4	MYOD1	hg38_genes_promoters
chr11	17719430	0.0134308	0.0182361	-0.00480529	0.00578662	-0.830413	0.00674152	0.00674152	0.406305	0.999978	promoter:133335	ENST00000250003.4	MYOD1	hg38_genes_promoters
chr11	17719431	0.00739048	0.0180343	-0.0106438	0.00548722	-1.93975	0.00674152	0.00674152	0.05241	0.82782	promoter:133335	ENST00000250003.4	MYOD1	hg38_genes_promoters
chr11	17719439	0.00300754	0.00364909	-0.000641547	0.00316228	-0.202875	0.00674152	0.00674152	0.839233	0.999978	promoter:133335	ENST00000250003.4	MYOD1	hg38_genes_promoters
chr11	17719440	0.00177086	0.00193238	-0.000161512	0.00316228	-0.0510745	0.00674152	0.00674152	0.959266	0.999978	promoter:133335	ENST00000250003.4	MYOD1	hg38_genes_promoters
chr11	17719458	0.000913385	0.00293933	-0.00202594	0.00316228	-0.64066	0.00674152	0.00674152	0.521744	0.999978	promoter:133335	ENST00000250003.4	MYOD1	hg38_genes_promoters
chr11	17719459	0.00994264	0.0122999	-0.00235723	0.0054499	-0.432527	0.00674152	0.00674152	0.665359	0.999978	promoter:133335	ENST00000250003.4	MYOD1	hg38_genes_promoters
chr11	17719463	0.00148504	0.004048	-0.00256296	0.00316228	-0.810479	0.00674152	0.00674152	0.417665	0.999978	promoter:133335	ENST00000250003.4	MYOD1	hg38_genes_promoters
chr11	17719464	4.46259e-05	3.99387e-05	4.68727e-06	0.00316228	0.00148224	0.00674152	0.00674152	0.998817	0.999978	promoter:133335	ENST00000250003.4	MYOD1	hg38_genes_promoters
chr11	17719483	0.000396521	0.00300404	-0.00260752	0.00316228	-0.82457	0.00674152	0.00674152	0.409616	0.999978	promoter:133335	ENST00000250003.4	MYOD1	hg38_genes_promoters
chr11	17719484	0.00275638	0.00166541	0.00109097	0.00316228	0.344995	0.00674152	0.00674152	0.730098	0.999978	promoter:133335	ENST00000250003.4	MYOD1	hg38_genes_promoters
chr11	17719507	0.0066369	0.00634926	0.000287643	0.003726	0.0771988	0.00674152	0.00674152	0.938465	0.999978	promoter:133335	ENST00000250003.4	MYOD1	hg38_genes_promoters
chr11	17719508	0.00876846	0.00962468	-0.000856226	0.00458758	-0.18664	0.00674152	0.00674152	0.851943	0.999978	promoter:133335	ENST00000250003.4	MYOD1	hg38_genes_promoters
chr11	17719518	0.00345879	0.00414642	-0.000687623	0.00316228	-0.217445	0.00674152	0.00674152	0.827861	0.999978	promoter:133335	ENST00000250003.4	MYOD1	hg38_genes_promoters
chr11	17719519	0.00786031	0.00478219	0.00307811	0.00379006	0.812154	0.00674152	0.00674152	0.416704	0.999978	promoter:133335	ENST00000250003.4	MYOD1	hg38_genes_promoters
chr11	17719523	0.00253031	0.0024984	3.19019e-05	0.00316228	0.0100883	0.00674152	0.00674152	0.991951	0.999978	promoter:133335	ENST00000250003.4	MYOD1	hg38_genes_promoters
chr11	17719524	0.00453727	0.00410627	0.000431008	0.00316228	0.136297	0.00674152	0.00674152	0.891587	0.999978	promoter:133335	ENST00000250003.4	MYOD1	hg38_genes_promoters
chr11	17719537	0.0067882	0.00682441	-3.62062e-05	0.00382365	-0.00946902	0.00674152	0.00674152	0.992445	0.999978	promoter:133335	ENST00000250003.4	MYOD1	hg38_genes_promoters
chr11	17719538	0.00894704	0.0113457	-0.00239863	0.00473228	-0.506866	0.00674152	0.00674152	0.612249	0.999978	promoter:133335	ENST00000250003.4	MYOD1	hg38_genes_promoters
chr11	17719555	0.0114211	0.0075559	0.00386516	0.00452174	0.854795	0.00674152	0.00674152	0.392665	0.999978	promoter:133335	ENST00000250003.4	MYOD1	hg38_genes_promoters
chr11	17719556	0.00835525	0.0106875	-0.00233224	0.0045543	-0.512097	0.00674152	0.00674152	0.608583	0.999978	promoter:133335	ENST00000250003.4	MYOD1	hg38_genes_promoters
chr11	17719562	0.0077578	0.0118866	-0.00412877	0.00459481	-0.898573	0.00674152	0.00674152	0.36888	0.999978	promoter:133335	ENST00000250003.4	MYOD1	hg38_genes_promoters
chr11	17719563	0.00834323	0.00831604	2.7187e-05	0.00425732	0.00638594	0.00674152	0.00674152	0.994905	0.999978	promoter:133335	ENST00000250003.4	MYOD1	hg38_genes_promoters
chr11	17719592	0.00780155	0.00497967	0.00282188	0.00374392	0.753724	0.00674152	0.00674152	0.451015	0.999978	5UTR:88576	ENST00000250003.4	MYOD1	hg38_genes_5UTRs
chr11	17719593	0.00775942	0.00623289	0.00152654	0.00388504	0.392928	0.00674152	0.00674152	0.694373	0.999978	5UTR:88576	ENST00000250003.4	MYOD1	hg38_genes_5UTRs
chr11	17719598	0.00568962	0.0132361	-0.00754646	0.00453703	-1.66331	0.00674152	0.00674152	0.0962513	0.999978	5UTR:88576	ENST00000250003.4	MYOD1	hg38_genes_5UTRs
chr11	17719599	0.00938507	0.0116639	-0.0022788	0.00475019	-0.479729	0.00674152	0.00674152	0.63142	0.999978	5UTR:88576	ENST00000250003.4	MYOD1	hg38_genes_5UTRs
chr11	17719601	0.0169105	0.019889	-0.00297848	0.00632011	-0.47127	0.00674152	0.00674152	0.637448	0.999978	5UTR:88576	ENST00000250003.4	MYOD1	hg38_genes_5UTRs
chr11	17719602	0.0203614	0.0221167	-0.00175524	0.00671336	-0.261455	0.00674152	0.00674152	0.793742	0.999978	5UTR:88576	ENST00000250003.4	MYOD1	hg38_genes_5UTRs
chr11	17719626	0.00598258	0.00745313	-0.00147055	0.00388024	-0.378983	0.00674152	0.00674152	0.7047	0.999978	5UTR:88576	ENST00000250003.4	MYOD1	hg38_genes_5UTRs
chr11	17719627	0.00557293	0.00646261	-0.000889682	0.00359186	-0.247694	0.00674152	0.00674152	0.804371	0.999978	5UTR:88576	ENST00000250003.4	MYOD1	hg38_genes_5UTRs
chr11	17719696	0.00211537	0.00245258	-0.000337209	0.00316228	-0.106635	0.00674152	0.00674152	0.915079	0.999978	5UTR:88576	ENST00000250003.4	MYOD1	hg38_genes_5UTRs
chr11	17719697	0.00237538	0.0025526	-0.000177218	0.00316228	-0.0560412	0.00674152	0.00674152	0.955309	0.999978	5UTR:88576	ENST00000250003.4	MYOD1	hg38_genes_5UTRs
chr11	17719705	0.00290599	0.00392317	-0.00101718	0.00316228	-0.321659	0.00674152	0.00674152	0.747711	0.999978	5UTR:88576	ENST00000250003.4	MYOD1	hg38_genes_5UTRs
chr11	17719706	0.00525178	0.00495935	0.000292429	0.00328758	0.0889496	0.00674152	0.00674152	0.929122	0.999978	5UTR:88576	ENST00000250003.4	MYOD1	hg38_genes_5UTRs
chr11	17719709	0.0236803	0.0248205	-0.00114021	0.00717705	-0.158869	0.00674152	0.00674152	0.873772	0.999978	5UTR:88576	ENST00000250003.4	MYOD1	hg38_genes_5UTRs
chr11	17719710	0.0225457	0.0191609	0.00338481	0.00659084	0.513563	0.00674152	0.00674152	0.607558	0.999978	5UTR:88576	ENST00000250003.4	MYOD1	hg38_genes_5UTRs
chr11	17719722	0.0221565	0.0247857	-0.0026292	0.00703993	-0.373469	0.00674152	0.00674152	0.708799	0.999978	5UTR:88576	ENST00000250003.4	MYOD1	hg38_genes_5UTRs
chr11	17719723	0.0294875	0.0260441	0.00344346	0.00757194	0.454766	0.00674152	0.00674152	0.649278	0.999978	5UTR:88576	ENST00000250003.4	MYOD1	hg38_genes_5UTRs
chr11	17719736	0.0268542	0.0354781	-0.00862392	0.00805787	-1.07025	0.00674152	0.00674152	0.284508	0.999978	5UTR:88576	ENST00000250003.4	MYOD1	hg38_genes_5UTRs
chr11	17719737	0.0340576	0.0293987	0.00465881	0.00807394	0.577019	0.00674152	0.00674152	0.563927	0.999978	5UTR:88576	ENST00000250003.4	MYOD1	hg38_genes_5UTRs
chr11	17719749	0.0325757	0.032195	0.00038072	0.00820297	0.0464125	0.00674152	0.00674152	0.962981	0.999978	5UTR:88576	ENST00000250003.4	MYOD1	hg38_genes_5UTRs
chr11	17719750	0.0329741	0.0315529	0.0014212	0.00813471	0.174708	0.00674152	0.00674152	0.861309	0.999978	5UTR:88576	ENST00000250003.4	MYOD1	hg38_genes_5UTRs
chr11	17719761	0.0113471	0.010258	0.00108914	0.00478548	0.227593	0.00674152	0.00674152	0.819963	0.999978	5UTR:88576	ENST00000250003.4	MYOD1	hg38_genes_5UTRs
chr11	17719762	0.00899651	0.0135442	-0.00454772	0.00485373	-0.936953	0.00674152	0.00674152	0.348783	0.999978	5UTR:88576	ENST00000250003.4	MYOD1	hg38_genes_5UTRs
chr11	17719766	0.0228973	0.0238156	-0.000918286	0.00698766	-0.131415	0.00674152	0.00674152	0.895447	0.999978	5UTR:88576	ENST00000250003.4	MYOD1	hg38_genes_5UTRs
chr11	17719767	0.0224762	0.0222884	0.000187713	0.00680739	0.0275749	0.00674152	0.00674152	0.978001	0.999978	5UTR:88576	ENST00000250003.4	MYOD1	hg38_genes_5UTRs
chr11	17719768	0.0345473	0.0289054	0.00564198	0.00811075	0.695618	0.00674152	0.00674152	0.486668	0.999978	5UTR:88576	ENST00000250003.4	MYOD1	hg38_genes_5UTRs
chr11	17719769	0.0270263	0.0316109	-0.00458462	0.00776111	-0.590716	0.00674152	0.00674152	0.55471	0.999978	5UTR:88576	ENST00000250003.4	MYOD1	hg38_genes_5UTRs
chr11	17719774	0.0275994	0.0314207	-0.00382125	0.00782654	-0.488242	0.00674152	0.00674152	0.625378	0.999978	5UTR:88576	ENST00000250003.4	MYOD1	hg38_genes_5UTRs
chr11	17719775	0.0275559	0.0281272	-0.000571282	0.0075718	-0.0754487	0.00674152	0.00674152	0.939858	0.999978	5UTR:88576	ENST00000250003.4	MYOD1	hg38_genes_5UTRs
chr11	17719796	0.0116292	0.0142308	-0.00260163	0.00522166	-0.498239	0.00674152	0.00674152	0.618316	0.999978	exon:889930	ENST00000250003.4	MYOD1	hg38_genes_exons
chr11	17719797	0.0101782	0.0124368	-0.00225859	0.00486112	-0.464623	0.00674152	0.00674152	0.642202	0.999978	exon:889930	ENST00000250003.4	MYOD1	hg38_genes_exons
chr11	17719802	0.0146431	0.0179998	-0.00335673	0.00585593	-0.573218	0.00674152	0.00674152	0.566497	0.999978	exon:889930	ENST00000250003.4	MYOD1	hg38_genes_exons
chr11	17719803	0.0160397	0.0193062	-0.00326645	0.00605763	-0.539229	0.00674152	0.00674152	0.589729	0.999978	exon:889930	ENST00000250003.4	MYOD1	hg38_genes_exons
chr11	17719807	0.0169677	0.0199184	-0.00295073	0.00622002	-0.474393	0.00674152	0.00674152	0.63522	0.999978	exon:889930	ENST00000250003.4	MYOD1	hg38_genes_exons
chr11	17719808	0.018213	0.0205612	-0.00234818	0.00633944	-0.370407	0.00674152	0.00674152	0.711079	0.999978	exon:889930	ENST00000250003.4	MYOD1	hg38_genes_exons
chr11	17719809	0.00971609	0.00846192	0.00125417	0.00438988	0.285696	0.00674152	0.00674152	0.775111	0.999978	exon:889930	ENST00000250003.4	MYOD1	hg38_genes_exons
chr11	17719810	0.00890603	0.0119689	-0.00306283	0.00467055	-0.655774	0.00674152	0.00674152	0.51197	0.999978	exon:889930	ENST00000250003.4	MYOD1	hg38_genes_exons
chr11	17719812	0.0135227	0.0175571	-0.0040344	0.0057159	-0.70582	0.00674152	0.00674152	0.4803	0.999978	exon:889930	ENST00000250003.4	MYOD1	hg38_genes_exons
chr11	17719813	0.0136995	0.0183458	-0.00464628	0.00577031	-0.805205	0.00674152	0.00674152	0.420702	0.999978	exon:889930	ENST00000250003.4	MYOD1	hg38_genes_exons
chr11	17719823	0.00917927	0.011858	-0.00267874	0.00471374	-0.568283	0.00674152	0.00674152	0.569843	0.999978	exon:889930	ENST00000250003.4	MYOD1	hg38_genes_exons
chr11	17719824	0.00804794	0.00965795	-0.00161001	0.00430596	-0.373903	0.00674152	0.00674152	0.708477	0.999978	exon:889930	ENST00000250003.4	MYOD1	hg38_genes_exons
chr11	17719830	0.00262236	0.00571463	-0.00309227	0.00316228	-0.977862	0.00674152	0.00674152	0.328142	0.999978	exon:889930	ENST00000250003.4	MYOD1	hg38_genes_exons
chr11	17719831	0.00324774	0.00630789	-0.00306015	0.00316683	-0.966314	0.00674152	0.00674152	0.333887	0.999978	exon:889930	ENST00000250003.4	MYOD1	hg38_genes_exons
chr11	17719833	0.00293922	0.00387784	-0.000938621	0.00316228	-0.296818	0.00674152	0.00674152	0.766606	0.999978	exon:889930	ENST00000250003.4	MYOD1	hg38_genes_exons
chr11	17719834	0.00154516	0.00353695	-0.00199179	0.00316228	-0.62986	0.00674152	0.00674152	0.528786	0.999978	exon:889930	ENST00000250003.4	MYOD1	hg38_genes_exons
chr11	17719859	0.00849038	0.0133968	-0.00490644	0.00480338	-1.02146	0.00674152	0.00674152	0.307039	0.999978	exon:889930	ENST00000250003.4	MYOD1	hg38_genes_exons
chr11	17719860	0.00917967	0.0125495	-0.00336983	0.00476385	-0.707376	0.00674152	0.00674152	0.479333	0.999978	exon:889930	ENST00000250003.4	MYOD1	hg38_genes_exons
chr11	17719863	0.00678049	0.01226	-0.00547952	0.00448101	-1.22283	0.00674152	0.00674152	0.221393	0.999978	exon:889930	ENST00000250003.4	MYOD1	hg38_genes_exons
chr11	17719864	0.00837851	0.0125644	-0.00418593	0.00467693	-0.895018	0.00674152	0.00674152	0.370778	0.999978	exon:889930	ENST00000250003.4	MYOD1	hg38_genes_exons
chr11	17719875	0.00794018	0.00811173	-0.00017155	0.00412121	-0.0416261	0.00674152	0.00674152	0.966797	0.999978	exon:889930	ENST00000250003.4	MYOD1	hg38_genes_exons
chr11	17719876	0.00525352	0.00872516	-0.00347164	0.00382705	-0.907132	0.00674152	0.00674152	0.364337	0.999978	exon:889930	ENST00000250003.4	MYOD1	hg38_genes_exons
chr11	17719880	0.00517737	0.00744306	-0.00226569	0.00365433	-0.62	0.00674152	0.00674152	0.535258	0.999978	exon:889930	ENST00000250003.4	MYOD1	hg38_genes_exons
chr11	17719881	0.00451065	0.00504475	-0.000534099	0.00317068	-0.168449	0.00674152	0.00674152	0.86623	0.999978	exon:889930	ENST00000250003.4	MYOD1	hg38_genes_exons
chr11	17719887	0.030307	0.0363324	-0.00602539	0.0082822	-0.727511	0.00674152	0.00674152	0.466913	0.999978	exon:889930	ENST00000250003.4	MYOD1	hg38_genes_exons
chr11	17719888	0.0305826	0.0350694	-0.00448688	0.00819152	-0.547748	0.00674152	0.00674152	0.583865	0.999978	exon:889930	ENST00000250003.4	MYOD1	hg38_genes_exons
chr11	17719895	0.0139955	0.0235236	-0.0095281	0.00625288	-1.52379	0.00674152	0.00674152	0.12756	0.999978	exon:889930	ENST00000250003.4	MYOD1	hg38_genes_exons
chr11	17719896	0.0194373	0.0293916	-0.00995433	0.00708844	-1.40431	0.00674152	0.00674152	0.160228	0.999978	exon:889930	ENST00000250003.4	MYOD1	hg38_genes_exons
chr11	17719903	0.0291619	0.027757	0.00140494	0.00767329	0.183094	0.00674152	0.00674152	0.854724	0.999978	exon:889930	ENST00000250003.4	MYOD1	hg38_genes_exons
chr11	17719904	0.0302866	0.0341837	-0.00389714	0.00811907	-0.479998	0.00674152	0.00674152	0.631229	0.999978	exon:889930	ENST00000250003.4	MYOD1	hg38_genes_exons
chr11	17719911	0.0383025	0.0478409	-0.00953836	0.00935842	-1.01923	0.00674152	0.00674152	0.308095	0.999978	exon:889930	ENST00000250003.4	MYOD1	hg38_genes_exons
chr11	17719912	0.0412717	0.0531349	-0.0118632	0.00974301	-1.21761	0.00674152	0.00674152	0.223372	0.999978	exon:889930	ENST00000250003.4	MYOD1	hg38_genes_exons
chr11	17719925	0.00913869	0.0100237	-0.000885035	0.00449108	-0.197065	0.00674152	0.00674152	0.843777	0.999978	exon:889930	ENST00000250003.4	MYOD1	hg38_genes_exons
chr11	17719926	0.01216	0.0124607	-0.00030069	0.00506925	-0.0593165	0.00674152	0.00674152	0.9527	0.999978	exon:889930	ENST00000250003.4	MYOD1	hg38_genes_exons
chr11	17719927	0.0146458	0.0225353	-0.00788956	0.00622043	-1.26833	0.00674152	0.00674152	0.20468	0.999978	exon:889930	ENST00000250003.4	MYOD1	hg38_genes_exons
chr11	17719928	0.0218135	0.0255127	-0.00369921	0.00698515	-0.529582	0.00674152	0.00674152	0.596402	0.999978	exon:889930	ENST00000250003.4	MYOD1	hg38_genes_exons
chr11	17719938	0.00715839	0.0109578	-0.00379942	0.00436308	-0.870812	0.00674152	0.00674152	0.383857	0.999978	exon:889930	ENST00000250003.4	MYOD1	hg38_genes_exons
chr11	17719939	0.00627855	0.00887915	-0.0026006	0.0039845	-0.652678	0.00674152	0.00674152	0.513964	0.999978	exon:889930	ENST00000250003.4	MYOD1	hg38_genes_exons
chr11	17719944	0.0245939	0.0352428	-0.0106488	0.00784393	-1.35759	0.00674152	0.00674152	0.174594	0.999978	exon:889930	ENST00000250003.4	MYOD1	hg38_genes_exons
chr11	17719945	0.0326422	0.0370196	-0.00437748	0.0084268	-0.519471	0.00674152	0.00674152	0.603432	0.999978	exon:889930	ENST00000250003.4	MYOD1	hg38_genes_exons
chr11	17719946	0.0165316	0.016518	1.3634e-05	0.00587698	0.00231989	0.00674152	0.00674152	0.998149	0.999978	exon:889930	ENST00000250003.4	MYOD1	hg38_genes_exons
chr11	17719947	0.0166347	0.0196678	-0.0030331	0.00613495	-0.494397	0.00674152	0.00674152	0.621026	0.999978	exon:889930	ENST00000250003.4	MYOD1	hg38_genes_exons
chr11	17719959	0.0157708	0.0195107	-0.00373989	0.00606633	-0.6165	0.00674152	0.00674152	0.537564	0.999978	exon:889930	ENST00000250003.4	MYOD1	hg38_genes_exons
chr11	17719960	0.0125145	0.0180861	-0.00557163	0.00563828	-0.988179	0.00674152	0.00674152	0.323065	0.999978	exon:889930	ENST00000250003.4	MYOD1	hg38_genes_exons
chr11	17719970	0.00588799	0.0101608	-0.00427281	0.0041064	-1.04053	0.00674152	0.00674152	0.298096	0.999978	exon:889930	ENST00000250003.4	MYOD1	hg38_genes_exons
chr11	17719971	0.0102329	0.0115449	-0.00131202	0.00476937	-0.275092	0.00674152	0.00674152	0.783245	0.999978	exon:889930	ENST00000250003.4	MYOD1	hg38_genes_exons
chr11	17719980	0.00960985	0.010122	-0.000512146	0.00455565	-0.11242	0.00674152	0.00674152	0.91049	0.999978	exon:889930	ENST00000250003.4	MYOD1	hg38_genes_exons
chr11	17719981	0.00986388	0.0115593	-0.00169545	0.00473076	-0.358389	0.00674152	0.00674152	0.720052	0.999978	exon:889930	ENST00000250003.4	MYOD1	hg38_genes_exons
chr11	17719982	0.00541379	0.0121875	-0.00677367	0.00429591	-1.57677	0.00674152	0.00674152	0.114848	0.999978	exon:889930	ENST00000250003.4	MYOD1	hg38_genes_exons
chr11	17719983	0.00530843	0.0106785	-0.00537003	0.00408659	-1.31406	0.00674152	0.00674152	0.188826	0.999978	exon:889930	ENST00000250003.4	MYOD1	hg38_genes_exons
chr11	17719985	0.0128929	0.0151755	-0.00228256	0.00542039	-0.421106	0.00674152	0.00674152	0.673677	0.999978	exon:889930	ENST00000250003.4	MYOD1	hg38_genes_exons
chr11	17719986	0.0121549	0.018362	-0.00620715	0.00562849	-1.10281	0.00674152	0.00674152	0.27011	0.999978	exon:889930	ENST00000250003.4	MYOD1	hg38_genes_exons
chr11	17719994	0.00458007	0.00435094	0.000229128	0.00316228	0.0724565	0.00674152	0.00674152	0.942239	0.999978	exon:889930	ENST00000250003.4	MYOD1	hg38_genes_exons
chr11	17719995	0.00176375	0.00447053	-0.00270678	0.00316228	-0.855959	0.00674152	0.00674152	0.39202	0.999978	exon:889930	ENST00000250003.4	MYOD1	hg38_genes_exons
chr11	17720000	0.00531482	0.00651336	-0.00119854	0.00353235	-0.339303	0.00674152	0.00674152	0.734381	0.999978	exon:889930	ENST00000250003.4	MYOD1	hg38_genes_exons
chr11	17720001	0.00381532	0.00732891	-0.00351359	0.00341637	-1.02846	0.00674152	0.00674152	0.303735	0.999978	exon:889930	ENST00000250003.4	MYOD1	hg38_genes_exons
chr11	17720004	0.0130692	0.0158168	-0.00274762	0.00549616	-0.499917	0.00674152	0.00674152	0.617133	0.999978	exon:889930	ENST00000250003.4	MYOD1	hg38_genes_exons
chr11	17720005	0.0118023	0.0154549	-0.00365257	0.00532543	-0.685874	0.00674152	0.00674152	0.492792	0.999978	exon:889930	ENST00000250003.4	MYOD1	hg38_genes_exons
chr11	17720008	0.00480541	0.00509018	-0.000284775	0.00323324	-0.0880773	0.00674152	0.00674152	0.929815	0.999978	exon:889930	ENST00000250003.4	MYOD1	hg38_genes_exons
chr11	17720009	0.00418185	0.00419496	-1.3105e-05	0.00316228	-0.00414416	0.00674152	0.00674152	0.996693	0.999978	exon:889930	ENST00000250003.4	MYOD1	hg38_genes_exons
chr11	17720016	0.00827598	0.00767811	0.000597871	0.00409953	0.145839	0.00674152	0.00674152	0.884048	0.999978	exon:889930	ENST00000250003.4	MYOD1	hg38_genes_exons
chr11	17720017	0.00551712	0.00820496	-0.00268784	0.00379004	-0.709184	0.00674152	0.00674152	0.47821	0.999978	exon:889930	ENST00000250003.4	MYOD1	hg38_genes_exons
chr11	17720026	0.0144006	0.0125889	0.00181162	0.00531713	0.340714	0.00674152	0.00674152	0.733319	0.999978	exon:889930	ENST00000250003.4	MYOD1	hg38_genes_exons
chr11	17720027	0.0121287	0.0106293	0.00149934	0.00487418	0.307609	0.00674152	0.00674152	0.75838	0.999978	exon:889930	ENST00000250003.4	MYOD1	hg38_genes_exons
chr11	17720028	0.0147791	0.016406	-0.00162693	0.00570681	-0.285085	0.00674152	0.00674152	0.775579	0.999978	exon:889930	ENST00000250003.4	MYOD1	hg38_genes_exons
chr11	17720029	0.0145882	0.0156002	-0.00101209	0.00560203	-0.180665	0.00674152	0.00674152	0.856631	0.999978	exon:889930	ENST00000250003.4	MYOD1	hg38_genes_exons
chr11	17720030	0.0421275	0.0452152	-0.00308779	0.00941383	-0.328006	0.00674152	0.00674152	0.742907	0.999978	exon:889930	ENST00000250003.4	MYOD1	hg38_genes_exons
chr11	17720031	0.0322605	0.0402639	-0.00800334	0.00858483	-0.932265	0.00674152	0.00674152	0.3512	0.999978	exon:889930	ENST00000250003.4	MYOD1	hg38_genes_exons
chr11	17720037	0.0254269	0.0250879	0.00033903	0.00722895	0.0468989	0.00674152	0.00674152	0.962594	0.999978	exon:889930	ENST00000250003.4	MYOD1	hg38_genes_exons
chr11	17720038	0.0247298	0.0252562	-0.000526361	0.0071732	-0.0733788	0.00674152	0.00674152	0.941505	0.999978	exon:889930	ENST00000250003.4	MYOD1	hg38_genes_exons
chr11	17720051	0.011685	0.0138124	-0.00212733	0.00516869	-0.41158	0.00674152	0.00674152	0.680647	0.999978	exon:889930	ENST00000250003.4	MYOD1	hg38_genes_exons
chr11	17720052	0.0106046	0.0168483	-0.00624372	0.00534156	-1.16889	0.00674152	0.00674152	0.242447	0.999978	exon:889930	ENST00000250003.4	MYOD1	hg38_genes_exons
chr11	17720056	0.0238041	0.0224726	0.00133155	0.00693096	0.192116	0.00674152	0.00674152	0.847651	0.999978	exon:889930	ENST00000250003.4	MYOD1	hg38_genes_exons
chr11	17720057	0.0212983	0.0236922	-0.00239392	0.00681542	-0.35125	0.00674152	0.00674152	0.725401	0.999978	exon:889930	ENST00000250003.4	MYOD1	hg38_genes_exons
chr11	17720081	0.0209922	0.0198869	0.00110524	0.00652853	0.169294	0.00674152	0.00674152	0.865566	0.999978	exon:889930	ENST00000250003.4	MYOD1	hg38_genes_exons
chr11	17720082	0.0221521	0.0236662	-0.0015141	0.00688108	-0.220037	0.00674152	0.00674152	0.825842	0.999978	exon:889930	ENST00000250003.4	MYOD1	hg38_genes_exons
chr11	17720089	0.0625215	0.0652486	-0.00272701	0.0112821	-0.241712	0.00674152	0.00674152	0.809003	0.999978	exon:889930	ENST00000250003.4	MYOD1	hg38_genes_exons
chr11	17720090	0.0632005	0.0694126	-0.00621203	0.0114438	-0.542829	0.00674152	0.00674152	0.587248	0.999978	exon:889930	ENST00000250003.4	MYOD1	hg38_genes_exons
chr11	17720103	0.0138603	0.0104875	0.00337284	0.00506657	0.665704	0.00674152	0.00674152	0.5056	0.999978	exon:889930	ENST00000250003.4	MYOD1	hg38_genes_exons
chr11	17720104	0.0128064	0.0102327	0.00257371	0.00491481	0.523663	0.00674152	0.00674152	0.600513	0.999978	exon:889930	ENST00000250003.4	MYOD1	hg38_genes_exons
chr11	17720106	0.0131115	0.0119137	0.00119779	0.00513547	0.233238	0.00674152	0.00674152	0.815577	0.999978	exon:889930	ENST00000250003.4	MYOD1	hg38_genes_exons
chr11	17720107	0.0131126	0.013195	-8.24565e-05	0.0052465	-0.0157165	0.00674152	0.00674152	0.987461	0.999978	exon:889930	ENST00000250003.4	MYOD1	hg38_genes_exons
chr11	17720110	0.0404115	0.0386179	0.00179367	0.00900127	0.199268	0.00674152	0.00674152	0.842053	0.999978	exon:889930	ENST00000250003.4	MYOD1	hg38_genes_exons
chr11	17720111	0.038029	0.042287	-0.004258	0.00903818	-0.471113	0.00674152	0.00674152	0.63756	0.999978	exon:889930	ENST00000250003.4	MYOD1	hg38_genes_exons
chr11	17720113	0.0282612	0.0236595	0.00460167	0.00734838	0.626215	0.00674152	0.00674152	0.531174	0.999978	exon:889930	ENST00000250003.4	MYOD1	hg38_genes_exons
chr11	17720114	0.0293759	0.02398	0.00539592	0.00742337	0.726883	0.00674152	0.00674152	0.467298	0.999978	exon:889930	ENST00000250003.4	MYOD1	hg38_genes_exons
chr11	17720121	0.0127284	0.0119866	0.000741734	0.0051054	0.145284	0.00674152	0.00674152	0.884487	0.999978	exon:889930	ENST00000250003.4	MYOD1	hg38_genes_exons
chr11	17720122	0.0150299	0.011382	0.00364784	0.00526117	0.693351	0.00674152	0.00674152	0.488089	0.999978	exon:889930	ENST00000250003.4	MYOD1	hg38_genes_exons
chr11	17720131	0.00870866	0.00855367	0.000154983	0.00427721	0.0362347	0.00674152	0.00674152	0.971095	0.999978	exon:889930	ENST00000250003.4	MYOD1	hg38_genes_exons
chr11	17720132	0.00921411	0.00854351	0.000670602	0.00432508	0.15505	0.00674152	0.00674152	0.876782	0.999978	exon:889930	ENST00000250003.4	MYOD1	hg38_genes_exons
chr11	17720133	0.00499585	0.0082407	-0.00324485	0.00374497	-0.866456	0.00674152	0.00674152	0.38624	0.999978	exon:889930	ENST00000250003.4	MYOD1	hg38_genes_exons
chr11	17720134	0.0064178	0.00909347	-0.00267567	0.00404161	-0.66203	0.00674152	0.00674152	0.507952	0.999978	exon:889930	ENST00000250003.4	MYOD1	hg38_genes_exons
chr11	17720137	0.011829	0.0136086	-0.00177957	0.00518192	-0.34342	0.00674152	0.00674152	0.731283	0.999978	exon:889930	ENST00000250003.4	MYOD1	hg38_genes_exons
chr11	17720138	0.0139276	0.0171005	-0.00317291	0.00569794	-0.556853	0.00674152	0.00674152	0.577628	0.999978	exon:889930	ENST00000250003.4	MYOD1	hg38_genes_exons
chr11	17720140	0.012018	0.00933333	0.00268462	0.00475757	0.564285	0.00674152	0.00674152	0.57256	0.999978	exon:889930	ENST00000250003.4	MYOD1	hg38_genes_exons
chr11	17720141	0.00943891	0.0128013	-0.00336242	0.00483556	-0.695352	0.00674152	0.00674152	0.486834	0.999978	exon:889930	ENST00000250003.4	MYOD1	hg38_genes_exons
chr11	17720143	0.012692	0.0157964	-0.00310436	0.00548245	-0.566237	0.00674152	0.00674152	0.571233	0.999978	exon:889930	ENST00000250003.4	MYOD1	hg38_genes_exons
chr11	17720144	0.0159173	0.0188175	-0.00290016	0.00602798	-0.481116	0.00674152	0.00674152	0.630434	0.999978	exon:889930	ENST00000250003.4	MYOD1	hg38_genes_exons
chr11	17720182	0.0079169	0.0116061	-0.00368923	0.00457613	-0.806191	0.00674152	0.00674152	0.420133	0.999978	exon:889930	ENST00000250003.4	MYOD1	hg38_genes_exons
chr11	17720183	0.00839782	0.00915488	-0.000757058	0.00433077	-0.174809	0.00674152	0.00674152	0.86123	0.999978	exon:889930	ENST00000250003.4	MYOD1	hg38_genes_exons
chr11	17720189	0.00295997	0.00625479	-0.00329482	0.00316228	-1.04191	0.00674152	0.00674152	0.297451	0.999978	exon:889930	ENST00000250003.4	MYOD1	hg38_genes_exons
chr11	17720190	0.0041653	0.00544553	-0.00128024	0.00321403	-0.398328	0.00674152	0.00674152	0.690388	0.999978	exon:889930	ENST00000250003.4	MYOD1	hg38_genes_exons
chr11	17720192	0.00330847	0.00397906	-0.000670587	0.00316228	-0.212058	0.00674152	0.00674152	0.832062	0.999978	exon:889930	ENST00000250003.4	MYOD1	hg38_genes_exons
chr11	17720193	0.00365776	0.00294499	0.000712771	0.00316228	0.225398	0.00674152	0.00674152	0.82167	0.999978	exon:889930	ENST00000250003.4	MYOD1	hg38_genes_exons
chr11	17720209	0.00641123	0.00631698	9.42522e-05	0.00372899	0.0252755	0.00674152	0.00674152	0.979835	0.999978	exon:889930	ENST00000250003.4	MYOD1	hg38_genes_exons
chr11	17720210	0.00642765	0.00916514	-0.0027375	0.00410402	-0.667029	0.00674152	0.00674152	0.504754	0.999978	exon:889930	ENST00000250003.4	MYOD1	hg38_genes_exons
chr11	64305032	7.97707e-05	0.00604178	-0.00596201	0.00317988	-1.87492	0.00674152	0.00674152	0.0608043	0.894977	promoter:135618	ENST00000406310.6	ESRRA	hg38_genes_promoters
chr11	64305033	0.00246848	0.00108969	0.00137879	0.00316228	0.436012	0.00674152	0.00674152	0.662828	0.999978	promoter:135618	ENST00000406310.6	ESRRA	hg38_genes_promoters
chr11	64305059	0.00166318	0.00585742	-0.00419424	0.0031867	-1.31617	0.00674152	0.00674152	0.188118	0.999978	promoter:135618	ENST00000406310.6	ESRRA	hg38_genes_promoters
chr11	64305060	0.00094238	0.000857589	8.47916e-05	0.00316228	0.0268135	0.00674152	0.00674152	0.978609	0.999978	promoter:135618	ENST00000406310.6	ESRRA	hg38_genes_promoters
chr11	64305079	3.50522e-05	3.33704e-05	1.68181e-06	0.00316228	0.000531834	0.00674152	0.00674152	0.999576	0.999978	promoter:135618	ENST00000406310.6	ESRRA	hg38_genes_promoters
chr11	64305080	0.000771665	0.0012522	-0.000480537	0.00316228	-0.151959	0.00674152	0.00674152	0.879219	0.999978	promoter:135618	ENST00000406310.6	ESRRA	hg38_genes_promoters
chr11	64305081	0.000983496	0.000781655	0.000201842	0.00316228	0.0638279	0.00674152	0.00674152	0.949107	0.999978	promoter:135618	ENST00000406310.6	ESRRA	hg38_genes_promoters
chr11	64305082	0.00101645	0.00102612	-9.66917e-06	0.00316228	-0.00305766	0.00674152	0.00674152	0.99756	0.999978	promoter:135618	ENST00000406310.6	ESRRA	hg38_genes_promoters
chr11	64305084	0.000953826	3.22111e-05	0.000921615	0.00316228	0.29144	0.00674152	0.00674152	0.770715	0.999978	promoter:135618	ENST00000406310.6	ESRRA	hg38_genes_promoters
chr11	64305085	0.000769247	0.00142923	-0.000659983	0.00316228	-0.208705	0.00674152	0.00674152	0.834679	0.999978	promoter:135618	ENST00000406310.6	ESRRA	hg38_genes_promoters
chr11	64305087	0.00174742	3.17593e-05	0.00171566	0.00316228	0.542539	0.00674152	0.00674152	0.587447	0.999978	promoter:135618	ENST00000406310.6	ESRRA	hg38_genes_promoters
chr11	64305088	0.00259995	0.00142476	0.0011752	0.00316228	0.371629	0.00674152	0.00674152	0.710169	0.999978	promoter:135618	ENST00000406310.6	ESRRA	hg38_genes_promoters
chr11	64305089	0.000875384	3.13997e-05	0.000843985	0.00316228	0.266891	0.00674152	0.00674152	0.789553	0.999978	promoter:135618	ENST00000406310.6	ESRRA	hg38_genes_promoters
chr11	64305090	0.000776147	0.00184717	-0.00107102	0.00316228	-0.338687	0.00674152	0.00674152	0.734846	0.999978	promoter:135618	ENST00000406310.6	ESRRA	hg38_genes_promoters
chr11	64305099	0.00071202	2.94939e-05	0.000682526	0.00316228	0.215834	0.00674152	0.00674152	0.829117	0.999978	promoter:135618	ENST00000406310.6	ESRRA	hg38_genes_promoters
chr11	64305100	0.0021822	0.000453422	0.00172877	0.00316228	0.546686	0.00674152	0.00674152	0.584594	0.999978	promoter:135618	ENST00000406310.6	ESRRA	hg38_genes_promoters
chr11	64305134	2.68969e-05	0.000851399	-0.000824502	0.00316228	-0.26073	0.00674152	0.00674152	0.7943	0.999978	promoter:135618	ENST00000406310.6	ESRRA	hg38_genes_promoters
chr11	64305135	0.0146471	0.0147901	-0.000143024	0.0055705	-0.0256754	0.00674152	0.00674152	0.979516	0.999978	promoter:135618	ENST00000406310.6	ESRRA	hg38_genes_promoters
chr11	64305138	0.000463276	0.00116027	-0.000696993	0.00316228	-0.220409	0.00674152	0.00674152	0.825553	0.999978	promoter:135618	ENST00000406310.6	ESRRA	hg38_genes_promoters
chr11	64305139	0.00154556	0.00171058	-0.000165013	0.00316228	-0.0521817	0.00674152	0.00674152	0.958384	0.999978	promoter:135618	ENST00000406310.6	ESRRA	hg38_genes_promoters
chr11	64305143	0.000569062	0.00121584	-0.000646774	0.00316228	-0.204528	0.00674152	0.00674152	0.837941	0.999978	promoter:135618	ENST00000406310.6	ESRRA	hg38_genes_promoters
chr11	64305144	0.00111274	0.0022113	-0.00109856	0.00316228	-0.347397	0.00674152	0.00674152	0.728293	0.999978	promoter:135618	ENST00000406310.6	ESRRA	hg38_genes_promoters
chr11	64305151	2.53462e-05	0.00148956	-0.00146422	0.00316228	-0.463026	0.00674152	0.00674152	0.643346	0.999978	promoter:135618	ENST00000406310.6	ESRRA	hg38_genes_promoters
chr11	64305152	0.00127118	0.00160765	-0.000336474	0.00316228	-0.106402	0.00674152	0.00674152	0.915263	0.999978	promoter:135618	ENST00000406310.6	ESRRA	hg38_genes_promoters
chr11	64305181	0.000353078	0.0010965	-0.000743417	0.00316228	-0.235089	0.00674152	0.00674152	0.814139	0.999978	promoter:135618	ENST00000406310.6	ESRRA	hg38_genes_promoters
chr11	64305182	0.00170869	0.00175737	-4.86787e-05	0.00316228	-0.0153936	0.00674152	0.00674152	0.987718	0.999978	promoter:135618	ENST00000406310.6	ESRRA	hg38_genes_promoters
chr11	64305183	2.33339e-05	0.00108709	-0.00106376	0.00316228	-0.336389	0.00674152	0.00674152	0.736577	0.999978	promoter:135618	ENST00000406310.6	ESRRA	hg38_genes_promoters
chr11	64305184	0.00104226	0.00150911	-0.000466847	0.00316228	-0.14763	0.00674152	0.00674152	0.882635	0.999978	promoter:135618	ENST00000406310.6	ESRRA	hg38_genes_promoters
chr11	64305199	2.29751e-05	0.00124583	-0.00122286	0.00316228	-0.386701	0.00674152	0.00674152	0.698978	0.999978	promoter:135618	ENST00000406310.6	ESRRA	hg38_genes_promoters
chr11	64305200	0.00158674	0.0018031	-0.000216358	0.00316228	-0.0684184	0.00674152	0.00674152	0.945453	0.999978	promoter:135618	ENST00000406310.6	ESRRA	hg38_genes_promoters
chr11	64305204	2.29654e-05	0.000822683	-0.000799717	0.00316228	-0.252893	0.00674152	0.00674152	0.800351	0.999978	promoter:135618	ENST00000406310.6	ESRRA	hg38_genes_promoters
chr11	64305205	0.00158395	0.00191665	-0.000332696	0.00316228	-0.105208	0.00674152	0.00674152	0.916211	0.999978	promoter:135618	ENST00000406310.6	ESRRA	hg38_genes_promoters
chr11	64305217	2.29188e-05	0.000799954	-0.000777036	0.00316228	-0.24572	0.00674152	0.00674152	0.805899	0.999978	promoter:135618	ENST00000406310.6	ESRRA	hg38_genes_promoters
chr11	64305218	0.000722649	0.00138014	-0.000657495	0.00316228	-0.207918	0.00674152	0.00674152	0.835293	0.999978	promoter:135618	ENST00000406310.6	ESRRA	hg38_genes_promoters
chr11	64305219	0.000340539	0.00100315	-0.000662612	0.00316228	-0.209536	0.00674152	0.00674152	0.83403	0.999978	promoter:135618	ENST00000406310.6	ESRRA	hg38_genes_promoters
chr11	64305220	0.00104366	0.00162779	-0.000584132	0.00316228	-0.184719	0.00674152	0.00674152	0.85345	0.999978	promoter:135618	ENST00000406310.6	ESRRA	hg38_genes_promoters
chr11	64305221	0.000288958	0.000995128	-0.000706171	0.00316228	-0.223311	0.00674152	0.00674152	0.823294	0.999978	promoter:135618	ENST00000406310.6	ESRRA	hg38_genes_promoters
chr11	64305222	0.000531884	0.00175116	-0.00121928	0.00316228	-0.385571	0.00674152	0.00674152	0.699815	0.999978	promoter:135618	ENST00000406310.6	ESRRA	hg38_genes_promoters
chr11	64305233	2.28043e-05	0.000398272	-0.000375468	0.00316228	-0.118733	0.00674152	0.00674152	0.905487	0.999978	promoter:135618	ENST00000406310.6	ESRRA	hg38_genes_promoters
chr11	64305234	0.000742151	0.00183876	-0.00109661	0.00316228	-0.346777	0.00674152	0.00674152	0.728759	0.999978	promoter:135618	ENST00000406310.6	ESRRA	hg38_genes_promoters
chr11	64305242	0.000329064	0.000491864	-0.0001628	0.00316228	-0.0514819	0.00674152	0.00674152	0.958942	0.999978	promoter:135618	ENST00000406310.6	ESRRA	hg38_genes_promoters
chr11	64305243	0.000575772	0.00177954	-0.00120377	0.00316228	-0.380665	0.00674152	0.00674152	0.703452	0.999978	promoter:135618	ENST00000406310.6	ESRRA	hg38_genes_promoters
chr11	64305247	0.000570151	0.00131196	-0.000741804	0.00316228	-0.234579	0.00674152	0.00674152	0.814535	0.999978	promoter:135618	ENST00000406310.6	ESRRA	hg38_genes_promoters
chr11	64305248	0.000456489	0.00148677	-0.00103028	0.00316228	-0.325803	0.00674152	0.00674152	0.744573	0.999978	promoter:135618	ENST00000406310.6	ESRRA	hg38_genes_promoters
chr11	64305255	0.0122601	0.0143793	-0.00211928	0.00533519	-0.397227	0.00674152	0.00674152	0.6912	0.999978	promoter:135618	ENST00000406310.6	ESRRA	hg38_genes_promoters
chr11	64305256	0.000477696	0.00200791	-0.00153021	0.00316228	-0.483895	0.00674152	0.00674152	0.62846	0.999978	promoter:135618	ENST00000406310.6	ESRRA	hg38_genes_promoters
chr11	64305277	0.000294761	0.000462759	-0.000167998	0.00316228	-0.0531257	0.00674152	0.00674152	0.957632	0.999978	promoter:135618	ENST00000406310.6	ESRRA	hg38_genes_promoters
chr11	64305278	0.000636362	0.0018116	-0.00117524	0.00316228	-0.371643	0.00674152	0.00674152	0.710159	0.999978	promoter:135618	ENST00000406310.6	ESRRA	hg38_genes_promoters
chr11	64305292	2.19907e-05	0.000866666	-0.000844675	0.00316228	-0.26711	0.00674152	0.00674152	0.789385	0.999978	promoter:135618	ENST00000406310.6	ESRRA	hg38_genes_promoters
chr11	64305293	0.00474556	0.00587556	-0.00113	0.00339626	-0.33272	0.00674152	0.00674152	0.739346	0.999978	promoter:135618	ENST00000406310.6	ESRRA	hg38_genes_promoters
chr11	64305299	0.000192998	0.000623034	-0.000430036	0.00316228	-0.135989	0.00674152	0.00674152	0.89183	0.999978	promoter:135618	ENST00000406310.6	ESRRA	hg38_genes_promoters
chr11	64305300	0.0334638	0.0413455	-0.00788172	0.00888028	-0.887553	0.00674152	0.00674152	0.374781	0.999978	promoter:135618	ENST00000406310.6	ESRRA	hg38_genes_promoters
chr11	64305301	0.000285172	0.00125045	-0.000965278	0.00316228	-0.305248	0.00674152	0.00674152	0.760178	0.999978	promoter:135618	ENST00000406310.6	ESRRA	hg38_genes_promoters
chr11	64305302	0.00367803	0.00307547	0.000602567	0.00316228	0.190548	0.00674152	0.00674152	0.84888	0.999978	promoter:135618	ENST00000406310.6	ESRRA	hg38_genes_promoters
chr11	64305307	0.000797681	0.000926708	-0.000129027	0.00316228	-0.0408019	0.00674152	0.00674152	0.967454	0.999978	promoter:135618	ENST00000406310.6	ESRRA	hg38_genes_promoters
chr11	64305308	0.00116708	0.00250688	-0.0013398	0.00316228	-0.423683	0.00674152	0.00674152	0.671797	0.999978	promoter:135618	ENST00000406310.6	ESRRA	hg38_genes_promoters
chr11	64305313	0.000488302	0.000740615	-0.000252312	0.00316228	-0.0797882	0.00674152	0.00674152	0.936406	0.999978	promoter:135618	ENST00000406310.6	ESRRA	hg38_genes_promoters
chr11	64305314	0.00337826	0.00551121	-0.00213295	0.00316228	-0.674497	0.00674152	0.00674152	0.499995	0.999978	promoter:135618	ENST00000406310.6	ESRRA	hg38_genes_promoters
chr11	64305329	2.13995e-05	0.000949094	-0.000927694	0.00316228	-0.293363	0.00674152	0.00674152	0.769245	0.999978	promoter:135618	ENST00000406310.6	ESRRA	hg38_genes_promoters
chr11	64305330	0.000559243	0.00163984	-0.00108059	0.00316228	-0.341714	0.00674152	0.00674152	0.732566	0.999978	promoter:135618	ENST00000406310.6	ESRRA	hg38_genes_promoters
chr11	64305331	0.000261757	0.000544789	-0.000283032	0.00316228	-0.0895024	0.00674152	0.00674152	0.928683	0.999978	promoter:135618	ENST00000406310.6	ESRRA	hg38_genes_promoters
chr11	64305332	0.000556484	0.00100483	-0.000448348	0.00316228	-0.14178	0.00674152	0.00674152	0.887254	0.999978	promoter:135618	ENST00000406310.6	ESRRA	hg38_genes_promoters
chr11	64305335	2.12991e-05	0.000745606	-0.000724306	0.00316228	-0.229046	0.00674152	0.00674152	0.818833	0.999978	promoter:135618	ENST00000406310.6	ESRRA	hg38_genes_promoters
chr11	64305336	0.000548255	0.0006293	-8.10451e-05	0.00316228	-0.0256287	0.00674152	0.00674152	0.979553	0.999978	promoter:135618	ENST00000406310.6	ESRRA	hg38_genes_promoters
chr11	64305343	0.000437436	0.00091648	-0.000479044	0.00316228	-0.151487	0.00674152	0.00674152	0.879592	0.999978	promoter:135618	ENST00000406310.6	ESRRA	hg38_genes_promoters
chr11	64305344	0.000527416	0.00112278	-0.000595363	0.00316228	-0.18827	0.00674152	0.00674152	0.850665	0.999978	promoter:135618	ENST00000406310.6	ESRRA	hg38_genes_promoters
chr11	64305346	0.000209819	0.000512466	-0.000302647	0.00316228	-0.0957054	0.00674152	0.00674152	0.923755	0.999978	promoter:135618	ENST00000406310.6	ESRRA	hg38_genes_promoters
chr11	64305347	0.000523285	0.000350071	0.000173214	0.00316228	0.054775	0.00674152	0.00674152	0.956318	0.999978	promoter:135618	ENST00000406310.6	ESRRA	hg38_genes_promoters
chr11	64305356	0.000785354	0.00176482	-0.000979468	0.00316228	-0.309735	0.00674152	0.00674152	0.756762	0.999978	promoter:135618	ENST00000406310.6	ESRRA	hg38_genes_promoters
chr11	64305357	0.0011106	0.000345825	0.00076478	0.00316228	0.241845	0.00674152	0.00674152	0.8089	0.999978	promoter:135618	ENST00000406310.6	ESRRA	hg38_genes_promoters
chr11	64305359	0.00144481	0.00164864	-0.000203825	0.00316228	-0.064455	0.00674152	0.00674152	0.948608	0.999978	promoter:135618	ENST00000406310.6	ESRRA	hg38_genes_promoters
chr11	64305360	0.000513296	0.000255026	0.00025827	0.00316228	0.0816721	0.00674152	0.00674152	0.934907	0.999978	promoter:135618	ENST00000406310.6	ESRRA	hg38_genes_promoters
chr11	64305366	0.000660053	0.000985976	-0.000325923	0.00316228	-0.103066	0.00674152	0.00674152	0.917911	0.999978	promoter:135618	ENST00000406310.6	ESRRA	hg38_genes_promoters
chr11	64305367	0.000884367	0.000813308	7.10596e-05	0.00316228	0.022471	0.00674152	0.00674152	0.982072	0.999978	promoter:135618	ENST00000406310.6	ESRRA	hg38_genes_promoters
chr11	64305371	0.00491585	0.00470103	0.000214828	0.00319719	0.0671927	0.00674152	0.00674152	0.946428	0.999978	promoter:135618	ENST00000406310.6	ESRRA	hg38_genes_promoters
chr11	64305372	0.00193785	0.00127808	0.00065977	0.00316228	0.208638	0.00674152	0.00674152	0.834731	0.999978	promoter:135618	ENST00000406310.6	ESRRA	hg38_genes_promoters
chr11	64305382	2.10353e-05	0.000493738	-0.000472702	0.00316228	-0.149482	0.00674152	0.00674152	0.881174	0.999978	promoter:135618	ENST00000406310.6	ESRRA	hg38_genes_promoters
chr11	64305383	0.000491474	2.2087e-05	0.000469387	0.00316228	0.148433	0.00674152	0.00674152	0.882001	0.999978	promoter:135618	ENST00000406310.6	ESRRA	hg38_genes_promoters
chr11	64305390	0.0044808	0.00465926	-0.000178456	0.00316228	-0.0564327	0.00674152	0.00674152	0.954997	0.999978	promoter:135618	ENST00000406310.6	ESRRA	hg38_genes_promoters
chr11	64305391	0.00269591	0.00129345	0.00140246	0.00316228	0.443497	0.00674152	0.00674152	0.657407	0.999978	promoter:135618	ENST00000406310.6	ESRRA	hg38_genes_promoters
chr11	64305400	2.10251e-05	0.000162328	-0.000141303	0.00316228	-0.0446838	0.00674152	0.00674152	0.964359	0.999978	promoter:135618	ENST00000406310.6	ESRRA	hg38_genes_promoters
chr11	64305401	0.000939191	0.00179535	-0.000856155	0.00316228	-0.27074	0.00674152	0.00674152	0.786591	0.999978	promoter:135618	ENST00000406310.6	ESRRA	hg38_genes_promoters
chr11	64305406	0.000239286	0.000341198	-0.000101911	0.00316228	-0.0322272	0.00674152	0.00674152	0.974291	0.999978	promoter:135618	ENST00000406310.6	ESRRA	hg38_genes_promoters
chr11	64305407	0.000454551	0.000299718	0.000154833	0.00316228	0.0489625	0.00674152	0.00674152	0.960949	0.999978	promoter:135618	ENST00000406310.6	ESRRA	hg38_genes_promoters
chr11	64305412	0.000271996	2.02756e-05	0.00025172	0.00316228	0.0796009	0.00674152	0.00674152	0.936555	0.999978	promoter:135618	ENST00000406310.6	ESRRA	hg38_genes_promoters
chr11	64305413	0.00126195	0.0022066	-0.000944647	0.00316228	-0.298724	0.00674152	0.00674152	0.765151	0.999978	promoter:135618	ENST00000406310.6	ESRRA	hg38_genes_promoters
chr11	64305417	0.000406879	2.02401e-05	0.000386639	0.00316228	0.122266	0.00674152	0.00674152	0.902688	0.999978	promoter:135618	ENST00000406310.6	ESRRA	hg38_genes_promoters
chr11	64305418	0.000453677	0.000211929	0.000241748	0.00316228	0.0764473	0.00674152	0.00674152	0.939063	0.999978	promoter:135618	ENST00000406310.6	ESRRA	hg38_genes_promoters
chr11	64305422	0.000156422	2.02578e-05	0.000136164	0.00316228	0.0430588	0.00674152	0.00674152	0.965655	0.999978	promoter:135618	ENST00000406310.6	ESRRA	hg38_genes_promoters
chr11	64305423	0.000466358	0.000296989	0.00016937	0.00316228	0.0535594	0.00674152	0.00674152	0.957286	0.999978	promoter:135618	ENST00000406310.6	ESRRA	hg38_genes_promoters
chr11	64305426	0.000209521	2.02285e-05	0.000189293	0.00316228	0.0598596	0.00674152	0.00674152	0.952267	0.999978	promoter:135618	ENST00000406310.6	ESRRA	hg38_genes_promoters
chr11	64305427	0.000464923	0.000296672	0.000168251	0.00316228	0.0532056	0.00674152	0.00674152	0.957568	0.999978	promoter:135618	ENST00000406310.6	ESRRA	hg38_genes_promoters
chr11	64305430	0.00304429	0.000814828	0.00222946	0.00316228	0.705018	0.00674152	0.00674152	0.480799	0.999978	promoter:135618	ENST00000406310.6	ESRRA	hg38_genes_promoters
chr11	64305431	0.000956005	0.000776391	0.000179614	0.00316228	0.0567988	0.00674152	0.00674152	0.954705	0.999978	promoter:135618	ENST00000406310.6	ESRRA	hg38_genes_promoters
chr11	64305432	0.00265034	0.000675485	0.00197486	0.00316228	0.624505	0.00674152	0.00674152	0.532296	0.999978	promoter:135618	ENST00000406310.6	ESRRA	hg38_genes_promoters
chr11	64305433	0.000462514	0.000294277	0.000168237	0.00316228	0.0532013	0.00674152	0.00674152	0.957572	0.999978	promoter:135618	ENST00000406310.6	ESRRA	hg38_genes_promoters
chr11	64305438	0.0029403	0.00128443	0.00165588	0.00316228	0.523635	0.00674152	0.00674152	0.600533	0.999978	promoter:135618	ENST00000406310.6	ESRRA	hg38_genes_promoters
chr11	64305439	0.00194379	0.000902955	0.00104083	0.00316228	0.32914	0.00674152	0.00674152	0.74205	0.999978	promoter:135618	ENST00000406310.6	ESRRA	hg38_genes_promoters
chr11	64305441	0.000156175	0.000480471	-0.000324296	0.00316228	-0.102551	0.00674152	0.00674152	0.918319	0.999978	promoter:135618	ENST00000406310.6	ESRRA	hg38_genes_promoters
chr11	64305442	0.000671371	0.00145044	-0.00077907	0.00316228	-0.246363	0.00674152	0.00674152	0.805401	0.999978	promoter:135618	ENST00000406310.6	ESRRA	hg38_genes_promoters
chr11	64305445	2.09787e-05	0.000181934	-0.000160955	0.00316228	-0.0508986	0.00674152	0.00674152	0.959406	0.999978	promoter:135618	ENST00000406310.6	ESRRA	hg38_genes_promoters
chr11	64305446	0.00170961	0.000768336	0.000941277	0.00316228	0.297658	0.00674152	0.00674152	0.765964	0.999978	promoter:135618	ENST00000406310.6	ESRRA	hg38_genes_promoters
chr11	64305450	0.000229497	0.000639521	-0.000410025	0.00316228	-0.129661	0.00674152	0.00674152	0.896835	0.999978	promoter:135618	ENST00000406310.6	ESRRA	hg38_genes_promoters
chr11	64305451	0.000507477	0.000879767	-0.00037229	0.00316228	-0.117728	0.00674152	0.00674152	0.906283	0.999978	promoter:135618	ENST00000406310.6	ESRRA	hg38_genes_promoters
chr11	64305475	0.000242616	2.0521e-05	0.000222095	0.00316228	0.0702327	0.00674152	0.00674152	0.944008	0.999978	promoter:135618	ENST00000406310.6	ESRRA	hg38_genes_promoters
chr11	64305476	0.000715644	0.000418556	0.000297088	0.00316228	0.0939474	0.00674152	0.00674152	0.925151	0.999978	promoter:135618	ENST00000406310.6	ESRRA	hg38_genes_promoters
chr11	64305482	0.000837078	0.000196789	0.000640289	0.00316228	0.202477	0.00674152	0.00674152	0.839544	0.999978	promoter:135618	ENST00000406310.6	ESRRA	hg38_genes_promoters
chr11	64305483	0.0153991	0.0148262	0.000572876	0.00576857	0.0993099	0.00674152	0.00674152	0.920892	0.999978	promoter:135618	ENST00000406310.6	ESRRA	hg38_genes_promoters
chr11	64305500	2.13768e-05	2.06516e-05	7.2517e-07	0.00316228	0.000229319	0.00674152	0.00674152	0.999817	0.999978	promoter:135619	ENST00000677967.1	ESRRA	hg38_genes_promoters
chr11	64305501	0.00220663	0.00245357	-0.000246933	0.00316228	-0.078087	0.00674152	0.00674152	0.937759	0.999978	promoter:135619	ENST00000677967.1	ESRRA	hg38_genes_promoters
chr11	64305504	0.000869613	0.000415529	0.000454083	0.00316228	0.143594	0.00674152	0.00674152	0.885821	0.999978	promoter:135619	ENST00000677967.1	ESRRA	hg38_genes_promoters
chr11	64305505	0.000502125	0.000397415	0.000104711	0.00316228	0.0331124	0.00674152	0.00674152	0.973585	0.999978	promoter:135619	ENST00000677967.1	ESRRA	hg38_genes_promoters
chr11	64305508	0.00109606	0.000773662	0.0003224	0.00316228	0.101952	0.00674152	0.00674152	0.918795	0.999978	promoter:135619	ENST00000677967.1	ESRRA	hg38_genes_promoters
chr11	64305509	2.45955e-05	0.000759922	-0.000735326	0.00316228	-0.232531	0.00674152	0.00674152	0.816126	0.999978	promoter:135619	ENST00000677967.1	ESRRA	hg38_genes_promoters
chr11	64305520	0.000270106	0.000406404	-0.000136298	0.00316228	-0.0431013	0.00674152	0.00674152	0.965621	0.999978	promoter:135619	ENST00000677967.1	ESRRA	hg38_genes_promoters
chr11	64305521	0.000267007	0.000878579	-0.000611572	0.00316228	-0.193396	0.00674152	0.00674152	0.846649	0.999978	promoter:135619	ENST00000677967.1	ESRRA	hg38_genes_promoters
chr11	64305539	0.00538936	0.00345065	0.00193872	0.00316228	0.613076	0.00674152	0.00674152	0.539826	0.999978	promoter:135621	ENST00000539594.5	ESRRA	hg38_genes_promoters
chr11	64305540	0.000651183	0.000618948	3.22347e-05	0.00316228	0.0101935	0.00674152	0.00674152	0.991867	0.999978	promoter:135621	ENST00000539594.5	ESRRA	hg38_genes_promoters
chr11	64305551	0.000721282	0.000982452	-0.00026117	0.00316228	-0.0825891	0.00674152	0.00674152	0.934178	0.999978	promoter:135621	ENST00000539594.5	ESRRA	hg38_genes_promoters
chr11	64305552	2.25389e-05	2.17856e-05	7.53263e-07	0.00316228	0.000238203	0.00674152	0.00674152	0.99981	0.999978	promoter:135621	ENST00000539594.5	ESRRA	hg38_genes_promoters
chr11	64305555	0.000722843	0.00120571	-0.000482871	0.00316228	-0.152697	0.00674152	0.00674152	0.878637	0.999978	promoter:135621	ENST00000539594.5	ESRRA	hg38_genes_promoters
chr11	64305556	0.000487527	2.17157e-05	0.000465811	0.00316228	0.147303	0.00674152	0.00674152	0.882893	0.999978	promoter:135621	ENST00000539594.5	ESRRA	hg38_genes_promoters
chr11	64305557	2.17263e-05	0.000464436	-0.00044271	0.00316228	-0.139997	0.00674152	0.00674152	0.888662	0.999978	promoter:135621	ENST00000539594.5	ESRRA	hg38_genes_promoters
chr11	64305558	0.000310414	0.000218747	9.16663e-05	0.00316228	0.0289874	0.00674152	0.00674152	0.976875	0.999978	promoter:135621	ENST00000539594.5	ESRRA	hg38_genes_promoters
chr11	64305585	0.000669616	0.000421294	0.000248322	0.00316228	0.0785262	0.00674152	0.00674152	0.937409	0.999978	promoter:135622	ENST00000405666.5	ESRRA	hg38_genes_promoters
chr11	64305586	2.17368e-05	2.10549e-05	6.81922e-07	0.00316228	0.000215643	0.00674152	0.00674152	0.999828	0.999978	promoter:135622	ENST00000405666.5	ESRRA	hg38_genes_promoters
chr11	64305588	0.000866163	0.00146462	-0.000598462	0.00316228	-0.18925	0.00674152	0.00674152	0.849897	0.999978	promoter:135622	ENST00000405666.5	ESRRA	hg38_genes_promoters
chr11	64305589	0.00022407	0.000183777	4.0293e-05	0.00316228	0.0127418	0.00674152	0.00674152	0.989834	0.999978	promoter:135622	ENST00000405666.5	ESRRA	hg38_genes_promoters
chr11	64305591	0.00731285	0.00651733	0.000795522	0.00385007	0.206626	0.00674152	0.00674152	0.836302	0.999978	promoter:135622	ENST00000405666.5	ESRRA	hg38_genes_promoters
chr11	64305592	0.00153661	0.000992513	0.000544093	0.00316228	0.172057	0.00674152	0.00674152	0.863392	0.999978	promoter:135622	ENST00000405666.5	ESRRA	hg38_genes_promoters
chr11	64305594	0.02169	0.0156402	0.0060498	0.00628966	0.961864	0.00674152	0.00674152	0.336118	0.999978	promoter:135622	ENST00000405666.5	ESRRA	hg38_genes_promoters
chr11	64305595	0.00116417	0.000825911	0.000338257	0.00316228	0.106966	0.00674152	0.00674152	0.914816	0.999978	promoter:135622	ENST00000405666.5	ESRRA	hg38_genes_promoters
chr11	64305597	0.0218209	0.015753	0.00606781	0.00630945	0.961702	0.00674152	0.00674152	0.336199	0.999978	promoter:135622	ENST00000405666.5	ESRRA	hg38_genes_promoters
chr11	64305598	2.15813e-05	2.08868e-05	6.94566e-07	0.00316228	0.000219641	0.00674152	0.00674152	0.999825	0.999978	promoter:135622	ENST00000405666.5	ESRRA	hg38_genes_promoters
chr11	64305609	0.0332584	0.0218322	0.0114262	0.00761089	1.5013	0.00674152	0.00674152	0.133279	0.999978	promoter:135622	ENST00000405666.5	ESRRA	hg38_genes_promoters
chr11	64305610	0.00107983	0.000577347	0.000502485	0.00316228	0.1589	0.00674152	0.00674152	0.873748	0.999978	promoter:135622	ENST00000405666.5	ESRRA	hg38_genes_promoters
chr11	64305611	0.0361069	0.024689	0.0114179	0.0079838	1.43014	0.00674152	0.00674152	0.152678	0.999978	promoter:135622	ENST00000405666.5	ESRRA	hg38_genes_promoters
chr11	64305612	0.000632879	0.00100959	-0.000376713	0.00316228	-0.119127	0.00674152	0.00674152	0.905175	0.999978	promoter:135622	ENST00000405666.5	ESRRA	hg38_genes_promoters
chr11	64305614	0.0330389	0.0232567	0.00978218	0.00769233	1.27168	0.00674152	0.00674152	0.203487	0.999978	promoter:135622	ENST00000405666.5	ESRRA	hg38_genes_promoters
chr11	64305615	0.000400451	0.00113144	-0.000730985	0.00316228	-0.231158	0.00674152	0.00674152	0.817192	0.999978	promoter:135622	ENST00000405666.5	ESRRA	hg38_genes_promoters
chr11	64305616	0.0254617	0.0167906	0.00867103	0.00669041	1.29604	0.00674152	0.00674152	0.194962	0.999978	promoter:135622	ENST00000405666.5	ESRRA	hg38_genes_promoters
chr11	64305617	0.000168193	0.000324776	-0.000156583	0.00316228	-0.0495158	0.00674152	0.00674152	0.960508	0.999978	promoter:135622	ENST00000405666.5	ESRRA	hg38_genes_promoters
chr11	64305624	0.0284735	0.0188916	0.0095819	0.00707956	1.35346	0.00674152	0.00674152	0.175909	0.999978	promoter:135622	ENST00000405666.5	ESRRA	hg38_genes_promoters
chr11	64305625	0.000167384	0.000176423	-9.03916e-06	0.00316228	-0.00285843	0.00674152	0.00674152	0.997719	0.999978	promoter:135622	ENST00000405666.5	ESRRA	hg38_genes_promoters
chr11	64305627	0.0342222	0.0236273	0.0105949	0.00780335	1.35774	0.00674152	0.00674152	0.174546	0.999978	promoter:135622	ENST00000405666.5	ESRRA	hg38_genes_promoters
chr11	64305628	0.000666154	0.000902102	-0.000235948	0.00316228	-0.0746133	0.00674152	0.00674152	0.940522	0.999978	promoter:135622	ENST00000405666.5	ESRRA	hg38_genes_promoters
chr11	64305629	0.0355777	0.0241063	0.0114714	0.00792425	1.44763	0.00674152	0.00674152	0.147722	0.999978	promoter:135622	ENST00000405666.5	ESRRA	hg38_genes_promoters
chr11	64305630	0.000203636	0.000556	-0.000352364	0.00316228	-0.111427	0.00674152	0.00674152	0.911278	0.999978	promoter:135622	ENST00000405666.5	ESRRA	hg38_genes_promoters
chr11	64305634	0.0238376	0.0145237	0.00931396	0.00639435	1.45659	0.00674152	0.00674152	0.145229	0.999978	promoter:135622	ENST00000405666.5	ESRRA	hg38_genes_promoters
chr11	64305635	0.000203666	0.000198062	5.60407e-06	0.00316228	0.00177216	0.00674152	0.00674152	0.998586	0.999978	promoter:135622	ENST00000405666.5	ESRRA	hg38_genes_promoters
chr11	64305642	0.0279154	0.0164503	0.0114651	0.00687286	1.66817	0.00674152	0.00674152	0.0952818	0.999978	promoter:135622	ENST00000405666.5	ESRRA	hg38_genes_promoters
chr11	64305643	0.000201493	0.000612464	-0.000410971	0.00316228	-0.12996	0.00674152	0.00674152	0.896598	0.999978	promoter:135622	ENST00000405666.5	ESRRA	hg38_genes_promoters
chr11	64305645	0.0238402	0.0136341	0.0102061	0.00633216	1.61178	0.00674152	0.00674152	0.107009	0.999978	promoter:135622	ENST00000405666.5	ESRRA	hg38_genes_promoters
chr11	64305646	0.000442349	0.000240922	0.000201427	0.00316228	0.0636969	0.00674152	0.00674152	0.949212	0.999978	promoter:135622	ENST00000405666.5	ESRRA	hg38_genes_promoters
chr11	64305647	0.000101912	8.98952e-05	1.20165e-05	0.00316228	0.00379995	0.00674152	0.00674152	0.996968	0.999978	promoter:135622	ENST00000405666.5	ESRRA	hg38_genes_promoters
chr11	64305657	0.00136177	0.000793408	0.000568366	0.00316228	0.179733	0.00674152	0.00674152	0.857362	0.999978	promoter:135622	ENST00000405666.5	ESRRA	hg38_genes_promoters
chr11	64305658	0.00146989	0.00185767	-0.000387781	0.00316228	-0.122627	0.00674152	0.00674152	0.902402	0.999978	promoter:135622	ENST00000405666.5	ESRRA	hg38_genes_promoters
chr11	64305661	2.37493e-05	0.000358127	-0.000334377	0.00316228	-0.105739	0.00674152	0.00674152	0.915789	0.999978	promoter:135622	ENST00000405666.5	ESRRA	hg38_genes_promoters
chr11	64305662	0.000982532	0.00165819	-0.000675657	0.00316228	-0.213662	0.00674152	0.00674152	0.830811	0.999978	promoter:135622	ENST00000405666.5	ESRRA	hg38_genes_promoters
chr11	64305663	0.00141772	0.000269809	0.00114791	0.00316228	0.363	0.00674152	0.00674152	0.716605	0.999978	promoter:135622	ENST00000405666.5	ESRRA	hg38_genes_promoters
chr11	64305664	0.00152038	0.0018724	-0.000352029	0.00316228	-0.111321	0.00674152	0.00674152	0.911361	0.999978	promoter:135622	ENST00000405666.5	ESRRA	hg38_genes_promoters
chr11	64305670	2.42038e-05	2.32502e-05	9.53603e-07	0.00316228	0.000301556	0.00674152	0.00674152	0.999759	0.999978	promoter:135622	ENST00000405666.5	ESRRA	hg38_genes_promoters
chr11	64305671	0.000208415	0.000859917	-0.000651502	0.00316228	-0.206023	0.00674152	0.00674152	0.836773	0.999978	promoter:135622	ENST00000405666.5	ESRRA	hg38_genes_promoters
chr11	64305680	0.000295395	0.000315132	-1.97371e-05	0.00316228	-0.00624143	0.00674152	0.00674152	0.99502	0.999978	promoter:135622	ENST00000405666.5	ESRRA	hg38_genes_promoters
chr11	64305681	2.10376e-05	0.000221582	-0.000200545	0.00316228	-0.0634178	0.00674152	0.00674152	0.949434	0.999978	promoter:135622	ENST00000405666.5	ESRRA	hg38_genes_promoters
chr11	64305688	0.000762737	2.46945e-05	0.000738043	0.00316228	0.23339	0.00674152	0.00674152	0.815459	0.999978	promoter:135622	ENST00000405666.5	ESRRA	hg38_genes_promoters
chr11	64305689	0.000800684	0.000507109	0.000293575	0.00316228	0.0928366	0.00674152	0.00674152	0.926033	0.999978	promoter:135622	ENST00000405666.5	ESRRA	hg38_genes_promoters
chr11	64305693	2.62943e-05	0.000508488	-0.000482194	0.00316228	-0.152483	0.00674152	0.00674152	0.878806	0.999978	promoter:135622	ENST00000405666.5	ESRRA	hg38_genes_promoters
chr11	64305694	0.000373784	0.000504565	-0.00013078	0.00316228	-0.0413564	0.00674152	0.00674152	0.967012	0.999978	promoter:135622	ENST00000405666.5	ESRRA	hg38_genes_promoters
chr11	64305697	2.67544e-05	2.54132e-05	1.34112e-06	0.00316228	0.000424101	0.00674152	0.00674152	0.999662	0.999978	promoter:135622	ENST00000405666.5	ESRRA	hg38_genes_promoters
chr11	64305698	0.000376927	0.000997542	-0.000620615	0.00316228	-0.196256	0.00674152	0.00674152	0.84441	0.999978	promoter:135622	ENST00000405666.5	ESRRA	hg38_genes_promoters
chr11	64305714	0.000769195	0.0006579	0.000111296	0.00316228	0.0351948	0.00674152	0.00674152	0.971924	0.999978	promoter:135622	ENST00000405666.5	ESRRA	hg38_genes_promoters
chr11	64305715	0.000373278	2.02394e-05	0.000353039	0.00316228	0.111641	0.00674152	0.00674152	0.911108	0.999978	promoter:135622	ENST00000405666.5	ESRRA	hg38_genes_promoters
chr11	64305718	3.08381e-05	2.90452e-05	1.79285e-06	0.00316228	0.000566948	0.00674152	0.00674152	0.999548	0.999978	promoter:135622	ENST00000405666.5	ESRRA	hg38_genes_promoters
chr11	64305719	2.10797e-05	0.000374276	-0.000353196	0.00316228	-0.11169	0.00674152	0.00674152	0.911069	0.999978	promoter:135622	ENST00000405666.5	ESRRA	hg38_genes_promoters
chr11	64305720	0.00128283	0.00113917	0.000143652	0.00316228	0.0454267	0.00674152	0.00674152	0.963767	0.999978	promoter:135622	ENST00000405666.5	ESRRA	hg38_genes_promoters
chr11	64305721	0.000420571	0.000848212	-0.000427641	0.00316228	-0.135232	0.00674152	0.00674152	0.892429	0.999978	promoter:135622	ENST00000405666.5	ESRRA	hg38_genes_promoters
chr11	64305726	0.0041559	0.00134617	0.00280973	0.00316228	0.888515	0.00674152	0.00674152	0.374264	0.999978	promoter:135622	ENST00000405666.5	ESRRA	hg38_genes_promoters
chr11	64305727	2.10629e-05	0.000572427	-0.000551364	0.00316228	-0.174357	0.00674152	0.00674152	0.861585	0.999978	promoter:135622	ENST00000405666.5	ESRRA	hg38_genes_promoters
chr11	64305740	4.28665e-05	3.9169e-05	3.69741e-06	0.00316228	0.00116922	0.00674152	0.00674152	0.999067	0.999978	promoter:135622	ENST00000405666.5	ESRRA	hg38_genes_promoters
chr11	64305741	0.000290424	0.000156134	0.00013429	0.00316228	0.0424662	0.00674152	0.00674152	0.966127	0.999978	promoter:135622	ENST00000405666.5	ESRRA	hg38_genes_promoters
chr11	64305746	0.00581773	0.00465176	0.00116597	0.00381324	0.30577	0.00674152	0.00674152	0.75978	0.999978	promoter:135622	ENST00000405666.5	ESRRA	hg38_genes_promoters
chr11	64305747	2.11364e-05	0.000381717	-0.00036058	0.00316228	-0.114025	0.00674152	0.00674152	0.909218	0.999978	promoter:135622	ENST00000405666.5	ESRRA	hg38_genes_promoters
chr11	64305756	0.0138068	0.00377845	0.0100283	0.00562125	1.784	0.00674152	0.00674152	0.0744233	0.975603	promoter:135622	ENST00000405666.5	ESRRA	hg38_genes_promoters
chr11	64305757	0.000200448	0.000155509	4.49391e-05	0.00316228	0.014211	0.00674152	0.00674152	0.988662	0.999978	promoter:135622	ENST00000405666.5	ESRRA	hg38_genes_promoters
chr11	64305784	0.000272006	2.02722e-05	0.000251734	0.00316228	0.0796052	0.00674152	0.00674152	0.936551	0.999978	promoter:135622	ENST00000405666.5	ESRRA	hg38_genes_promoters
chr11	64305785	0.000125909	0.00833638	-0.00821047	0.00401256	-2.04619	0.00674152	0.00674152	0.0407374	0.722402	promoter:135622	ENST00000405666.5	ESRRA	hg38_genes_promoters
chr11	64305786	0.000402131	2.02612e-05	0.00038187	0.00316228	0.120758	0.00674152	0.00674152	0.903883	0.999978	promoter:135622	ENST00000405666.5	ESRRA	hg38_genes_promoters
chr11	64305798	5.21398e-05	0.00427346	-0.00422132	0.00316228	-1.3349	0.00674152	0.00674152	0.181909	0.999978	promoter:135622	ENST00000405666.5	ESRRA	hg38_genes_promoters
chr11	64305799	0.000276322	2.02583e-05	0.000256064	0.00316228	0.0809746	0.00674152	0.00674152	0.935462	0.999978	promoter:135622	ENST00000405666.5	ESRRA	hg38_genes_promoters
chr11	64305802	0.00151938	0.00379099	-0.00227162	0.00316228	-0.718349	0.00674152	0.00674152	0.472542	0.999978	promoter:135622	ENST00000405666.5	ESRRA	hg38_genes_promoters
chr11	64305803	2.08609e-05	0.000221288	-0.000200427	0.00316228	-0.0633805	0.00674152	0.00674152	0.949463	0.999978	promoter:135622	ENST00000405666.5	ESRRA	hg38_genes_promoters
chr11	64305804	0.00295169	0.00232108	0.000630611	0.00316228	0.199417	0.00674152	0.00674152	0.841937	0.999978	promoter:135622	ENST00000405666.5	ESRRA	hg38_genes_promoters
chr11	64305805	2.088e-05	0.000593832	-0.000572952	0.00316228	-0.181183	0.00674152	0.00674152	0.856224	0.999978	promoter:135622	ENST00000405666.5	ESRRA	hg38_genes_promoters
chr11	64305815	0.00163379	0.00434584	-0.00271205	0.00316228	-0.857626	0.00674152	0.00674152	0.391099	0.999978	promoter:135622	ENST00000405666.5	ESRRA	hg38_genes_promoters
chr11	64305816	0.000279456	0.000352213	-7.27564e-05	0.00316228	-0.0230076	0.00674152	0.00674152	0.981644	0.999978	promoter:135622	ENST00000405666.5	ESRRA	hg38_genes_promoters
chr11	64305819	0.000724694	0.00688618	-0.00616149	0.00316228	-1.94843	0.00674152	0.00674152	0.0513632	0.815744	promoter:135622	ENST00000405666.5	ESRRA	hg38_genes_promoters
chr11	64305820	2.0999e-05	0.000160592	-0.000139593	0.00316228	-0.0441432	0.00674152	0.00674152	0.96479	0.999978	promoter:135622	ENST00000405666.5	ESRRA	hg38_genes_promoters
chr11	64305824	3.37795e-05	0.00133424	-0.00130046	0.00316228	-0.411243	0.00674152	0.00674152	0.680895	0.999978	promoter:135622	ENST00000405666.5	ESRRA	hg38_genes_promoters
chr11	64305825	0.000333403	0.00021382	0.000119583	0.00316228	0.0378156	0.00674152	0.00674152	0.969835	0.999978	promoter:135622	ENST00000405666.5	ESRRA	hg38_genes_promoters
chr11	64305835	2.99462e-05	0.0016535	-0.00162355	0.00316228	-0.513413	0.00674152	0.00674152	0.607662	0.999978	promoter:135622	ENST00000405666.5	ESRRA	hg38_genes_promoters
chr11	64305836	0.000241964	2.04526e-05	0.000221511	0.00316228	0.070048	0.00674152	0.00674152	0.944155	0.999978	promoter:135622	ENST00000405666.5	ESRRA	hg38_genes_promoters
chr11	64305842	2.84745e-05	2.69716e-05	1.50292e-06	0.00316228	0.000475265	0.00674152	0.00674152	0.999621	0.999978	promoter:135622	ENST00000405666.5	ESRRA	hg38_genes_promoters
chr11	64305843	2.11257e-05	0.000166298	-0.000145173	0.00316228	-0.0459076	0.00674152	0.00674152	0.963384	0.999978	promoter:135622	ENST00000405666.5	ESRRA	hg38_genes_promoters
chr11	64305859	2.58983e-05	0.000322033	-0.000296134	0.00316228	-0.0936459	0.00674152	0.00674152	0.92539	0.999978	promoter:135622	ENST00000405666.5	ESRRA	hg38_genes_promoters
chr11	64305860	0.000443217	0.000369828	7.33882e-05	0.00316228	0.0232074	0.00674152	0.00674152	0.981485	0.999978	promoter:135622	ENST00000405666.5	ESRRA	hg38_genes_promoters
chr11	64305866	0.000458157	2.40593e-05	0.000434098	0.00316228	0.137274	0.00674152	0.00674152	0.890814	0.999978	promoter:135622	ENST00000405666.5	ESRRA	hg38_genes_promoters
chr11	64305867	0.000224208	0.00058372	-0.000359512	0.00316228	-0.113688	0.00674152	0.00674152	0.909485	0.999978	promoter:135622	ENST00000405666.5	ESRRA	hg38_genes_promoters
chr11	64305881	0.000670318	0.000570567	9.97511e-05	0.00316228	0.0315441	0.00674152	0.00674152	0.974836	0.999978	promoter:135622	ENST00000405666.5	ESRRA	hg38_genes_promoters
chr11	64305882	2.13841e-05	0.000383654	-0.00036227	0.00316228	-0.11456	0.00674152	0.00674152	0.908794	0.999978	promoter:135622	ENST00000405666.5	ESRRA	hg38_genes_promoters
chr11	64305888	0.0012831	0.000848255	0.000434843	0.00316228	0.137509	0.00674152	0.00674152	0.890628	0.999978	promoter:135622	ENST00000405666.5	ESRRA	hg38_genes_promoters
chr11	64305889	2.14481e-05	0.000406305	-0.000384857	0.00316228	-0.121702	0.00674152	0.00674152	0.903135	0.999978	promoter:135622	ENST00000405666.5	ESRRA	hg38_genes_promoters
chr11	64305908	0.00145902	0.00162323	-0.000164217	0.00316228	-0.0519301	0.00674152	0.00674152	0.958584	0.999978	promoter:135622	ENST00000405666.5	ESRRA	hg38_genes_promoters
chr11	64305909	0.00022433	0.000615807	-0.000391477	0.00316228	-0.123796	0.00674152	0.00674152	0.901477	0.999978	promoter:135622	ENST00000405666.5	ESRRA	hg38_genes_promoters
chr11	64305915	0.000805129	0.00094083	-0.000135701	0.00316228	-0.0429124	0.00674152	0.00674152	0.965771	0.999978	promoter:135622	ENST00000405666.5	ESRRA	hg38_genes_promoters
chr11	64305916	0.000383238	0.000601263	-0.000218025	0.00316228	-0.0689456	0.00674152	0.00674152	0.945033	0.999978	promoter:135622	ENST00000405666.5	ESRRA	hg38_genes_promoters
chr11	64305918	0.00110535	0.000950791	0.000154557	0.00316228	0.0488752	0.00674152	0.00674152	0.961019	0.999978	promoter:135622	ENST00000405666.5	ESRRA	hg38_genes_promoters
chr11	64305919	2.15175e-05	0.00040654	-0.000385023	0.00316228	-0.121755	0.00674152	0.00674152	0.903093	0.999978	promoter:135622	ENST00000405666.5	ESRRA	hg38_genes_promoters
chr11	64305922	0.00137973	0.000705342	0.000674386	0.00316228	0.21326	0.00674152	0.00674152	0.831124	0.999978	promoter:135622	ENST00000405666.5	ESRRA	hg38_genes_promoters
chr11	64305923	2.15619e-05	0.000854171	-0.000832609	0.00316228	-0.263294	0.00674152	0.00674152	0.792324	0.999978	promoter:135622	ENST00000405666.5	ESRRA	hg38_genes_promoters
chr11	64305937	0.000951438	0.000962092	-1.06541e-05	0.00316228	-0.00336912	0.00674152	0.00674152	0.997312	0.999978	promoter:135622	ENST00000405666.5	ESRRA	hg38_genes_promoters
chr11	64305938	2.16118e-05	0.000895533	-0.000873922	0.00316228	-0.276358	0.00674152	0.00674152	0.782273	0.999978	promoter:135622	ENST00000405666.5	ESRRA	hg38_genes_promoters
chr11	64305966	0.000496849	0.000714849	-0.000218	0.00316228	-0.0689377	0.00674152	0.00674152	0.945039	0.999978	promoter:135622	ENST00000405666.5	ESRRA	hg38_genes_promoters
chr11	64305967	2.16557e-05	0.000488943	-0.000467288	0.00316228	-0.147769	0.00674152	0.00674152	0.882525	0.999978	promoter:135622	ENST00000405666.5	ESRRA	hg38_genes_promoters
chr11	64305978	0.000496482	0.00088852	-0.000392038	0.00316228	-0.123973	0.00674152	0.00674152	0.901336	0.999978	promoter:135622	ENST00000405666.5	ESRRA	hg38_genes_promoters
chr11	64305979	2.16752e-05	0.000493827	-0.000472152	0.00316228	-0.149308	0.00674152	0.00674152	0.881311	0.999978	promoter:135622	ENST00000405666.5	ESRRA	hg38_genes_promoters
chr11	64305997	0.0025847	0.00238487	0.000199836	0.00316228	0.0631938	0.00674152	0.00674152	0.949612	0.999978	promoter:135622	ENST00000405666.5	ESRRA	hg38_genes_promoters
chr11	64305998	0.000407183	2.10661e-05	0.000386117	0.00316228	0.122101	0.00674152	0.00674152	0.902819	0.999978	promoter:135622	ENST00000405666.5	ESRRA	hg38_genes_promoters
chr11	64306007	0.00141673	0.00112338	0.000293351	0.00316228	0.0927658	0.00674152	0.00674152	0.92609	0.999978	promoter:135622	ENST00000405666.5	ESRRA	hg38_genes_promoters
chr11	64306008	0.000794482	0.00066995	0.000124532	0.00316228	0.0393805	0.00674152	0.00674152	0.968587	0.999978	promoter:135622	ENST00000405666.5	ESRRA	hg38_genes_promoters
chr11	64306012	0.000499768	0.000961293	-0.000461525	0.00316228	-0.145947	0.00674152	0.00674152	0.883963	0.999978	promoter:135622	ENST00000405666.5	ESRRA	hg38_genes_promoters
chr11	64306013	2.1844e-05	0.000742556	-0.000720712	0.00316228	-0.227909	0.00674152	0.00674152	0.819717	0.999978	promoter:135622	ENST00000405666.5	ESRRA	hg38_genes_promoters
chr11	64306030	0.000682208	0.00139729	-0.00071508	0.00316228	-0.226128	0.00674152	0.00674152	0.821102	0.999978	promoter:135622	ENST00000405666.5	ESRRA	hg38_genes_promoters
chr11	64306031	2.19242e-05	2.12322e-05	6.91967e-07	0.00316228	0.000218819	0.00674152	0.00674152	0.999825	0.999978	promoter:135622	ENST00000405666.5	ESRRA	hg38_genes_promoters
chr11	64306039	0.000246047	0.000889004	-0.000642957	0.00316228	-0.203321	0.00674152	0.00674152	0.838884	0.999978	promoter:135622	ENST00000405666.5	ESRRA	hg38_genes_promoters
chr11	64306040	0.000244065	0.000435513	-0.000191448	0.00316228	-0.0605411	0.00674152	0.00674152	0.951725	0.999978	promoter:135622	ENST00000405666.5	ESRRA	hg38_genes_promoters
chr11	64306058	2.24476e-05	0.00020442	-0.000181972	0.00316228	-0.0575447	0.00674152	0.00674152	0.954111	0.999978	promoter:135622	ENST00000405666.5	ESRRA	hg38_genes_promoters
chr11	64306059	0.00040126	0.000191582	0.000209677	0.00316228	0.0663058	0.00674152	0.00674152	0.947134	0.999978	promoter:135622	ENST00000405666.5	ESRRA	hg38_genes_promoters
chr11	64306070	0.00501806	0.00204314	0.00297492	0.00316228	0.940751	0.00674152	0.00674152	0.346832	0.999978	promoter:135622	ENST00000405666.5	ESRRA	hg38_genes_promoters
chr11	64306071	0.00052123	0.000486518	3.47123e-05	0.00316228	0.010977	0.00674152	0.00674152	0.991242	0.999978	promoter:135622	ENST00000405666.5	ESRRA	hg38_genes_promoters
chr11	64306110	2.3917e-05	0.000649295	-0.000625378	0.00316228	-0.197762	0.00674152	0.00674152	0.843231	0.999978	promoter:135622	ENST00000405666.5	ESRRA	hg38_genes_promoters
chr11	64306111	0.000237669	2.0799e-05	0.00021687	0.00316228	0.0685803	0.00674152	0.00674152	0.945324	0.999978	promoter:135622	ENST00000405666.5	ESRRA	hg38_genes_promoters
chr11	64306118	0.000463092	0.00237992	-0.00191683	0.00316228	-0.606154	0.00674152	0.00674152	0.544412	0.999978	promoter:135622	ENST00000405666.5	ESRRA	hg38_genes_promoters
chr11	64306119	0.000916632	0.000384788	0.000531844	0.00316228	0.168184	0.00674152	0.00674152	0.866439	0.999978	promoter:135622	ENST00000405666.5	ESRRA	hg38_genes_promoters
chr11	64306122	0.000748936	0.00148163	-0.000732689	0.00316228	-0.231697	0.00674152	0.00674152	0.816774	0.999978	promoter:135622	ENST00000405666.5	ESRRA	hg38_genes_promoters
chr11	64306123	0.000223395	2.06277e-05	0.000202767	0.00316228	0.0641207	0.00674152	0.00674152	0.948874	0.999978	promoter:135622	ENST00000405666.5	ESRRA	hg38_genes_promoters
chr11	64306165	0.000839434	0.000902047	-6.26134e-05	0.00316228	-0.0198001	0.00674152	0.00674152	0.984203	0.999978	promoter:135622	ENST00000405666.5	ESRRA	hg38_genes_promoters
chr11	64306166	0.000240248	0.000798897	-0.000558649	0.00316228	-0.17666	0.00674152	0.00674152	0.859775	0.999978	promoter:135622	ENST00000405666.5	ESRRA	hg38_genes_promoters
chr11	64306170	2.40153e-05	0.000381394	-0.000357379	0.00316228	-0.113013	0.00674152	0.00674152	0.91002	0.999978	promoter:135622	ENST00000405666.5	ESRRA	hg38_genes_promoters
chr11	64306171	0.000242488	0.000589964	-0.000347476	0.00316228	-0.109882	0.00674152	0.00674152	0.912503	0.999978	promoter:135622	ENST00000405666.5	ESRRA	hg38_genes_promoters
chr12	56299387	0.00343139	0.00330693	0.000124452	0.00316228	0.0393552	0.00674152	0.00674152	0.968607	0.999978	promoter:150303	ENST00000549565.4	CNPY2-AS1	hg38_genes_promoters
chr12	56299388	0.00204447	0.00198924	5.52288e-05	0.00316228	0.0174649	0.00674152	0.00674152	0.986066	0.999978	promoter:150303	ENST00000549565.4	CNPY2-AS1	hg38_genes_promoters
chr12	56299417	0.0378011	0.0497468	-0.0119457	0.00946576	-1.26199	0.00674152	0.00674152	0.206951	0.999978	promoter:150303	ENST00000549565.4	CNPY2-AS1	hg38_genes_promoters
chr12	56299418	0.0281081	0.0380143	-0.00990623	0.00836835	-1.18377	0.00674152	0.00674152	0.236503	0.999978	promoter:150303	ENST00000549565.4	CNPY2-AS1	hg38_genes_promoters
chr12	56299450	0.000456178	0.00186801	-0.00141183	0.00316228	-0.44646	0.00674152	0.00674152	0.655265	0.999978	promoter:150303	ENST00000549565.4	CNPY2-AS1	hg38_genes_promoters
chr12	56299451	0.00109922	0.00348959	-0.00239038	0.00316228	-0.755904	0.00674152	0.00674152	0.449707	0.999978	promoter:150303	ENST00000549565.4	CNPY2-AS1	hg38_genes_promoters
chr12	56299635	0.000898218	0.00136904	-0.000470825	0.00316228	-0.148888	0.00674152	0.00674152	0.881642	0.999978	promoter:150303	ENST00000549565.4	CNPY2-AS1	hg38_genes_promoters
chr12	56299636	0.00133173	0.00160606	-0.000274329	0.00316228	-0.0867504	0.00674152	0.00674152	0.93087	0.999978	promoter:150303	ENST00000549565.4	CNPY2-AS1	hg38_genes_promoters
chr12	56299638	0.000641514	0.000574312	6.72019e-05	0.00316228	0.0212511	0.00674152	0.00674152	0.983045	0.999978	promoter:150303	ENST00000549565.4	CNPY2-AS1	hg38_genes_promoters
chr12	56299639	0.00150111	0.00115959	0.000341524	0.00316228	0.107999	0.00674152	0.00674152	0.913996	0.999978	promoter:150303	ENST00000549565.4	CNPY2-AS1	hg38_genes_promoters
chr12	56299647	0.00090513	0.00119315	-0.00028802	0.00316228	-0.0910798	0.00674152	0.00674152	0.927429	0.999978	promoter:150303	ENST00000549565.4	CNPY2-AS1	hg38_genes_promoters
chr12	56299648	0.000976685	0.00254914	-0.00157246	0.00316228	-0.497255	0.00674152	0.00674152	0.61901	0.999978	promoter:150303	ENST00000549565.4	CNPY2-AS1	hg38_genes_promoters
chr12	56299691	0.000822227	0.000202927	0.0006193	0.00316228	0.19584	0.00674152	0.00674152	0.844736	0.999978	promoter:150303	ENST00000549565.4	CNPY2-AS1	hg38_genes_promoters
chr12	56299692	0.00132222	0.000119583	0.00120264	0.00316228	0.380308	0.00674152	0.00674152	0.703717	0.999978	promoter:150303	ENST00000549565.4	CNPY2-AS1	hg38_genes_promoters
chr12	56299727	0.000253982	0.000269944	-1.59622e-05	0.00316228	-0.0050477	0.00674152	0.00674152	0.995973	0.999978	promoter:150303	ENST00000549565.4	CNPY2-AS1	hg38_genes_promoters
chr12	56299728	0.000560645	0.000485896	7.47484e-05	0.00316228	0.0236375	0.00674152	0.00674152	0.981142	0.999978	promoter:150303	ENST00000549565.4	CNPY2-AS1	hg38_genes_promoters
chr12	56299770	0.000890472	0.00192599	-0.00103552	0.00316228	-0.32746	0.00674152	0.00674152	0.74332	0.999978	promoter:150303	ENST00000549565.4	CNPY2-AS1	hg38_genes_promoters
chr12	56299771	0.00316319	0.00301264	0.000150548	0.00316228	0.0476073	0.00674152	0.00674152	0.962029	0.999978	promoter:150303	ENST00000549565.4	CNPY2-AS1	hg38_genes_promoters
chr12	56299843	2.19241e-05	0.000744244	-0.00072232	0.00316228	-0.228418	0.00674152	0.00674152	0.819322	0.999978	promoter:150303	ENST00000549565.4	CNPY2-AS1	hg38_genes_promoters
chr12	56299844	0.000181249	0.000629797	-0.000448548	0.00316228	-0.141843	0.00674152	0.00674152	0.887204	0.999978	promoter:150303	ENST00000549565.4	CNPY2-AS1	hg38_genes_promoters
chr12	56299867	0.000614732	0.00126447	-0.000649737	0.00316228	-0.205465	0.00674152	0.00674152	0.837209	0.999978	promoter:150303	ENST00000549565.4	CNPY2-AS1	hg38_genes_promoters
chr12	56299868	0.00016461	0.000330949	-0.000166339	0.00316228	-0.0526011	0.00674152	0.00674152	0.95805	0.999978	promoter:150303	ENST00000549565.4	CNPY2-AS1	hg38_genes_promoters
chr12	56299897	2.11427e-05	0.000738521	-0.000717379	0.00316228	-0.226855	0.00674152	0.00674152	0.820536	0.999978	promoter:150303	ENST00000549565.4	CNPY2-AS1	hg38_genes_promoters
chr12	56299898	2.02994e-05	0.000158236	-0.000137937	0.00316228	-0.0436194	0.00674152	0.00674152	0.965208	0.999978	promoter:150303	ENST00000549565.4	CNPY2-AS1	hg38_genes_promoters
chr12	56299914	2.08453e-05	0.000373329	-0.000352483	0.00316228	-0.111465	0.00674152	0.00674152	0.911248	0.999978	promoter:150303	ENST00000549565.4	CNPY2-AS1	hg38_genes_promoters
chr12	56299915	0.000644317	0.000406499	0.000237817	0.00316228	0.0752045	0.00674152	0.00674152	0.940052	0.999978	promoter:150303	ENST00000549565.4	CNPY2-AS1	hg38_genes_promoters
chr12	56299925	0.00039146	0.000368931	2.25287e-05	0.00316228	0.0071242	0.00674152	0.00674152	0.994316	0.999978	promoter:150303	ENST00000549565.4	CNPY2-AS1	hg38_genes_promoters
chr12	56299926	0.000170644	0.000173662	-3.01761e-06	0.00316228	-0.000954251	0.00674152	0.00674152	0.999239	0.999978	promoter:150303	ENST00000549565.4	CNPY2-AS1	hg38_genes_promoters
chr12	56299927	2.07281e-05	0.000306723	-0.000285995	0.00316228	-0.0904395	0.00674152	0.00674152	0.927938	0.999978	promoter:150303	ENST00000549565.4	CNPY2-AS1	hg38_genes_promoters
chr12	56299928	0.000314805	0.000414995	-0.000100189	0.00316228	-0.0316826	0.00674152	0.00674152	0.974725	0.999978	promoter:150303	ENST00000549565.4	CNPY2-AS1	hg38_genes_promoters
chr12	56299939	0.000392098	2.01284e-05	0.00037197	0.00316228	0.117627	0.00674152	0.00674152	0.906363	0.999978	promoter:150303	ENST00000549565.4	CNPY2-AS1	hg38_genes_promoters
chr12	56299940	2.02647e-05	1.97145e-05	5.50147e-07	0.00316228	0.000173972	0.00674152	0.00674152	0.999861	0.999978	promoter:150303	ENST00000549565.4	CNPY2-AS1	hg38_genes_promoters
chr12	56299944	0.000699442	0.000285972	0.00041347	0.00316228	0.130751	0.00674152	0.00674152	0.895973	0.999978	promoter:150303	ENST00000549565.4	CNPY2-AS1	hg38_genes_promoters
chr12	56299945	0.000371866	0.000411203	-3.93373e-05	0.00316228	-0.0124395	0.00674152	0.00674152	0.990075	0.999978	promoter:150303	ENST00000549565.4	CNPY2-AS1	hg38_genes_promoters
chr12	56299950	0.000437114	0.00034179	9.53244e-05	0.00316228	0.0301442	0.00674152	0.00674152	0.975952	0.999978	promoter:150303	ENST00000549565.4	CNPY2-AS1	hg38_genes_promoters
chr12	56299951	2.0247e-05	0.000328766	-0.000308519	0.00316228	-0.0975624	0.00674152	0.00674152	0.92228	0.999978	promoter:150303	ENST00000549565.4	CNPY2-AS1	hg38_genes_promoters
chr12	56299954	0.013478	0.0110103	0.00246776	0.00507448	0.486307	0.00674152	0.00674152	0.62675	0.999978	promoter:150303	ENST00000549565.4	CNPY2-AS1	hg38_genes_promoters
chr12	56299955	0.000162236	1.96648e-05	0.000142571	0.00316228	0.0450849	0.00674152	0.00674152	0.96404	0.999978	promoter:150303	ENST00000549565.4	CNPY2-AS1	hg38_genes_promoters
chr12	56299957	0.0147338	0.0117624	0.0029714	0.00527613	0.563178	0.00674152	0.00674152	0.573314	0.999978	promoter:150303	ENST00000549565.4	CNPY2-AS1	hg38_genes_promoters
chr12	56299958	0.000275675	1.9662e-05	0.000256013	0.00316228	0.0809585	0.00674152	0.00674152	0.935475	0.999978	promoter:150303	ENST00000549565.4	CNPY2-AS1	hg38_genes_promoters
chr12	56299990	0.000140386	0.000140297	8.84441e-08	0.00316228	2.79685e-05	0.00674152	0.00674152	0.999978	0.999978	promoter:150303	ENST00000549565.4	CNPY2-AS1	hg38_genes_promoters
chr12	56299991	2.01516e-05	1.95982e-05	5.53367e-07	0.00316228	0.00017499	0.00674152	0.00674152	0.99986	0.999978	promoter:150303	ENST00000549565.4	CNPY2-AS1	hg38_genes_promoters
chr12	56299992	0.000491534	0.000200618	0.000290916	0.00316228	0.0919958	0.00674152	0.00674152	0.926701	0.999978	promoter:150303	ENST00000549565.4	CNPY2-AS1	hg38_genes_promoters
chr12	56299993	0.000159984	0.000737586	-0.000577602	0.00316228	-0.182654	0.00674152	0.00674152	0.85507	0.999978	promoter:150303	ENST00000549565.4	CNPY2-AS1	hg38_genes_promoters
chr12	56300015	0.000427287	0.000200542	0.000226745	0.00316228	0.0717031	0.00674152	0.00674152	0.942838	0.999978	promoter:150303	ENST00000549565.4	CNPY2-AS1	hg38_genes_promoters
chr12	56300016	0.000165338	0.000331764	-0.000166426	0.00316228	-0.0526285	0.00674152	0.00674152	0.958028	0.999978	promoter:150303	ENST00000549565.4	CNPY2-AS1	hg38_genes_promoters
chr12	56300026	0.000327169	0.000146408	0.000180761	0.00316228	0.0571616	0.00674152	0.00674152	0.954416	0.999978	promoter:150303	ENST00000549565.4	CNPY2-AS1	hg38_genes_promoters
chr12	56300027	0.000132183	0.000479572	-0.000347389	0.00316228	-0.109854	0.00674152	0.00674152	0.912525	0.999978	promoter:150303	ENST00000549565.4	CNPY2-AS1	hg38_genes_promoters
chr12	56300038	0.000327636	0.000148019	0.000179617	0.00316228	0.0568	0.00674152	0.00674152	0.954705	0.999978	promoter:150303	ENST00000549565.4	CNPY2-AS1	hg38_genes_promoters
chr12	56300039	2.02604e-05	0.000340928	-0.000320667	0.00316228	-0.101404	0.00674152	0.00674152	0.91923	0.999978	promoter:150303	ENST00000549565.4	CNPY2-AS1	hg38_genes_promoters
chr12	56300055	0.00299061	0.00306926	-7.86494e-05	0.00316228	-0.0248711	0.00674152	0.00674152	0.980158	0.999978	promoter:150303	ENST00000549565.4	CNPY2-AS1	hg38_genes_promoters
chr12	56300056	0.00360164	0.00273809	0.000863544	0.00316228	0.273077	0.00674152	0.00674152	0.784794	0.999978	promoter:150303	ENST00000549565.4	CNPY2-AS1	hg38_genes_promoters
chr12	56300057	0.000811915	0.000495804	0.000316112	0.00316228	0.0999633	0.00674152	0.00674152	0.920373	0.999978	promoter:150303	ENST00000549565.4	CNPY2-AS1	hg38_genes_promoters
chr12	56300058	0.00034949	0.00129566	-0.000946174	0.00316228	-0.299206	0.00674152	0.00674152	0.764783	0.999978	promoter:150303	ENST00000549565.4	CNPY2-AS1	hg38_genes_promoters
chr12	56300066	0.000514858	0.000195432	0.000319425	0.00316228	0.101011	0.00674152	0.00674152	0.919542	0.999978	promoter:150303	ENST00000549565.4	CNPY2-AS1	hg38_genes_promoters
chr12	56300067	0.00348159	0.00274925	0.000732338	0.00316228	0.231586	0.00674152	0.00674152	0.81686	0.999978	promoter:150303	ENST00000549565.4	CNPY2-AS1	hg38_genes_promoters
chr12	56300070	0.000182114	0.000317105	-0.000134991	0.00316228	-0.0426878	0.00674152	0.00674152	0.96595	0.999978	promoter:150303	ENST00000549565.4	CNPY2-AS1	hg38_genes_promoters
chr12	56300071	0.000491531	0.000674444	-0.000182913	0.00316228	-0.057842	0.00674152	0.00674152	0.953874	0.999978	promoter:150303	ENST00000549565.4	CNPY2-AS1	hg38_genes_promoters
chr12	56300090	0.000293892	0.000303259	-9.36736e-06	0.00316228	-0.00296222	0.00674152	0.00674152	0.997636	0.999978	promoter:150304	ENST00000660360.2	CNPY2-AS1	hg38_genes_promoters
chr12	56300091	0.00034744	0.00062205	-0.000274611	0.00316228	-0.0868395	0.00674152	0.00674152	0.930799	0.999978	promoter:150304	ENST00000660360.2	CNPY2-AS1	hg38_genes_promoters
chr12	56300093	0.000669412	0.000427858	0.000241554	0.00316228	0.0763861	0.00674152	0.00674152	0.939112	0.999978	promoter:150304	ENST00000660360.2	CNPY2-AS1	hg38_genes_promoters
chr12	56300094	0.000520183	0.00034192	0.000178262	0.00316228	0.0563715	0.00674152	0.00674152	0.955046	0.999978	promoter:150305	ENST00000549860.1	CNPY2-AS1	hg38_genes_promoters
chr12	56300096	0.000594019	0.000427389	0.00016663	0.00316228	0.0526931	0.00674152	0.00674152	0.957976	0.999978	promoter:150305	ENST00000549860.1	CNPY2-AS1	hg38_genes_promoters
chr12	56300097	0.000291137	0.000345206	-5.40691e-05	0.00316228	-0.0170981	0.00674152	0.00674152	0.986358	0.999978	promoter:150305	ENST00000549860.1	CNPY2-AS1	hg38_genes_promoters
chr12	56300107	0.000331035	0.000689955	-0.000358921	0.00316228	-0.113501	0.00674152	0.00674152	0.909634	0.999978	promoter:150305	ENST00000549860.1	CNPY2-AS1	hg38_genes_promoters
chr12	56300108	0.000171805	0.000812425	-0.000640619	0.00316228	-0.202582	0.00674152	0.00674152	0.839462	0.999978	promoter:150305	ENST00000549860.1	CNPY2-AS1	hg38_genes_promoters
chr12	56300111	0.000162211	0.000150998	1.12123e-05	0.00316228	0.00354564	0.00674152	0.00674152	0.997171	0.999978	promoter:150305	ENST00000549860.1	CNPY2-AS1	hg38_genes_promoters
chr12	56300112	0.000483577	0.000489085	-5.5078e-06	0.00316228	-0.00174172	0.00674152	0.00674152	0.99861	0.999978	promoter:150305	ENST00000549860.1	CNPY2-AS1	hg38_genes_promoters
chr12	56300132	0.000876385	0.00111196	-0.000235571	0.00316228	-0.0744941	0.00674152	0.00674152	0.940617	0.999978	promoter:150305	ENST00000549860.1	CNPY2-AS1	hg38_genes_promoters
chr12	56300133	0.000175731	1.96775e-05	0.000156053	0.00316228	0.0493484	0.00674152	0.00674152	0.960642	0.999978	promoter:150305	ENST00000549860.1	CNPY2-AS1	hg38_genes_promoters
chr12	56300135	0.000691099	0.0012728	-0.000581703	0.00316228	-0.183951	0.00674152	0.00674152	0.854052	0.999978	promoter:150305	ENST00000549860.1	CNPY2-AS1	hg38_genes_promoters
chr12	56300136	0.000642621	0.000499907	0.000142714	0.00316228	0.0451301	0.00674152	0.00674152	0.964004	0.999978	promoter:150305	ENST00000549860.1	CNPY2-AS1	hg38_genes_promoters
chr12	56300150	2.01901e-05	0.000153825	-0.000133635	0.00316228	-0.0422591	0.00674152	0.00674152	0.966292	0.999978	promoter:150305	ENST00000549860.1	CNPY2-AS1	hg38_genes_promoters
chr12	56300151	0.00123261	0.000764308	0.000468299	0.00316228	0.148089	0.00674152	0.00674152	0.882272	0.999978	promoter:150305	ENST00000549860.1	CNPY2-AS1	hg38_genes_promoters
chr12	56300176	2.0231e-05	0.000269388	-0.000249157	0.00316228	-0.0787904	0.00674152	0.00674152	0.937199	0.999978	promoter:150305	ENST00000549860.1	CNPY2-AS1	hg38_genes_promoters
chr12	56300177	0.000823391	0.000194996	0.000628395	0.00316228	0.198716	0.00674152	0.00674152	0.842485	0.999978	promoter:150305	ENST00000549860.1	CNPY2-AS1	hg38_genes_promoters
chr12	56300180	2.02154e-05	0.000267674	-0.000247458	0.00316228	-0.0782532	0.00674152	0.00674152	0.937627	0.999978	promoter:150305	ENST00000549860.1	CNPY2-AS1	hg38_genes_promoters
chr12	56300181	0.00053894	0.000529998	8.9426e-06	0.00316228	0.0028279	0.00674152	0.00674152	0.997744	0.999978	promoter:150305	ENST00000549860.1	CNPY2-AS1	hg38_genes_promoters
chr12	56300184	0.000327327	0.000265995	6.1332e-05	0.00316228	0.0193949	0.00674152	0.00674152	0.984526	0.999978	promoter:150305	ENST00000549860.1	CNPY2-AS1	hg38_genes_promoters
chr12	56300185	0.00054467	0.000536037	8.63287e-06	0.00316228	0.00272995	0.00674152	0.00674152	0.997822	0.999978	promoter:150305	ENST00000549860.1	CNPY2-AS1	hg38_genes_promoters
chr12	56300204	0.000514258	0.000592882	-7.86239e-05	0.00316228	-0.0248631	0.00674152	0.00674152	0.980164	0.999978	promoter:150305	ENST00000549860.1	CNPY2-AS1	hg38_genes_promoters
chr12	56300205	0.00056481	0.000318424	0.000246386	0.00316228	0.0779141	0.00674152	0.00674152	0.937896	0.999978	promoter:150305	ENST00000549860.1	CNPY2-AS1	hg38_genes_promoters
chr12	56300208	0.000652544	0.00120667	-0.000554128	0.00316228	-0.175231	0.00674152	0.00674152	0.860898	0.999978	promoter:150305	ENST00000549860.1	CNPY2-AS1	hg38_genes_promoters
chr12	56300209	0.000195829	0.000386449	-0.00019062	0.00316228	-0.0602794	0.00674152	0.00674152	0.951933	0.999978	promoter:150305	ENST00000549860.1	CNPY2-AS1	hg38_genes_promoters
chr12	56300215	0.000422266	0.000692189	-0.000269923	0.00316228	-0.0853571	0.00674152	0.00674152	0.931977	0.999978	promoter:150305	ENST00000549860.1	CNPY2-AS1	hg38_genes_promoters
chr12	56300216	0.000381309	1.99484e-05	0.00036136	0.00316228	0.114272	0.00674152	0.00674152	0.909022	0.999978	promoter:150305	ENST00000549860.1	CNPY2-AS1	hg38_genes_promoters
chr12	56300252	0.000974848	0.000918385	5.64627e-05	0.00316228	0.0178551	0.00674152	0.00674152	0.985754	0.999978	promoter:150305	ENST00000549860.1	CNPY2-AS1	hg38_genes_promoters
chr12	56300253	0.000604132	1.98311e-05	0.0005843	0.00316228	0.184772	0.00674152	0.00674152	0.853408	0.999978	promoter:150305	ENST00000549860.1	CNPY2-AS1	hg38_genes_promoters
chr12	56300268	0.00165538	0.000986524	0.000668857	0.00316228	0.211511	0.00674152	0.00674152	0.832489	0.999978	promoter:150305	ENST00000549860.1	CNPY2-AS1	hg38_genes_promoters
chr12	56300269	0.000541869	0.000430123	0.000111746	0.00316228	0.0353372	0.00674152	0.00674152	0.971811	0.999978	promoter:150305	ENST00000549860.1	CNPY2-AS1	hg38_genes_promoters
chr12	56300271	0.00134049	0.00109334	0.000247145	0.00316228	0.0781542	0.00674152	0.00674152	0.937705	0.999978	promoter:150305	ENST00000549860.1	CNPY2-AS1	hg38_genes_promoters
chr12	56300272	0.00122536	0.000301067	0.000924288	0.00316228	0.292285	0.00674152	0.00674152	0.770068	0.999978	promoter:150305	ENST00000549860.1	CNPY2-AS1	hg38_genes_promoters
chr12	56300274	0.000512858	0.00058346	-7.06024e-05	0.00316228	-0.0223264	0.00674152	0.00674152	0.982188	0.999978	promoter:150305	ENST00000549860.1	CNPY2-AS1	hg38_genes_promoters
chr12	56300275	0.00110732	0.000458451	0.000648864	0.00316228	0.205189	0.00674152	0.00674152	0.837425	0.999978	promoter:150305	ENST00000549860.1	CNPY2-AS1	hg38_genes_promoters
chr12	56300289	0.000635659	0.000618942	1.67168e-05	0.00316228	0.00528632	0.00674152	0.00674152	0.995782	0.999978	promoter:150305	ENST00000549860.1	CNPY2-AS1	hg38_genes_promoters
chr12	56300290	0.000597597	0.000305779	0.000291818	0.00316228	0.0922809	0.00674152	0.00674152	0.926475	0.999978	promoter:150305	ENST00000549860.1	CNPY2-AS1	hg38_genes_promoters
chr12	56300291	0.000732439	0.000734844	-2.40544e-06	0.00316228	-0.000760666	0.00674152	0.00674152	0.999393	0.999978	promoter:150305	ENST00000549860.1	CNPY2-AS1	hg38_genes_promoters
chr12	56300292	0.00100039	0.000642959	0.000357434	0.00316228	0.113031	0.00674152	0.00674152	0.910006	0.999978	promoter:150305	ENST00000549860.1	CNPY2-AS1	hg38_genes_promoters
chr12	56300294	0.000946496	0.000469841	0.000476655	0.00316228	0.150732	0.00674152	0.00674152	0.880187	0.999978	promoter:150305	ENST00000549860.1	CNPY2-AS1	hg38_genes_promoters
chr12	56300295	0.000839992	0.000309388	0.000530604	0.00316228	0.167792	0.00674152	0.00674152	0.866747	0.999978	promoter:150305	ENST00000549860.1	CNPY2-AS1	hg38_genes_promoters
chr12	56300297	0.000522887	0.000470914	5.19729e-05	0.00316228	0.0164353	0.00674152	0.00674152	0.986887	0.999978	promoter:150305	ENST00000549860.1	CNPY2-AS1	hg38_genes_promoters
chr12	56300298	0.000614966	0.000311509	0.000303457	0.00316228	0.0959616	0.00674152	0.00674152	0.923551	0.999978	promoter:150305	ENST00000549860.1	CNPY2-AS1	hg38_genes_promoters
chr12	56300321	0.0078965	0.00773155	0.000164953	0.00405177	0.0407113	0.00674152	0.00674152	0.967526	0.999978	promoter:150305	ENST00000549860.1	CNPY2-AS1	hg38_genes_promoters
chr12	56300322	0.000377906	0.000770485	-0.000392579	0.00316228	-0.124144	0.00674152	0.00674152	0.901201	0.999978	promoter:150305	ENST00000549860.1	CNPY2-AS1	hg38_genes_promoters
chr12	56300341	0.000731064	0.000408802	0.000322262	0.00316228	0.101908	0.00674152	0.00674152	0.91883	0.999978	promoter:150305	ENST00000549860.1	CNPY2-AS1	hg38_genes_promoters
chr12	56300342	0.000205563	0.000712689	-0.000507125	0.00316228	-0.160367	0.00674152	0.00674152	0.872592	0.999978	promoter:150305	ENST00000549860.1	CNPY2-AS1	hg38_genes_promoters
chr12	56300346	0.00020072	0.000531381	-0.000330661	0.00316228	-0.104564	0.00674152	0.00674152	0.916722	0.999978	promoter:150305	ENST00000549860.1	CNPY2-AS1	hg38_genes_promoters
chr12	56300347	0.000206554	0.000845035	-0.000638481	0.00316228	-0.201905	0.00674152	0.00674152	0.839991	0.999978	promoter:150305	ENST00000549860.1	CNPY2-AS1	hg38_genes_promoters
chr12	56300349	0.000304338	0.000814234	-0.000509896	0.00316228	-0.161243	0.00674152	0.00674152	0.871902	0.999978	promoter:150305	ENST00000549860.1	CNPY2-AS1	hg38_genes_promoters
chr12	56300350	0.000206292	0.000495669	-0.000289377	0.00316228	-0.0915089	0.00674152	0.00674152	0.927088	0.999978	promoter:150305	ENST00000549860.1	CNPY2-AS1	hg38_genes_promoters
chr12	56300352	0.000555148	0.000857399	-0.00030225	0.00316228	-0.0955799	0.00674152	0.00674152	0.923854	0.999978	promoter:150305	ENST00000549860.1	CNPY2-AS1	hg38_genes_promoters
chr12	56300353	0.000565567	0.00104748	-0.000481915	0.00316228	-0.152395	0.00674152	0.00674152	0.878876	0.999978	promoter:150305	ENST00000549860.1	CNPY2-AS1	hg38_genes_promoters
chr12	56300355	0.00052026	0.000527281	-7.02106e-06	0.00316228	-0.00222025	0.00674152	0.00674152	0.998228	0.999978	promoter:150305	ENST00000549860.1	CNPY2-AS1	hg38_genes_promoters
chr12	56300356	0.00100251	0.000689428	0.000313086	0.00316228	0.0990066	0.00674152	0.00674152	0.921133	0.999978	promoter:150305	ENST00000549860.1	CNPY2-AS1	hg38_genes_promoters
chr12	56300364	0.000194678	0.000563173	-0.000368495	0.00316228	-0.116528	0.00674152	0.00674152	0.907234	0.999978	promoter:150305	ENST00000549860.1	CNPY2-AS1	hg38_genes_promoters
chr12	56300365	0.000392676	0.000545822	-0.000153146	0.00316228	-0.048429	0.00674152	0.00674152	0.961374	0.999978	promoter:150305	ENST00000549860.1	CNPY2-AS1	hg38_genes_promoters
chr12	56300384	0.000599005	0.000855698	-0.000256693	0.00316228	-0.0811735	0.00674152	0.00674152	0.935304	0.999978	promoter:150305	ENST00000549860.1	CNPY2-AS1	hg38_genes_promoters
chr12	56300385	0.00284441	0.00241454	0.00042987	0.00316228	0.135937	0.00674152	0.00674152	0.891871	0.999978	promoter:150305	ENST00000549860.1	CNPY2-AS1	hg38_genes_promoters
chr12	56300395	0.000995512	0.000463701	0.000531811	0.00316228	0.168174	0.00674152	0.00674152	0.866447	0.999978	promoter:150305	ENST00000549860.1	CNPY2-AS1	hg38_genes_promoters
chr12	56300396	0.00108595	0.000607098	0.000478848	0.00316228	0.151425	0.00674152	0.00674152	0.87964	0.999978	promoter:150305	ENST00000549860.1	CNPY2-AS1	hg38_genes_promoters
chr12	56300402	0.000459046	0.000582254	-0.000123208	0.00316228	-0.0389617	0.00674152	0.00674152	0.968921	0.999978	promoter:150305	ENST00000549860.1	CNPY2-AS1	hg38_genes_promoters
chr12	56300403	0.00163019	0.000628886	0.00100131	0.00316228	0.316641	0.00674152	0.00674152	0.751516	0.999978	promoter:150305	ENST00000549860.1	CNPY2-AS1	hg38_genes_promoters
chr12	56300408	0.000281069	0.00136827	-0.0010872	0.00316228	-0.343803	0.00674152	0.00674152	0.730995	0.999978	promoter:150305	ENST00000549860.1	CNPY2-AS1	hg38_genes_promoters
chr12	56300409	0.00374596	0.0037804	-3.44378e-05	0.00316228	-0.0108902	0.00674152	0.00674152	0.991311	0.999978	promoter:150305	ENST00000549860.1	CNPY2-AS1	hg38_genes_promoters
chr12	56300431	0.000459737	0.000300418	0.000159319	0.00316228	0.050381	0.00674152	0.00674152	0.959819	0.999978	promoter:150305	ENST00000549860.1	CNPY2-AS1	hg38_genes_promoters
chr12	56300432	0.000706224	0.000665086	4.11385e-05	0.00316228	0.0130091	0.00674152	0.00674152	0.989621	0.999978	promoter:150305	ENST00000549860.1	CNPY2-AS1	hg38_genes_promoters
chr12	56300437	0.000824448	0.000461463	0.000362985	0.00316228	0.114786	0.00674152	0.00674152	0.908615	0.999978	promoter:150305	ENST00000549860.1	CNPY2-AS1	hg38_genes_promoters
chr12	56300438	0.00120392	0.000451808	0.000752117	0.00316228	0.23784	0.00674152	0.00674152	0.812005	0.999978	promoter:150305	ENST00000549860.1	CNPY2-AS1	hg38_genes_promoters
chr12	56300449	0.000452122	0.000450445	1.67688e-06	0.00316228	0.000530277	0.00674152	0.00674152	0.999577	0.999978	promoter:150305	ENST00000549860.1	CNPY2-AS1	hg38_genes_promoters
chr12	56300450	0.00135159	0.000669648	0.000681939	0.00316228	0.215648	0.00674152	0.00674152	0.829262	0.999978	promoter:150305	ENST00000549860.1	CNPY2-AS1	hg38_genes_promoters
chr12	56300460	0.000598506	0.000569619	2.8887e-05	0.00316228	0.00913489	0.00674152	0.00674152	0.992712	0.999978	promoter:150305	ENST00000549860.1	CNPY2-AS1	hg38_genes_promoters
chr12	56300461	0.000477308	0.000506866	-2.95588e-05	0.00316228	-0.00934732	0.00674152	0.00674152	0.992542	0.999978	promoter:150305	ENST00000549860.1	CNPY2-AS1	hg38_genes_promoters
chr12	56300465	0.000816968	0.000836633	-1.9665e-05	0.00316228	-0.00621861	0.00674152	0.00674152	0.995038	0.999978	promoter:150305	ENST00000549860.1	CNPY2-AS1	hg38_genes_promoters
chr12	56300466	0.000731388	0.00117959	-0.000448206	0.00316228	-0.141735	0.00674152	0.00674152	0.887289	0.999978	promoter:150305	ENST00000549860.1	CNPY2-AS1	hg38_genes_promoters
chr12	56300495	0.000590963	0.000932051	-0.000341088	0.00316228	-0.107861	0.00674152	0.00674152	0.914106	0.999978	promoter:150305	ENST00000549860.1	CNPY2-AS1	hg38_genes_promoters
chr12	56300496	0.000749791	0.000269188	0.000480603	0.00316228	0.15198	0.00674152	0.00674152	0.879203	0.999978	promoter:150305	ENST00000549860.1	CNPY2-AS1	hg38_genes_promoters
chr12	56300510	0.000904466	0.000870311	3.41554e-05	0.00316228	0.0108009	0.00674152	0.00674152	0.991382	0.999978	promoter:150305	ENST00000549860.1	CNPY2-AS1	hg38_genes_promoters
chr12	56300511	0.000268301	0.000705616	-0.000437315	0.00316228	-0.138291	0.00674152	0.00674152	0.89001	0.999978	promoter:150305	ENST00000549860.1	CNPY2-AS1	hg38_genes_promoters
chr12	56300514	0.000603596	0.000975831	-0.000372235	0.00316228	-0.117711	0.00674152	0.00674152	0.906297	0.999978	promoter:150305	ENST00000549860.1	CNPY2-AS1	hg38_genes_promoters
chr12	56300515	0.000828345	0.000713597	0.000114748	0.00316228	0.0362864	0.00674152	0.00674152	0.971054	0.999978	promoter:150305	ENST00000549860.1	CNPY2-AS1	hg38_genes_promoters
chr12	56300546	0.0217952	0.0231316	-0.00133636	0.00682453	-0.195818	0.00674152	0.00674152	0.844753	0.999978	promoter:150305	ENST00000549860.1	CNPY2-AS1	hg38_genes_promoters
chr12	56300547	0.00040419	0.000694253	-0.000290063	0.00316228	-0.091726	0.00674152	0.00674152	0.926916	0.999978	promoter:150305	ENST00000549860.1	CNPY2-AS1	hg38_genes_promoters
chr12	56300550	0.00794299	0.00742905	0.000513941	0.00402382	0.127725	0.00674152	0.00674152	0.898367	0.999978	promoter:150305	ENST00000549860.1	CNPY2-AS1	hg38_genes_promoters
chr12	56300551	0.000764229	0.000242256	0.000521973	0.00316228	0.165062	0.00674152	0.00674152	0.868895	0.999978	promoter:150305	ENST00000549860.1	CNPY2-AS1	hg38_genes_promoters
chr12	56300560	0.00085977	0.000999602	-0.000139832	0.00316228	-0.0442188	0.00674152	0.00674152	0.96473	0.999978	promoter:150305	ENST00000549860.1	CNPY2-AS1	hg38_genes_promoters
chr12	56300561	0.000225056	0.000395108	-0.000170052	0.00316228	-0.0537751	0.00674152	0.00674152	0.957114	0.999978	promoter:150305	ENST00000549860.1	CNPY2-AS1	hg38_genes_promoters
chr12	56300649	0.000762248	0.000972946	-0.000210697	0.00316228	-0.0666284	0.00674152	0.00674152	0.946878	0.999978	promoter:150305	ENST00000549860.1	CNPY2-AS1	hg38_genes_promoters
chr12	56300650	0.000932799	0.000343802	0.000588996	0.00316228	0.186257	0.00674152	0.00674152	0.852243	0.999978	promoter:150305	ENST00000549860.1	CNPY2-AS1	hg38_genes_promoters
chr12	56300665	0.00149391	0.00114615	0.000347758	0.00316228	0.109971	0.00674152	0.00674152	0.912433	0.999978	promoter:150305	ENST00000549860.1	CNPY2-AS1	hg38_genes_promoters
chr12	56300666	0.00164428	0.00214924	-0.000504959	0.00316228	-0.159682	0.00674152	0.00674152	0.873132	0.999978	promoter:150305	ENST00000549860.1	CNPY2-AS1	hg38_genes_promoters
chr12	56300677	0.00228392	0.00316855	-0.000884625	0.00316228	-0.279743	0.00674152	0.00674152	0.779675	0.999978	promoter:150305	ENST00000549860.1	CNPY2-AS1	hg38_genes_promoters
chr12	56300678	0.00232547	0.00307934	-0.00075387	0.00316228	-0.238395	0.00674152	0.00674152	0.811575	0.999978	promoter:150305	ENST00000549860.1	CNPY2-AS1	hg38_genes_promoters
chr12	56300706	0.0142669	0.0145725	-0.00030562	0.0054963	-0.0556046	0.00674152	0.00674152	0.955657	0.999978	promoter:150305	ENST00000549860.1	CNPY2-AS1	hg38_genes_promoters
chr12	56300707	0.0140568	0.012962	0.00109484	0.0053452	0.204827	0.00674152	0.00674152	0.837708	0.999978	promoter:150305	ENST00000549860.1	CNPY2-AS1	hg38_genes_promoters
chr12	56300749	0.0506564	0.043664	0.00699241	0.010041	0.696385	0.00745767	0.00674152	0.486188	0.999978	promoter:157154	ENST00000549143.5	CS	hg38_genes_promoters
chr12	56300750	0.0480418	0.0473782	0.000663634	0.00986818	0.0672499	0.00674152	0.00674152	0.946383	0.999978	promoter:157154	ENST00000549143.5	CS	hg38_genes_promoters
chr12	56300757	0.0518568	0.0421163	0.00974048	0.00983658	0.99023	0.00694506	0.00674152	0.322062	0.999978	promoter:157154	ENST00000549143.5	CS	hg38_genes_promoters
chr12	56300758	0.0507	0.046578	0.00412202	0.00995728	0.41397	0.00674152	0.00674152	0.678896	0.999978	promoter:157154	ENST00000549143.5	CS	hg38_genes_promoters
chr12	56300759	0.0541735	0.0409664	0.0132072	0.0102187	1.29245	0.00777389	0.00674152	0.1962	0.999978	promoter:157154	ENST00000549143.5	CS	hg38_genes_promoters
chr12	56300760	0.0522864	0.0490635	0.00322296	0.0101527	0.317447	0.00674152	0.00674152	0.750904	0.999978	promoter:157154	ENST00000549143.5	CS	hg38_genes_promoters
chr12	56300795	0.0055691	0.00577498	-0.00020588	0.0034617	-0.0594736	0.00674152	0.00674152	0.952575	0.999978	promoter:157154	ENST00000549143.5	CS	hg38_genes_promoters
chr12	56300796	0.00524723	0.00592042	-0.00067319	0.00344199	-0.195582	0.00674152	0.00674152	0.844937	0.999978	promoter:157154	ENST00000549143.5	CS	hg38_genes_promoters
chr12	56300851	0.00518353	0.00552073	-0.000337203	0.00336339	-0.100257	0.00674152	0.00674152	0.92014	0.999978	promoter:157154	ENST00000549143.5	CS	hg38_genes_promoters
chr12	56300852	0.00636713	0.00639725	-3.01255e-05	0.00367322	-0.0082014	0.00674152	0.00674152	0.993456	0.999978	promoter:157154	ENST00000549143.5	CS	hg38_genes_promoters
chr12	56300883	0.0220846	0.0230473	-0.000962666	0.00685218	-0.140491	0.00674152	0.00674152	0.888272	0.999978	promoter:157154	ENST00000549143.5	CS	hg38_genes_promoters
chr12	56300884	0.0263531	0.0262131	0.000140001	0.00737944	0.0189717	0.00674152	0.00674152	0.984864	0.999978	promoter:157154	ENST00000549143.5	CS	hg38_genes_promoters
chr12	56300908	0.0541999	0.0623077	-0.00810776	0.0108068	-0.750244	0.00674152	0.00674152	0.453108	0.999978	promoter:157154	ENST00000549143.5	CS	hg38_genes_promoters
chr12	56300909	0.06255	0.0655938	-0.00304375	0.0114144	-0.266659	0.00705136	0.00674152	0.789731	0.999978	promoter:157154	ENST00000549143.5	CS	hg38_genes_promoters
chr12	56301005	0.0803517	0.0864765	-0.00612484	0.0128083	-0.478194	0.00674152	0.00674152	0.632512	0.999978	promoter:157154	ENST00000549143.5	CS	hg38_genes_promoters
chr12	56301006	0.0838868	0.0822183	0.00166851	0.0127039	0.131339	0.00674152	0.00674152	0.895507	0.999978	promoter:157154	ENST00000549143.5	CS	hg38_genes_promoters
chr12	56301027	0.0412109	0.0473043	-0.00609344	0.00954989	-0.638063	0.00674152	0.00674152	0.523432	0.999978	promoter:157154	ENST00000549143.5	CS	hg38_genes_promoters
chr12	56301028	0.0465583	0.0401089	0.00644938	0.00937088	0.688236	0.00674152	0.00674152	0.491304	0.999978	promoter:157154	ENST00000549143.5	CS	hg38_genes_promoters
chr12	56301082	0.244425	0.301295	-0.0568701	0.0208177	-2.73182	0.00674152	0.00674152	0.0062986	0.227576	promoter:157154	ENST00000549143.5	CS	hg38_genes_promoters
chr12	56301083	0.229969	0.282151	-0.052182	0.020057	-2.60169	0.00674152	0.00674152	0.00927666	0.297679	promoter:157154	ENST00000549143.5	CS	hg38_genes_promoters
chr12	56301130	0.565568	0.6381	-0.0725325	0.0230625	-3.14504	0.00674152	0.00674152	0.00166066	0.0977345	promoter:157154	ENST00000549143.5	CS	hg38_genes_promoters
chr12	56301131	0.624255	0.676274	-0.0520188	0.0219881	-2.36577	0.00674152	0.00674152	0.0179926	0.460246	promoter:157154	ENST00000549143.5	CS	hg38_genes_promoters
chr12	56301148	0.761243	0.783785	-0.022542	0.0199605	-1.12933	0.00674152	0.00674152	0.258758	0.999978	promoter:157154	ENST00000549143.5	CS	hg38_genes_promoters
chr12	56301149	0.789741	0.796944	-0.00720301	0.0187576	-0.384005	0.00674152	0.00674152	0.700975	0.999978	promoter:157154	ENST00000549143.5	CS	hg38_genes_promoters
chr12	57236324	0.234948	0.23685	-0.00190127	0.019801	-0.096019	0.00674152	0.00674152	0.923506	0.999978	exon:1045054	ENST00000555173.1	NDUFA4L2	hg38_genes_exons
chr12	57236325	0.206325	0.216211	-0.00988596	0.0193234	-0.511605	0.00674152	0.00674152	0.608928	0.999978	exon:1045054	ENST00000555173.1	NDUFA4L2	hg38_genes_exons
chr12	57236335	0.330472	0.328288	0.00218319	0.0218539	0.0998992	0.00674152	0.00674152	0.920424	0.999978	exon:1045054	ENST00000555173.1	NDUFA4L2	hg38_genes_exons
chr12	57236336	0.276532	0.292833	-0.016301	0.0212692	-0.766414	0.00674152	0.00674152	0.44343	0.999978	exon:1045054	ENST00000555173.1	NDUFA4L2	hg38_genes_exons
chr12	57236338	0.315049	0.292958	0.0220912	0.0213739	1.03356	0.00674152	0.00674152	0.301341	0.999978	exon:1045054	ENST00000555173.1	NDUFA4L2	hg38_genes_exons
chr12	57236339	0.263934	0.264763	-0.000829107	0.0207759	-0.0399072	0.00674152	0.00674152	0.968167	0.999978	exon:1045054	ENST00000555173.1	NDUFA4L2	hg38_genes_exons
chr12	57236341	0.205361	0.207156	-0.0017944	0.0187926	-0.0954844	0.00674152	0.00674152	0.92393	0.999978	exon:1045054	ENST00000555173.1	NDUFA4L2	hg38_genes_exons
chr12	57236342	0.174746	0.195896	-0.0211497	0.0182749	-1.15731	0.00674152	0.00674152	0.247145	0.999978	exon:1045054	ENST00000555173.1	NDUFA4L2	hg38_genes_exons
chr12	57236358	0.101095	0.0985267	0.0025687	0.0138768	0.185108	0.00674152	0.00674152	0.853144	0.999978	exon:1045054	ENST00000555173.1	NDUFA4L2	hg38_genes_exons
chr12	57236359	0.0724325	0.0813126	-0.00888014	0.0124815	-0.711465	0.00674152	0.00674152	0.476796	0.999978	exon:1045054	ENST00000555173.1	NDUFA4L2	hg38_genes_exons
chr12	57236367	0.329108	0.32813	0.000977931	0.021717	0.0450307	0.00674152	0.00674152	0.964083	0.999978	exon:1045054	ENST00000555173.1	NDUFA4L2	hg38_genes_exons
chr12	57236368	0.300475	0.281273	0.019202	0.0212335	0.904329	0.00674152	0.00674152	0.365821	0.999978	exon:1045054	ENST00000555173.1	NDUFA4L2	hg38_genes_exons
chr12	57236369	0.264651	0.253755	0.0108956	0.0202538	0.537954	0.00674152	0.00674152	0.590609	0.999978	exon:1045054	ENST00000555173.1	NDUFA4L2	hg38_genes_exons
chr12	57236370	0.233647	0.227304	0.00634276	0.0196793	0.322307	0.00674152	0.00674152	0.74722	0.999978	exon:1045054	ENST00000555173.1	NDUFA4L2	hg38_genes_exons
chr12	57236376	0.707723	0.677612	0.0301109	0.0232086	1.2974	0.0094366	0.00674152	0.194493	0.999978	exon:1045054	ENST00000555173.1	NDUFA4L2	hg38_genes_exons
chr12	57236377	0.591073	0.569333	0.0217403	0.0230309	0.943963	0.00674152	0.00674152	0.345189	0.999978	exon:1045054	ENST00000555173.1	NDUFA4L2	hg38_genes_exons
chr12	57236388	0.595292	0.563392	0.0319005	0.0241017	1.32358	0.00845415	0.00674152	0.185642	0.999978	exon:1045054	ENST00000555173.1	NDUFA4L2	hg38_genes_exons
chr12	57236389	0.528178	0.503754	0.0244233	0.0232596	1.05003	0.00674152	0.00674152	0.293704	0.999978	exon:1045054	ENST00000555173.1	NDUFA4L2	hg38_genes_exons
chr12	57236409	0.651686	0.60923	0.0424564	0.022354	1.89927	0.00692052	0.00674152	0.0575285	0.873311	exon:1045054	ENST00000555173.1	NDUFA4L2	hg38_genes_exons
chr12	57236410	0.600277	0.576594	0.0236822	0.0230237	1.0286	0.00698724	0.00674152	0.303666	0.999978	exon:1045054	ENST00000555173.1	NDUFA4L2	hg38_genes_exons
chr12	57236433	0.267508	0.247141	0.0203668	0.0201357	1.01148	0.00674152	0.00674152	0.311788	0.999978	exon:1045054	ENST00000555173.1	NDUFA4L2	hg38_genes_exons
chr12	57236434	0.260718	0.236794	0.0239241	0.0199945	1.19653	0.00674152	0.00674152	0.23149	0.999978	exon:1045054	ENST00000555173.1	NDUFA4L2	hg38_genes_exons
chr12	57236476	0.57281	0.536033	0.0367771	0.0229199	1.60459	0.00674152	0.00674152	0.108583	0.999978	exon:1045054	ENST00000555173.1	NDUFA4L2	hg38_genes_exons
chr12	57236477	0.570139	0.532246	0.0378925	0.0232068	1.63282	0.00709632	0.00674152	0.102507	0.999978	exon:1045054	ENST00000555173.1	NDUFA4L2	hg38_genes_exons
chr12	57236480	0.253003	0.247844	0.00515934	0.0199984	0.257988	0.00674152	0.00674152	0.796416	0.999978	exon:1045054	ENST00000555173.1	NDUFA4L2	hg38_genes_exons
chr12	57236481	0.258938	0.24742	0.0115176	0.0200469	0.574534	0.00674152	0.00674152	0.565606	0.999978	exon:1045054	ENST00000555173.1	NDUFA4L2	hg38_genes_exons
chr12	57236489	0.255238	0.229781	0.0254572	0.0197892	1.28642	0.00674152	0.00674152	0.198297	0.999978	exon:1045054	ENST00000555173.1	NDUFA4L2	hg38_genes_exons
chr12	57236490	0.250841	0.230491	0.0203497	0.019697	1.03314	0.00674152	0.00674152	0.30154	0.999978	exon:1045054	ENST00000555173.1	NDUFA4L2	hg38_genes_exons
chr12	57236511	0.187591	0.185698	0.00189281	0.0180184	0.105049	0.00674152	0.00674152	0.916337	0.999978	exon:1045054	ENST00000555173.1	NDUFA4L2	hg38_genes_exons
chr12	57236512	0.199233	0.188263	0.01097	0.0181903	0.603071	0.00674152	0.00674152	0.546462	0.999978	exon:1045054	ENST00000555173.1	NDUFA4L2	hg38_genes_exons
chr12	57236529	0.399999	0.36863	0.0313696	0.0225241	1.39271	0.00674152	0.00674152	0.163706	0.999978	exon:1045054	ENST00000555173.1	NDUFA4L2	hg38_genes_exons
chr12	57236530	0.499061	0.479997	0.0190638	0.0230006	0.828836	0.00674152	0.00674152	0.407197	0.999978	exon:1045054	ENST00000555173.1	NDUFA4L2	hg38_genes_exons
chr12	57236566	0.373008	0.354814	0.0181936	0.0223126	0.815394	0.00674152	0.00674152	0.414847	0.999978	exon:1045054	ENST00000555173.1	NDUFA4L2	hg38_genes_exons
chr12	57236567	0.417987	0.391018	0.0269684	0.0225753	1.1946	0.00674152	0.00674152	0.232244	0.999978	exon:1045054	ENST00000555173.1	NDUFA4L2	hg38_genes_exons
chr12	57236582	0.375066	0.342543	0.0325231	0.0222188	1.46376	0.00674152	0.00674152	0.143258	0.999978	exon:1045054	ENST00000555173.1	NDUFA4L2	hg38_genes_exons
chr12	57236583	0.407798	0.382051	0.0257472	0.022489	1.14488	0.00674152	0.00674152	0.25226	0.999978	exon:1045054	ENST00000555173.1	NDUFA4L2	hg38_genes_exons
chr12	57236597	0.344937	0.315225	0.0297122	0.0221458	1.34166	0.00719683	0.00674152	0.179705	0.999978	exon:1045045	ENST00000554503.6	NDUFA4L2	hg38_genes_exons
chr12	57236598	0.330671	0.313401	0.0172699	0.0215108	0.802848	0.00674152	0.00674152	0.422063	0.999978	exon:1045045	ENST00000554503.6	NDUFA4L2	hg38_genes_exons
chr12	57236600	0.307767	0.2775	0.0302674	0.021081	1.43576	0.00674152	0.00674152	0.15107	0.999978	exon:1045045	ENST00000554503.6	NDUFA4L2	hg38_genes_exons
chr12	57236601	0.322625	0.301455	0.0211708	0.021334	0.992351	0.00674152	0.00674152	0.321026	0.999978	exon:1045045	ENST00000554503.6	NDUFA4L2	hg38_genes_exons
chr12	57236608	0.543651	0.49908	0.0445711	0.0231242	1.92747	0.00674152	0.00674152	0.0539213	0.837954	exon:1045045	ENST00000554503.6	NDUFA4L2	hg38_genes_exons
chr12	57236609	0.568792	0.529723	0.0390689	0.0229091	1.70539	0.00674152	0.00674152	0.0881219	0.999978	exon:1045045	ENST00000554503.6	NDUFA4L2	hg38_genes_exons
chr12	57236615	0.496832	0.449037	0.0477949	0.0232566	2.05512	0.00692343	0.00674152	0.0398677	0.712125	exon:1045045	ENST00000554503.6	NDUFA4L2	hg38_genes_exons
chr12	57236616	0.515162	0.479715	0.0354472	0.0230281	1.5393	0.00674152	0.00674152	0.123732	0.999978	exon:1045045	ENST00000554503.6	NDUFA4L2	hg38_genes_exons
chr12	57236620	0.310876	0.286623	0.0242526	0.0211915	1.14445	0.00674152	0.00674152	0.252437	0.999978	exon:1045045	ENST00000554503.6	NDUFA4L2	hg38_genes_exons
chr12	57236621	0.320214	0.303123	0.0170913	0.0213429	0.800795	0.00674152	0.00674152	0.423251	0.999978	exon:1045045	ENST00000554503.6	NDUFA4L2	hg38_genes_exons
chr12	57236634	0.600582	0.553531	0.0470513	0.0235774	1.99561	0.00767996	0.00674152	0.045976	0.777156	exon:1045045	ENST00000554503.6	NDUFA4L2	hg38_genes_exons
chr12	57236635	0.634509	0.582911	0.051598	0.0224739	2.29591	0.00674152	0.00674152	0.0216812	0.499358	exon:1045045	ENST00000554503.6	NDUFA4L2	hg38_genes_exons
chr12	57236639	0.438788	0.39421	0.0445785	0.0227902	1.95603	0.00674152	0.00674152	0.0504611	0.808077	exon:1045045	ENST00000554503.6	NDUFA4L2	hg38_genes_exons
chr12	57236640	0.46516	0.417357	0.0478029	0.0228784	2.08943	0.00674152	0.00674152	0.0366689	0.678535	exon:1045045	ENST00000554503.6	NDUFA4L2	hg38_genes_exons
chr12	57236666	0.229372	0.212304	0.0170684	0.0191644	0.890629	0.00674152	0.00674152	0.373128	0.999978	exon:1045045	ENST00000554503.6	NDUFA4L2	hg38_genes_exons
chr12	57236667	0.212542	0.198189	0.0143528	0.0186965	0.767672	0.00674152	0.00674152	0.442682	0.999978	exon:1045045	ENST00000554503.6	NDUFA4L2	hg38_genes_exons
chr12	57236673	0.139842	0.129265	0.0105769	0.0157642	0.670947	0.00674152	0.00674152	0.502254	0.999978	exon:1045045	ENST00000554503.6	NDUFA4L2	hg38_genes_exons
chr12	57236674	0.137345	0.124984	0.0123615	0.0156385	0.790454	0.00674152	0.00674152	0.429263	0.999978	exon:1045045	ENST00000554503.6	NDUFA4L2	hg38_genes_exons
chr12	57236685	0.437231	0.430244	0.00698683	0.0228845	0.305309	0.00674152	0.00674152	0.760131	0.999978	intron:887616	ENST00000554503.6	NDUFA4L2	hg38_genes_introns
chr12	57236686	0.45728	0.439744	0.0175356	0.0233537	0.750871	0.00674152	0.00674152	0.45273	0.999978	intron:887616	ENST00000554503.6	NDUFA4L2	hg38_genes_introns
chr12	57236687	0.387389	0.380722	0.00666694	0.0259451	0.256963	0.00674152	0.00674152	0.797207	0.999978	intron:887616	ENST00000554503.6	NDUFA4L2	hg38_genes_introns
chr12	57236725	0.639141	0.59378	0.0453607	0.0229252	1.97864	0.00737121	0.00674152	0.0478565	0.786803	intron:887616	ENST00000554503.6	NDUFA4L2	hg38_genes_introns
chr12	57236726	0.647128	0.600323	0.0468052	0.0227107	2.06093	0.00674152	0.00674152	0.0393095	0.70574	intron:887616	ENST00000554503.6	NDUFA4L2	hg38_genes_introns
chr12	57236777	0.0901658	0.091344	-0.0011782	0.0132834	-0.088697	0.00674152	0.00674152	0.929323	0.999978	intron:887616	ENST00000554503.6	NDUFA4L2	hg38_genes_introns
chr12	57236778	0.0776334	0.076822	0.000811407	0.0128061	0.0633608	0.00674152	0.00674152	0.949479	0.999978	intron:887616	ENST00000554503.6	NDUFA4L2	hg38_genes_introns
chr12	57236847	0.358516	0.33423	0.0242868	0.0219735	1.10527	0.00674152	0.00674152	0.26904	0.999978	intron:887616	ENST00000554503.6	NDUFA4L2	hg38_genes_introns
chr12	57236848	0.356402	0.32912	0.0272821	0.0224616	1.21461	0.00674152	0.00674152	0.224513	0.999978	intron:887616	ENST00000554503.6	NDUFA4L2	hg38_genes_introns
chr12	57236851	0.45663	0.420511	0.0361187	0.0229024	1.57707	0.00674152	0.00674152	0.114779	0.999978	intron:887616	ENST00000554503.6	NDUFA4L2	hg38_genes_introns
chr12	57236852	0.467026	0.43835	0.0286755	0.0235427	1.21802	0.00674152	0.00674152	0.223216	0.999978	intron:887616	ENST00000554503.6	NDUFA4L2	hg38_genes_introns
chr12	57236886	0.24893	0.226011	0.0229188	0.0195951	1.16962	0.00674152	0.00674152	0.242156	0.999978	intron:887616	ENST00000554503.6	NDUFA4L2	hg38_genes_introns
chr12	57236887	0.26346	0.240939	0.0225215	0.0203979	1.10411	0.00674152	0.00674152	0.269545	0.999978	intron:887616	ENST00000554503.6	NDUFA4L2	hg38_genes_introns
chr12	57236891	0.856421	0.828011	0.02841	0.0167864	1.69244	0.00677734	0.00674152	0.0905616	0.999978	intron:887616	ENST00000554503.6	NDUFA4L2	hg38_genes_introns
chr12	57236892	0.867277	0.842478	0.0247988	0.0165232	1.50085	0.00674152	0.00674152	0.133395	0.999978	intron:887616	ENST00000554503.6	NDUFA4L2	hg38_genes_introns
chr12	57236930	0.719599	0.661235	0.058364	0.0211898	2.75435	0.00674152	0.00674152	0.00588091	0.219339	intron:887616	ENST00000554503.6	NDUFA4L2	hg38_genes_introns
chr12	57236931	0.742096	0.686021	0.056075	0.0210542	2.66336	0.00674152	0.00674152	0.00773653	0.260389	intron:887616	ENST00000554503.6	NDUFA4L2	hg38_genes_introns
chr12	57237032	0.207422	0.190069	0.0173528	0.0183015	0.948163	0.00674152	0.00674152	0.343046	0.999978	exon:1045044	ENST00000554503.6	NDUFA4L2	hg38_genes_exons
chr12	57237033	0.215108	0.18898	0.0261282	0.018572	1.40686	0.00674152	0.00674152	0.159468	0.999978	exon:1045044	ENST00000554503.6	NDUFA4L2	hg38_genes_exons
chr12	57237051	0.269973	0.251325	0.018648	0.0201926	0.923505	0.00680663	0.00674152	0.355744	0.999978	exon:1045044	ENST00000554503.6	NDUFA4L2	hg38_genes_exons
chr12	57237052	0.274	0.250044	0.0239562	0.0203163	1.17916	0.00674152	0.00674152	0.238333	0.999978	exon:1045044	ENST00000554503.6	NDUFA4L2	hg38_genes_exons
chr12	57237060	0.638175	0.604565	0.0336102	0.0242295	1.38716	0.00935556	0.00674152	0.165393	0.999978	exon:1045044	ENST00000554503.6	NDUFA4L2	hg38_genes_exons
chr12	57237061	0.649519	0.607936	0.0415826	0.0233386	1.78171	0.0081141	0.00674152	0.0747967	0.977038	exon:1045044	ENST00000554503.6	NDUFA4L2	hg38_genes_exons
chr12	57237088	0.270322	0.245592	0.0247302	0.0200904	1.23095	0.00674152	0.00674152	0.218342	0.999978	promoter:157435	ENST00000554688.1	NDUFA4L2	hg38_genes_promoters
chr12	57237089	0.264304	0.251386	0.0129181	0.0201689	0.640496	0.00674152	0.00674152	0.52185	0.999978	promoter:157435	ENST00000554688.1	NDUFA4L2	hg38_genes_promoters
chr12	57237148	0.526664	0.487877	0.0387866	0.0245391	1.58061	0.00867957	0.00674152	0.113968	0.999978	promoter:157431	ENST00000554503.6	NDUFA4L2	hg38_genes_promoters
chr12	57237149	0.541585	0.505914	0.0356703	0.0229513	1.55418	0.00674152	0.00674152	0.120143	0.999978	promoter:157431	ENST00000554503.6	NDUFA4L2	hg38_genes_promoters
chr12	57237204	0.226091	0.198643	0.0274478	0.0193846	1.41596	0.00674152	0.00766747	0.156787	0.999978	promoter:157431	ENST00000554503.6	NDUFA4L2	hg38_genes_promoters
chr12	57237205	0.247771	0.220434	0.0273371	0.0197297	1.38558	0.00674152	0.00715794	0.165875	0.999978	promoter:157431	ENST00000554503.6	NDUFA4L2	hg38_genes_promoters
chr12	57237310	0.471807	0.452213	0.0195934	0.0229161	0.855005	0.00674152	0.00674152	0.392548	0.999978	promoter:157431	ENST00000554503.6	NDUFA4L2	hg38_genes_promoters
chr12	57237311	0.472224	0.447364	0.0248607	0.0229394	1.08375	0.00674152	0.00674152	0.278475	0.999978	promoter:157431	ENST00000554503.6	NDUFA4L2	hg38_genes_promoters
chr12	57237551	0.886659	0.866749	0.0199099	0.0151649	1.31289	0.00674152	0.00674152	0.18922	0.999978	promoter:157431	ENST00000554503.6	NDUFA4L2	hg38_genes_promoters
chr12	57237552	0.890599	0.874027	0.016572	0.0149068	1.11171	0.00674152	0.00674152	0.266264	0.999978	promoter:157431	ENST00000554503.6	NDUFA4L2	hg38_genes_promoters
chr12	57240622	0.00384451	0.00196155	0.00188295	0.00316228	0.595443	0.00674152	0.00674152	0.551548	0.999978	1to5kb:157431	ENST00000554503.6	NDUFA4L2	hg38_genes_1to5kb
chr12	57240623	0.00180661	0.0030072	-0.00120059	0.00316228	-0.379659	0.00674152	0.00674152	0.704199	0.999978	1to5kb:157431	ENST00000554503.6	NDUFA4L2	hg38_genes_1to5kb
chr12	57240625	0.00123749	0.00120043	3.70559e-05	0.00316228	0.0117181	0.00674152	0.00674152	0.990651	0.999978	1to5kb:157431	ENST00000554503.6	NDUFA4L2	hg38_genes_1to5kb
chr12	57240626	0.00121773	0.00279614	-0.00157841	0.00316228	-0.499138	0.00674152	0.00674152	0.617682	0.999978	1to5kb:157431	ENST00000554503.6	NDUFA4L2	hg38_genes_1to5kb
chr12	57240627	0.000657079	0.000889663	-0.000232584	0.00316228	-0.0735494	0.00674152	0.00674152	0.941369	0.999978	1to5kb:157431	ENST00000554503.6	NDUFA4L2	hg38_genes_1to5kb
chr12	57240628	0.00387939	0.00164299	0.0022364	0.00316228	0.707211	0.00674152	0.00674152	0.479435	0.999978	1to5kb:157431	ENST00000554503.6	NDUFA4L2	hg38_genes_1to5kb
chr12	57240629	0.00332569	0.00159055	0.00173515	0.00316228	0.548702	0.00674152	0.00674152	0.58321	0.999978	1to5kb:157431	ENST00000554503.6	NDUFA4L2	hg38_genes_1to5kb
chr12	57240630	0.00383244	0.00276206	0.00107038	0.00316228	0.338485	0.00674152	0.00674152	0.734998	0.999978	1to5kb:157431	ENST00000554503.6	NDUFA4L2	hg38_genes_1to5kb
chr12	57240648	0.000839007	0.0021035	-0.00126449	0.00316228	-0.399867	0.00674152	0.00674152	0.689254	0.999978	1to5kb:157431	ENST00000554503.6	NDUFA4L2	hg38_genes_1to5kb
chr12	57240649	0.00645732	0.00586837	0.000588955	0.00361656	0.16285	0.00674152	0.00674152	0.870637	0.999978	1to5kb:157431	ENST00000554503.6	NDUFA4L2	hg38_genes_1to5kb
chr12	57240654	0.00297152	0.00211382	0.000857709	0.00316228	0.271232	0.00674152	0.00674152	0.786213	0.999978	1to5kb:157431	ENST00000554503.6	NDUFA4L2	hg38_genes_1to5kb
chr12	57240655	0.00289291	0.00448784	-0.00159493	0.00316228	-0.504362	0.00674152	0.00674152	0.614007	0.999978	1to5kb:157431	ENST00000554503.6	NDUFA4L2	hg38_genes_1to5kb
chr12	57240686	0.00270617	0.00190096	0.000805207	0.00316228	0.254629	0.00674152	0.00674152	0.79901	0.999978	1to5kb:157431	ENST00000554503.6	NDUFA4L2	hg38_genes_1to5kb
chr12	57240687	0.00386023	0.00328348	0.000576756	0.00316228	0.182386	0.00674152	0.00674152	0.85528	0.999978	1to5kb:157431	ENST00000554503.6	NDUFA4L2	hg38_genes_1to5kb
chr12	57240692	0.000285279	0.00150672	-0.00122144	0.00316228	-0.386253	0.00674152	0.00674152	0.699309	0.999978	1to5kb:157431	ENST00000554503.6	NDUFA4L2	hg38_genes_1to5kb
chr12	57240693	0.000606794	0.00105234	-0.000445543	0.00316228	-0.140893	0.00674152	0.00674152	0.887954	0.999978	promoter:157432	ENST00000393825.5	NDUFA4L2	hg38_genes_promoters
chr12	57240694	0.000290088	0.00176796	-0.00147787	0.00316228	-0.467345	0.00674152	0.00674152	0.640253	0.999978	promoter:157432	ENST00000393825.5	NDUFA4L2	hg38_genes_promoters
chr12	57240695	0.000713673	0.00139422	-0.00068055	0.00316228	-0.215209	0.00674152	0.00674152	0.829605	0.999978	promoter:157432	ENST00000393825.5	NDUFA4L2	hg38_genes_promoters
chr12	57240714	0.0177018	0.0165107	0.00119115	0.0060197	0.197875	0.00674152	0.00674152	0.843143	0.999978	promoter:157432	ENST00000393825.5	NDUFA4L2	hg38_genes_promoters
chr12	57240715	0.0248528	0.0260533	-0.00120054	0.00724461	-0.165715	0.00674152	0.00674152	0.868381	0.999978	promoter:157432	ENST00000393825.5	NDUFA4L2	hg38_genes_promoters
chr12	57240756	0.0159767	0.0156411	0.000335618	0.0057915	0.05795	0.00674152	0.00674152	0.953788	0.999978	promoter:157432	ENST00000393825.5	NDUFA4L2	hg38_genes_promoters
chr12	57240757	0.0202647	0.0165688	0.00369585	0.00618006	0.598028	0.00674152	0.00674152	0.549822	0.999978	promoter:157432	ENST00000393825.5	NDUFA4L2	hg38_genes_promoters
chr12	57240762	0.00399107	0.00477781	-0.000786741	0.00316228	-0.248789	0.00674152	0.00674152	0.803524	0.999978	promoter:157432	ENST00000393825.5	NDUFA4L2	hg38_genes_promoters
chr12	57240763	0.00753273	0.00648395	0.00104877	0.00383336	0.273591	0.00674152	0.00674152	0.784399	0.999978	promoter:157432	ENST00000393825.5	NDUFA4L2	hg38_genes_promoters
chr12	57240766	0.0104582	0.0107423	-0.000284046	0.00475474	-0.0597395	0.00674152	0.00674152	0.952363	0.999978	promoter:157432	ENST00000393825.5	NDUFA4L2	hg38_genes_promoters
chr12	57240767	0.0127924	0.0102193	0.00257308	0.0049004	0.525077	0.00674152	0.00674152	0.59953	0.999978	promoter:157432	ENST00000393825.5	NDUFA4L2	hg38_genes_promoters
chr12	57240772	0.0157633	0.0158411	-7.78624e-05	0.00579109	-0.0134452	0.00674152	0.00674152	0.989273	0.999978	promoter:157432	ENST00000393825.5	NDUFA4L2	hg38_genes_promoters
chr12	57240773	0.0232762	0.0192469	0.00402932	0.00662759	0.607961	0.00674152	0.00674152	0.543214	0.999978	promoter:157432	ENST00000393825.5	NDUFA4L2	hg38_genes_promoters
chr12	57240780	0.0278598	0.0213072	0.00655258	0.00719159	0.911146	0.00674152	0.00674152	0.362219	0.999978	promoter:157432	ENST00000393825.5	NDUFA4L2	hg38_genes_promoters
chr12	57240781	0.0306516	0.0241155	0.00653607	0.00749659	0.871872	0.00674152	0.00674152	0.383278	0.999978	promoter:157432	ENST00000393825.5	NDUFA4L2	hg38_genes_promoters
chr12	57240782	0.0869276	0.0826687	0.00425893	0.0129333	0.329301	0.00674152	0.00674152	0.741929	0.999978	promoter:157432	ENST00000393825.5	NDUFA4L2	hg38_genes_promoters
chr12	57240783	0.120439	0.113398	0.00704075	0.0147567	0.477121	0.00674152	0.00674152	0.633276	0.999978	promoter:157432	ENST00000393825.5	NDUFA4L2	hg38_genes_promoters
chr12	57240794	0.0049732	0.00229419	0.00267901	0.00316228	0.847178	0.00674152	0.00674152	0.396896	0.999978	promoter:157432	ENST00000393825.5	NDUFA4L2	hg38_genes_promoters
chr12	57240795	0.00208856	0.00264606	-0.000557498	0.00316228	-0.176296	0.00674152	0.00674152	0.860061	0.999978	promoter:157432	ENST00000393825.5	NDUFA4L2	hg38_genes_promoters
chr12	57240825	0.0197407	0.0127102	0.00703055	0.00586208	1.19933	0.00674152	0.00674152	0.230401	0.999978	promoter:157432	ENST00000393825.5	NDUFA4L2	hg38_genes_promoters
chr12	57240826	0.0159939	0.0131074	0.0028865	0.00549698	0.525107	0.00674152	0.00674152	0.599509	0.999978	promoter:157432	ENST00000393825.5	NDUFA4L2	hg38_genes_promoters
chr12	57240843	0.00456602	0.00480589	-0.000239871	0.003168	-0.0757168	0.00674152	0.00674152	0.939644	0.999978	promoter:157432	ENST00000393825.5	NDUFA4L2	hg38_genes_promoters
chr12	57240844	0.00708821	0.00537432	0.00171389	0.00361149	0.474567	0.00674152	0.00674152	0.635096	0.999978	promoter:157432	ENST00000393825.5	NDUFA4L2	hg38_genes_promoters
chr12	57240882	0.0183988	0.0161807	0.00221806	0.00605496	0.36632	0.00674152	0.00674152	0.714126	0.999978	promoter:157432	ENST00000393825.5	NDUFA4L2	hg38_genes_promoters
chr12	57240883	0.0257013	0.022333	0.00336831	0.00701887	0.479893	0.00674152	0.00674152	0.631303	0.999978	promoter:157432	ENST00000393825.5	NDUFA4L2	hg38_genes_promoters
chr12	57240894	0.0899031	0.0852748	0.00462828	0.0131286	0.352536	0.00674152	0.00674152	0.724437	0.999978	promoter:157432	ENST00000393825.5	NDUFA4L2	hg38_genes_promoters
chr12	57240895	0.122796	0.112501	0.0102948	0.0147679	0.697109	0.00674152	0.00674152	0.485735	0.999978	promoter:157432	ENST00000393825.5	NDUFA4L2	hg38_genes_promoters
chr12	57240945	0.0851789	0.0886999	-0.003521	0.0134744	-0.26131	0.00762433	0.00674152	0.793854	0.999978	promoter:157432	ENST00000393825.5	NDUFA4L2	hg38_genes_promoters
chr12	57240946	0.143581	0.125997	0.0175845	0.0156509	1.12354	0.00674152	0.00674152	0.261208	0.999978	promoter:157432	ENST00000393825.5	NDUFA4L2	hg38_genes_promoters
chr12	57240964	0.2132	0.199356	0.0138438	0.0187767	0.737285	0.00674152	0.00674152	0.460949	0.999978	promoter:157432	ENST00000393825.5	NDUFA4L2	hg38_genes_promoters
chr12	57240965	0.24153	0.221304	0.0202259	0.0198552	1.01867	0.00747164	0.00674152	0.308358	0.999978	promoter:157432	ENST00000393825.5	NDUFA4L2	hg38_genes_promoters
chr12	57240967	0.274875	0.268196	0.00667914	0.0206352	0.323678	0.00674152	0.00674152	0.746182	0.999978	promoter:157432	ENST00000393825.5	NDUFA4L2	hg38_genes_promoters
chr12	57240968	0.375713	0.347754	0.027959	0.0222094	1.25888	0.00696578	0.00674152	0.208074	0.999978	promoter:157432	ENST00000393825.5	NDUFA4L2	hg38_genes_promoters
chr12	57240979	0.0472825	0.0461254	0.00115713	0.00978222	0.118289	0.00674152	0.00674152	0.905839	0.999978	promoter:157432	ENST00000393825.5	NDUFA4L2	hg38_genes_promoters
chr12	57240980	0.0453699	0.0384479	0.00692194	0.00919245	0.753003	0.00674152	0.00674152	0.451448	0.999978	promoter:157432	ENST00000393825.5	NDUFA4L2	hg38_genes_promoters
chr12	57241000	0.110776	0.0946899	0.0160858	0.0140511	1.14481	0.00674152	0.00674152	0.25229	0.999978	promoter:157432	ENST00000393825.5	NDUFA4L2	hg38_genes_promoters
chr12	57241001	0.125398	0.114133	0.0112647	0.0149021	0.755911	0.00674152	0.00674152	0.449703	0.999978	promoter:157432	ENST00000393825.5	NDUFA4L2	hg38_genes_promoters
chr12	57241072	0.1737	0.160763	0.0129374	0.0171756	0.75324	0.00674152	0.00674152	0.451305	0.999978	promoter:157432	ENST00000393825.5	NDUFA4L2	hg38_genes_promoters
chr12	57241073	0.1894	0.164709	0.0246908	0.0175696	1.40531	0.00674152	0.00674152	0.159928	0.999978	promoter:157432	ENST00000393825.5	NDUFA4L2	hg38_genes_promoters
chr12	57241096	0.0294704	0.0259677	0.0035027	0.00754872	0.464013	0.00674152	0.00674152	0.642639	0.999978	promoter:157432	ENST00000393825.5	NDUFA4L2	hg38_genes_promoters
chr12	57241097	0.029715	0.0321565	-0.00244156	0.00804217	-0.303595	0.00698448	0.00674152	0.761437	0.999978	promoter:157432	ENST00000393825.5	NDUFA4L2	hg38_genes_promoters
chr12	57241108	0.105401	0.0958424	0.00955905	0.0151818	0.629638	0.00947298	0.00674152	0.528932	0.999978	promoter:157432	ENST00000393825.5	NDUFA4L2	hg38_genes_promoters
chr12	57241109	0.112402	0.101118	0.011284	0.0160171	0.704502	0.0101042	0.00694704	0.48112	0.999978	promoter:157432	ENST00000393825.5	NDUFA4L2	hg38_genes_promoters
chr12	57241160	0.289857	0.297259	-0.00740203	0.02539	-0.291533	0.0133418	0.00674152	0.770644	0.999978	promoter:157432	ENST00000393825.5	NDUFA4L2	hg38_genes_promoters
chr12	57241161	0.343642	0.354807	-0.0111659	0.0277243	-0.402749	0.015062	0.00674152	0.687133	0.999978	promoter:157432	ENST00000393825.5	NDUFA4L2	hg38_genes_promoters
chr12	57241186	0.0334138	0.0362609	-0.00284703	0.00842147	-0.338069	0.00674152	0.00674152	0.735312	0.999978	promoter:157432	ENST00000393825.5	NDUFA4L2	hg38_genes_promoters
chr12	57241187	0.0325166	0.0371514	-0.00463477	0.00844511	-0.548811	0.00674152	0.00674152	0.583135	0.999978	promoter:157432	ENST00000393825.5	NDUFA4L2	hg38_genes_promoters
chr12	57241236	0.214876	0.238185	-0.023309	0.0192611	-1.21016	0.00674152	0.00674152	0.226218	0.999978	promoter:157432	ENST00000393825.5	NDUFA4L2	hg38_genes_promoters
chr12	57241237	0.3221	0.324131	-0.00203113	0.0218876	-0.0927981	0.0071947	0.00674152	0.926064	0.999978	promoter:157432	ENST00000393825.5	NDUFA4L2	hg38_genes_promoters
chr12	57241243	0.331798	0.329742	0.00205602	0.0226113	0.0909288	0.007971	0.00674152	0.927549	0.999978	promoter:157432	ENST00000393825.5	NDUFA4L2	hg38_genes_promoters
chr12	57241244	0.341716	0.329526	0.0121896	0.0217479	0.560496	0.00674152	0.00674152	0.575141	0.999978	promoter:157432	ENST00000393825.5	NDUFA4L2	hg38_genes_promoters
chr12	57241246	0.0739103	0.0788801	-0.00496982	0.0122357	-0.406174	0.00674152	0.00674152	0.684615	0.999978	promoter:157432	ENST00000393825.5	NDUFA4L2	hg38_genes_promoters
chr12	57241247	0.0847888	0.0807883	0.00400045	0.0126918	0.315199	0.00674152	0.00674152	0.752611	0.999978	promoter:157432	ENST00000393825.5	NDUFA4L2	hg38_genes_promoters
chr12	57241249	0.0694306	0.0727278	-0.00329713	0.0118385	-0.27851	0.00674152	0.00674152	0.780621	0.999978	promoter:157432	ENST00000393825.5	NDUFA4L2	hg38_genes_promoters
chr12	57241250	0.0609293	0.0650242	-0.00409491	0.0111869	-0.366046	0.00674152	0.00674152	0.714331	0.999978	promoter:157432	ENST00000393825.5	NDUFA4L2	hg38_genes_promoters
chr12	57241275	0.055785	0.06906	-0.013275	0.0380451	-0.348929	0.079813	0.0842613	0.727143	0.999978	promoter:157432	ENST00000393825.5	NDUFA4L2	hg38_genes_promoters
chr12	57241276	0.0706807	0.0779447	-0.00726402	0.0456361	-0.159173	0.0874294	0.11363	0.873533	0.999978	promoter:157432	ENST00000393825.5	NDUFA4L2	hg38_genes_promoters
chr12	57241279	0.322199	0.323195	-0.000995992	0.0262054	-0.0380072	0.0133594	0.00674152	0.969682	0.999978	promoter:157432	ENST00000393825.5	NDUFA4L2	hg38_genes_promoters
chr12	57241280	0.409116	0.410224	-0.00110756	0.0226606	-0.0488758	0.00674152	0.00674152	0.961018	0.999978	promoter:157432	ENST00000393825.5	NDUFA4L2	hg38_genes_promoters
chr12	57241299	0.26015	0.275256	-0.015106	0.0209961	-0.719465	0.00746098	0.00674152	0.471855	0.999978	promoter:157432	ENST00000393825.5	NDUFA4L2	hg38_genes_promoters
chr12	57241300	0.270936	0.280511	-0.00957562	0.0223803	-0.42786	0.00926681	0.00674152	0.668753	0.999978	promoter:157432	ENST00000393825.5	NDUFA4L2	hg38_genes_promoters
chr12	57241309	0.275574	0.28534	-0.00976643	0.0275013	-0.355126	0.0164381	0.00765222	0.722495	0.999978	promoter:157432	ENST00000393825.5	NDUFA4L2	hg38_genes_promoters
chr12	57241310	0.260296	0.264759	-0.00446366	0.0257192	-0.173554	0.0130824	0.00887553	0.862216	0.999978	promoter:157432	ENST00000393825.5	NDUFA4L2	hg38_genes_promoters
chr12	57241347	0.145631	0.16794	-0.0223093	0.018844	-1.1839	0.00843662	0.00841271	0.236454	0.999978	promoter:157432	ENST00000393825.5	NDUFA4L2	hg38_genes_promoters
chr12	57241348	0.160531	0.177132	-0.0166012	0.020925	-0.793367	0.0122156	0.00781045	0.427564	0.999978	promoter:157432	ENST00000393825.5	NDUFA4L2	hg38_genes_promoters
chr12	80706526	0.400294	0.449022	-0.0487278	0.0257054	-1.89563	0.0100735	0.00674152	0.0580093	0.873311	1to5kb:151385	ENST00000228641.4	MYF6	hg38_genes_1to5kb
chr12	80706527	0.47768	0.522577	-0.044897	0.0285585	-1.5721	0.01315	0.00674152	0.115926	0.999978	1to5kb:151385	ENST00000228641.4	MYF6	hg38_genes_1to5kb
chr12	80706556	0.370737	0.439911	-0.0691734	0.0250333	-2.76326	0.00968635	0.00674152	0.0057228	0.214828	1to5kb:151385	ENST00000228641.4	MYF6	hg38_genes_1to5kb
chr12	80706557	0.383847	0.433961	-0.0501146	0.0271332	-1.84698	0.0120914	0.00674152	0.0647496	0.914959	1to5kb:151385	ENST00000228641.4	MYF6	hg38_genes_1to5kb
chr12	80706624	0.301528	0.352841	-0.0513126	0.0218502	-2.34838	0.00691118	0.00674152	0.0188552	0.469256	1to5kb:151385	ENST00000228641.4	MYF6	hg38_genes_1to5kb
chr12	80706625	0.304749	0.336144	-0.0313952	0.0240141	-1.30737	0.00963447	0.00674152	0.191088	0.999978	1to5kb:151385	ENST00000228641.4	MYF6	hg38_genes_1to5kb
chr12	80706983	0.359195	0.411267	-0.0520722	0.031352	-1.66089	0.0200212	0.00674152	0.0967359	0.999978	promoter:151385	ENST00000228641.4	MYF6	hg38_genes_promoters
chr12	80706984	0.317741	0.393172	-0.0754305	0.028707	-2.6276	0.0169245	0.00674152	0.00859887	0.279527	promoter:151385	ENST00000228641.4	MYF6	hg38_genes_promoters
chr12	80707243	0.299892	0.356404	-0.0565118	0.0270733	-2.08736	0.014872	0.00674152	0.0368552	0.678535	promoter:151385	ENST00000228641.4	MYF6	hg38_genes_promoters
chr12	80707244	0.324882	0.398787	-0.0739054	0.0297886	-2.481	0.0178914	0.00674152	0.0131015	0.378699	promoter:151385	ENST00000228641.4	MYF6	hg38_genes_promoters
chr12	80707315	0.351532	0.409619	-0.058087	0.0282708	-2.05466	0.0152741	0.00674152	0.0399115	0.712125	promoter:151385	ENST00000228641.4	MYF6	hg38_genes_promoters
chr12	80707316	0.375992	0.424238	-0.0482454	0.0322863	-1.4943	0.0209691	0.00674152	0.135097	0.999978	promoter:151385	ENST00000228641.4	MYF6	hg38_genes_promoters
chr12	80707618	0.120335	0.142206	-0.0218714	0.0165882	-1.31849	0.00870192	0.00674152	0.187339	0.999978	promoter:151385	ENST00000228641.4	MYF6	hg38_genes_promoters
chr12	80707619	0.12662	0.149011	-0.0223906	0.0160949	-1.39116	0.00674152	0.00674152	0.164176	0.999978	promoter:151385	ENST00000228641.4	MYF6	hg38_genes_promoters
chr12	80716429	0.756472	0.776158	-0.0196863	0.0197866	-0.99493	0.00674152	0.00674152	0.31977	0.999978	promoter:151386	ENST00000228644.4	MYF5	hg38_genes_promoters
chr12	80716430	0.723303	0.740506	-0.0172031	0.0207744	-0.828092	0.00674152	0.00674152	0.407618	0.999978	promoter:151386	ENST00000228644.4	MYF5	hg38_genes_promoters
chr12	80716461	0.682784	0.684311	-0.00152753	0.0216186	-0.070658	0.00674152	0.00674152	0.94367	0.999978	promoter:151386	ENST00000228644.4	MYF5	hg38_genes_promoters
chr12	80716462	0.62451	0.642507	-0.0179965	0.0224694	-0.800935	0.00674152	0.00674152	0.423169	0.999978	promoter:151386	ENST00000228644.4	MYF5	hg38_genes_promoters
chr12	80716521	0.66655	0.704162	-0.0376119	0.0214342	-1.75476	0.00674152	0.00674152	0.0792996	0.999978	promoter:151386	ENST00000228644.4	MYF5	hg38_genes_promoters
chr12	80716522	0.617247	0.650282	-0.0330348	0.0261619	-1.26271	0.00674152	0.0121797	0.206695	0.999978	promoter:151386	ENST00000228644.4	MYF5	hg38_genes_promoters
chr12	80716544	0.639226	0.664334	-0.0251081	0.0219834	-1.14214	0.00674152	0.00674152	0.253396	0.999978	promoter:151386	ENST00000228644.4	MYF5	hg38_genes_promoters
chr12	80716545	0.547507	0.567748	-0.0202411	0.0232917	-0.869027	0.00674152	0.0071023	0.384832	0.999978	promoter:151386	ENST00000228644.4	MYF5	hg38_genes_promoters
chr12	80716717	0.538452	0.56378	-0.0253282	0.0229084	-1.10563	0.00674152	0.00674152	0.268888	0.999978	promoter:151386	ENST00000228644.4	MYF5	hg38_genes_promoters
chr12	80716718	0.526858	0.552849	-0.0259919	0.0252728	-1.02845	0.00752656	0.00897097	0.303738	0.999978	promoter:151386	ENST00000228644.4	MYF5	hg38_genes_promoters
chr12	80716748	0.260193	0.290019	-0.0298264	0.0205559	-1.45099	0.00674152	0.00674152	0.146784	0.999978	promoter:151386	ENST00000228644.4	MYF5	hg38_genes_promoters
chr12	80716749	0.262024	0.29103	-0.0290053	0.0205698	-1.41009	0.00674152	0.00674152	0.158512	0.999978	promoter:151386	ENST00000228644.4	MYF5	hg38_genes_promoters
chr12	80716792	0.563961	0.593072	-0.0291109	0.0228604	-1.27342	0.00674152	0.006925	0.202868	0.999978	promoter:151386	ENST00000228644.4	MYF5	hg38_genes_promoters
chr12	80716793	0.559603	0.589445	-0.0298421	0.0256848	-1.16186	0.00674152	0.0106569	0.245293	0.999978	promoter:151386	ENST00000228644.4	MYF5	hg38_genes_promoters
chr12	80716815	0.11265	0.138209	-0.025559	0.015224	-1.67886	0.00674152	0.00674152	0.0931793	0.999978	promoter:151386	ENST00000228644.4	MYF5	hg38_genes_promoters
chr12	80716816	0.109613	0.143005	-0.0333917	0.0152502	-2.18959	0.00674152	0.00674152	0.028554	0.584596	promoter:151386	ENST00000228644.4	MYF5	hg38_genes_promoters
chr12	80716817	0.154419	0.178187	-0.0237678	0.0171215	-1.38818	0.00674152	0.00674152	0.165081	0.999978	promoter:151386	ENST00000228644.4	MYF5	hg38_genes_promoters
chr12	80716818	0.14514	0.174817	-0.0296762	0.0168401	-1.76223	0.00674152	0.00674152	0.0780303	0.999978	promoter:151386	ENST00000228644.4	MYF5	hg38_genes_promoters
chr12	80716826	0.351545	0.387501	-0.0359556	0.0221914	-1.62025	0.00674152	0.00674152	0.105178	0.999978	promoter:151386	ENST00000228644.4	MYF5	hg38_genes_promoters
chr12	80716827	0.350735	0.384767	-0.034032	0.0221572	-1.53593	0.00674152	0.00674152	0.124555	0.999978	promoter:151386	ENST00000228644.4	MYF5	hg38_genes_promoters
chr12	80716862	0.261797	0.297368	-0.035571	0.0206528	-1.72234	0.00674152	0.00674152	0.0850084	0.999978	promoter:151386	ENST00000228644.4	MYF5	hg38_genes_promoters
chr12	80716863	0.281047	0.333128	-0.0520812	0.0211754	-2.45952	0.00674152	0.00674152	0.0139123	0.392326	promoter:151386	ENST00000228644.4	MYF5	hg38_genes_promoters
chr12	80716874	0.20886	0.24629	-0.0374302	0.0193291	-1.93647	0.00674152	0.00674152	0.0528102	0.831868	promoter:151386	ENST00000228644.4	MYF5	hg38_genes_promoters
chr12	80716875	0.256028	0.292689	-0.0366606	0.0205057	-1.78782	0.00674152	0.00674152	0.0738048	0.970118	promoter:151386	ENST00000228644.4	MYF5	hg38_genes_promoters
chr12	80716927	0.423634	0.447524	-0.0238892	0.0277105	-0.862098	0.00746447	0.0125578	0.388633	0.999978	5UTR:102622	ENST00000228644.4	MYF5	hg38_genes_5UTRs
chr12	80716928	0.430848	0.473956	-0.0431082	0.0257877	-1.67166	0.00689844	0.0103538	0.0945916	0.999978	5UTR:102622	ENST00000228644.4	MYF5	hg38_genes_5UTRs
chr12	80716947	0.32019	0.359813	-0.0396237	0.0219744	-1.80318	0.00674152	0.00688511	0.0713603	0.9534	5UTR:102622	ENST00000228644.4	MYF5	hg38_genes_5UTRs
chr12	80716948	0.351022	0.403291	-0.0522684	0.0230321	-2.26937	0.00674152	0.00769634	0.0232456	0.518854	5UTR:102622	ENST00000228644.4	MYF5	hg38_genes_5UTRs
chr12	80716952	0.363495	0.388364	-0.0248686	0.022765	-1.09241	0.00674152	0.00725668	0.274654	0.999978	5UTR:102622	ENST00000228644.4	MYF5	hg38_genes_5UTRs
chr12	80716953	0.370538	0.413015	-0.0424773	0.022703	-1.871	0.00674152	0.00706875	0.0613445	0.896542	5UTR:102622	ENST00000228644.4	MYF5	hg38_genes_5UTRs
chr12	80716970	0.441001	0.473595	-0.0325947	0.0267625	-1.21793	0.00674152	0.0117374	0.223252	0.999978	5UTR:102622	ENST00000228644.4	MYF5	hg38_genes_5UTRs
chr12	80716971	0.460382	0.510366	-0.0499846	0.0280615	-1.78126	0.00674152	0.0136315	0.0748708	0.977038	5UTR:102622	ENST00000228644.4	MYF5	hg38_genes_5UTRs
chr12	80716974	0.178523	0.193372	-0.0148488	0.0179492	-0.827271	0.00674152	0.00674152	0.408084	0.999978	5UTR:102622	ENST00000228644.4	MYF5	hg38_genes_5UTRs
chr12	80716975	0.176713	0.210923	-0.0342096	0.0181685	-1.88291	0.00674152	0.00674152	0.0597131	0.890168	5UTR:102622	ENST00000228644.4	MYF5	hg38_genes_5UTRs
chr12	80716988	0.0886211	0.128188	-0.0395669	0.014306	-2.76576	0.00674152	0.00674152	0.00567895	0.214575	5UTR:102622	ENST00000228644.4	MYF5	hg38_genes_5UTRs
chr12	80716989	0.0953033	0.141874	-0.0465702	0.0148322	-3.1398	0.00674152	0.00674152	0.00169062	0.0977345	5UTR:102622	ENST00000228644.4	MYF5	hg38_genes_5UTRs
chr12	80716991	0.506531	0.550633	-0.0441022	0.0251454	-1.75388	0.00674152	0.00949266	0.0794502	0.999978	5UTR:102622	ENST00000228644.4	MYF5	hg38_genes_5UTRs
chr12	80716992	0.527433	0.574372	-0.0469395	0.0231402	-2.02848	0.00674152	0.00707553	0.0425111	0.738092	5UTR:102622	ENST00000228644.4	MYF5	hg38_genes_5UTRs
chr12	80716997	0.368353	0.410547	-0.0421934	0.0234634	-1.79827	0.00674152	0.0079858	0.0721347	0.958645	5UTR:102622	ENST00000228644.4	MYF5	hg38_genes_5UTRs
chr12	80716998	0.396071	0.444627	-0.0485561	0.0231771	-2.095	0.00674152	0.00733043	0.0361709	0.675271	5UTR:102622	ENST00000228644.4	MYF5	hg38_genes_5UTRs
chr12	80717008	0.190245	0.228406	-0.0381612	0.0187393	-2.03642	0.00674152	0.00674152	0.0417078	0.731194	5UTR:102622	ENST00000228644.4	MYF5	hg38_genes_5UTRs
chr12	80717009	0.210305	0.243609	-0.0333036	0.0192693	-1.72833	0.00674152	0.00674152	0.0839299	0.999978	5UTR:102622	ENST00000228644.4	MYF5	hg38_genes_5UTRs
chr12	80717027	0.172231	0.206842	-0.0346115	0.0180649	-1.91596	0.00674152	0.00674152	0.0553705	0.855874	5UTR:102622	ENST00000228644.4	MYF5	hg38_genes_5UTRs
chr12	80717028	0.197636	0.232335	-0.0346997	0.018915	-1.8345	0.00674152	0.00674152	0.0665796	0.931953	5UTR:102622	ENST00000228644.4	MYF5	hg38_genes_5UTRs
chr12	80717033	0.204808	0.236363	-0.0315554	0.0191154	-1.65078	0.00674152	0.00674152	0.0987826	0.999978	5UTR:102622	ENST00000228644.4	MYF5	hg38_genes_5UTRs
chr12	80717034	0.238457	0.264615	-0.0261575	0.0199914	-1.30844	0.00674152	0.00674152	0.190724	0.999978	5UTR:102622	ENST00000228644.4	MYF5	hg38_genes_5UTRs
chr12	80717046	0.341656	0.392714	-0.0510578	0.0228086	-2.23853	0.00674152	0.00749543	0.0251862	0.545324	5UTR:102622	ENST00000228644.4	MYF5	hg38_genes_5UTRs
chr12	80717047	0.379225	0.433587	-0.0543614	0.0234051	-2.32263	0.00674152	0.00772812	0.020199	0.474269	5UTR:102622	ENST00000228644.4	MYF5	hg38_genes_5UTRs
chr12	80717069	0.247295	0.286699	-0.0394041	0.0203847	-1.93302	0.00674152	0.00674152	0.0532335	0.833992	exon:1006399	ENST00000228644.4	MYF5	hg38_genes_exons
chr12	80717070	0.281118	0.320437	-0.0393195	0.021141	-1.85987	0.00674152	0.00674152	0.0629038	0.902349	exon:1006399	ENST00000228644.4	MYF5	hg38_genes_exons
chr12	80717111	0.220892	0.266087	-0.0451952	0.0197871	-2.28407	0.00674152	0.00674152	0.0223673	0.50708	exon:1006399	ENST00000228644.4	MYF5	hg38_genes_exons
chr12	80717112	0.237313	0.287767	-0.0504538	0.0202949	-2.48603	0.00674152	0.00674152	0.0129175	0.375258	exon:1006399	ENST00000228644.4	MYF5	hg38_genes_exons
chr12	80717114	0.284585	0.314678	-0.0300933	0.0211371	-1.42372	0.00674152	0.00674152	0.154527	0.999978	exon:1006399	ENST00000228644.4	MYF5	hg38_genes_exons
chr12	80717115	0.28666	0.336332	-0.049672	0.0213692	-2.32447	0.00674152	0.00674152	0.0201004	0.474269	exon:1006399	ENST00000228644.4	MYF5	hg38_genes_exons
chr12	80717128	0.181096	0.211152	-0.0300559	0.0183158	-1.64098	0.00674152	0.00674152	0.100801	0.999978	exon:1006399	ENST00000228644.4	MYF5	hg38_genes_exons
chr12	80717129	0.197013	0.224017	-0.027004	0.0188304	-1.43406	0.00674152	0.00674152	0.151555	0.999978	exon:1006399	ENST00000228644.4	MYF5	hg38_genes_exons
chr12	80717135	0.0858353	0.120446	-0.0346109	0.0140128	-2.46995	0.00674152	0.00674152	0.0135131	0.388653	exon:1006399	ENST00000228644.4	MYF5	hg38_genes_exons
chr12	80717136	0.0974793	0.125509	-0.0280298	0.0145268	-1.92952	0.00674152	0.00674152	0.0536663	0.837954	exon:1006399	ENST00000228644.4	MYF5	hg38_genes_exons
chr12	80717153	0.223086	0.251482	-0.0283963	0.0196252	-1.44693	0.00674152	0.00674152	0.147917	0.999978	exon:1006399	ENST00000228644.4	MYF5	hg38_genes_exons
chr12	80717154	0.237737	0.275473	-0.0377359	0.0201655	-1.87131	0.00674152	0.00674152	0.0613019	0.896542	exon:1006399	ENST00000228644.4	MYF5	hg38_genes_exons
chr12	80717164	0.264543	0.303716	-0.0391731	0.0208009	-1.88324	0.00674152	0.00674152	0.0596679	0.890168	exon:1006399	ENST00000228644.4	MYF5	hg38_genes_exons
chr12	80717165	0.27682	0.325239	-0.0484183	0.0211721	-2.28689	0.00674152	0.00674152	0.0222022	0.506981	exon:1006399	ENST00000228644.4	MYF5	hg38_genes_exons
chr12	80717166	0.203943	0.23611	-0.0321668	0.0191113	-1.68313	0.00674152	0.00674152	0.0923501	0.999978	exon:1006399	ENST00000228644.4	MYF5	hg38_genes_exons
chr12	80717167	0.220703	0.264307	-0.043604	0.0197845	-2.20394	0.00674152	0.00674152	0.0275284	0.574928	exon:1006399	ENST00000228644.4	MYF5	hg38_genes_exons
chr12	80717180	0.424941	0.479361	-0.0544194	0.0229601	-2.37018	0.00674152	0.00674152	0.0177796	0.459964	exon:1006399	ENST00000228644.4	MYF5	hg38_genes_exons
chr12	80717181	0.443131	0.492028	-0.0488973	0.0230423	-2.12207	0.00674152	0.00674152	0.0338322	0.64763	exon:1006399	ENST00000228644.4	MYF5	hg38_genes_exons
chr12	80717185	0.433124	0.491797	-0.0586726	0.0229952	-2.55152	0.00674152	0.00674152	0.0107256	0.326339	exon:1006399	ENST00000228644.4	MYF5	hg38_genes_exons
chr12	80717186	0.455072	0.511532	-0.0564602	0.0230682	-2.44753	0.00674152	0.00674152	0.0143838	0.400828	exon:1006399	ENST00000228644.4	MYF5	hg38_genes_exons
chr12	80717219	0.416082	0.482872	-0.0667909	0.0249681	-2.67505	0.00674152	0.0092905	0.00747176	0.255587	exon:1006399	ENST00000228644.4	MYF5	hg38_genes_exons
chr12	80717220	0.435363	0.496567	-0.0612038	0.0230071	-2.66022	0.00674152	0.00674152	0.00780906	0.260949	exon:1006399	ENST00000228644.4	MYF5	hg38_genes_exons
chr12	80717225	0.22274	0.252761	-0.0300202	0.0196884	-1.52476	0.00674152	0.00674152	0.127319	0.999978	exon:1006399	ENST00000228644.4	MYF5	hg38_genes_exons
chr12	80717226	0.237573	0.273939	-0.0363668	0.0201411	-1.8056	0.00674152	0.00674152	0.0709808	0.9534	exon:1006399	ENST00000228644.4	MYF5	hg38_genes_exons
chr12	80717229	0.569997	0.616922	-0.0469249	0.0260245	-1.80311	0.00811759	0.00982201	0.0713713	0.9534	exon:1006399	ENST00000228644.4	MYF5	hg38_genes_exons
chr12	80717230	0.580554	0.626904	-0.0463506	0.0245953	-1.88453	0.00763786	0.00849539	0.0594933	0.890168	exon:1006399	ENST00000228644.4	MYF5	hg38_genes_exons
chr12	80717233	0.58241	0.639115	-0.056705	0.0242571	-2.33767	0.00753246	0.00820515	0.0194045	0.473623	exon:1006399	ENST00000228644.4	MYF5	hg38_genes_exons
chr12	80717234	0.603618	0.658749	-0.0551315	0.0242168	-2.27658	0.00674152	0.00941672	0.0228113	0.513122	exon:1006399	ENST00000228644.4	MYF5	hg38_genes_exons
chr12	80717240	0.367368	0.408334	-0.0409657	0.0225416	-1.81734	0.00674152	0.00674152	0.0691649	0.947494	exon:1006399	ENST00000228644.4	MYF5	hg38_genes_exons
chr12	80717241	0.377658	0.429245	-0.0515869	0.0232582	-2.21801	0.00674152	0.00751561	0.0265539	0.566451	exon:1006399	ENST00000228644.4	MYF5	hg38_genes_exons
chr12	80717313	0.31472	0.367828	-0.0531076	0.0222572	-2.38609	0.00674152	0.0069608	0.0170287	0.445443	exon:1006399	ENST00000228644.4	MYF5	hg38_genes_exons
chr12	80717314	0.345743	0.38617	-0.0404271	0.0223152	-1.81164	0.00674152	0.00674152	0.0700424	0.952775	exon:1006399	ENST00000228644.4	MYF5	hg38_genes_exons
chr12	80717316	0.59146	0.637009	-0.0455487	0.0250123	-1.82105	0.00674152	0.00990324	0.0685989	0.947494	exon:1006399	ENST00000228644.4	MYF5	hg38_genes_exons
chr12	80717317	0.606848	0.673559	-0.0667112	0.0222158	-3.00287	0.00674152	0.00674152	0.0026745	0.131066	exon:1006399	ENST00000228644.4	MYF5	hg38_genes_exons
chr12	80717334	0.576597	0.605671	-0.0290742	0.0230341	-1.26223	0.00674152	0.00674152	0.206868	0.999978	exon:1006399	ENST00000228644.4	MYF5	hg38_genes_exons
chr12	80717335	0.573652	0.611224	-0.0375711	0.0228727	-1.64262	0.00674152	0.00674152	0.100461	0.999978	exon:1006399	ENST00000228644.4	MYF5	hg38_genes_exons
chr12	80717336	0.51038	0.546189	-0.0358087	0.0234005	-1.53025	0.00674152	0.00674152	0.125954	0.999978	exon:1006399	ENST00000228644.4	MYF5	hg38_genes_exons
chr12	80717337	0.518674	0.559955	-0.0412812	0.0232146	-1.77824	0.00674152	0.00674152	0.0753638	0.981257	exon:1006399	ENST00000228644.4	MYF5	hg38_genes_exons
chr12	80717340	0.56153	0.595091	-0.0335611	0.0231844	-1.44757	0.00674152	0.00674152	0.147737	0.999978	exon:1006399	ENST00000228644.4	MYF5	hg38_genes_exons
chr12	80717341	0.583251	0.621594	-0.0383429	0.0228189	-1.68031	0.00674152	0.00674152	0.0928965	0.999978	exon:1006399	ENST00000228644.4	MYF5	hg38_genes_exons
chr12	80717346	0.656197	0.697618	-0.0414209	0.0220018	-1.88261	0.00674152	0.00674152	0.0597531	0.890168	exon:1006399	ENST00000228644.4	MYF5	hg38_genes_exons
chr12	80717347	0.692941	0.719099	-0.0261581	0.0212889	-1.22872	0.00674152	0.00674152	0.219175	0.999978	exon:1006399	ENST00000228644.4	MYF5	hg38_genes_exons
chr13	40598209	0.396852	0.464762	-0.0679103	0.028165	-2.41116	0.00674152	0.0137435	0.0159017	0.423631	intron:921616	ENST00000636651.2	FOXO1	hg38_genes_introns
chr13	40598210	0.497814	0.555335	-0.0575209	0.0317641	-1.81088	0.00674152	0.0159216	0.0701598	0.952775	intron:921616	ENST00000636651.2	FOXO1	hg38_genes_introns
chr13	40598452	0.333823	0.384474	-0.0506507	0.0225495	-2.2462	0.00674152	0.00674152	0.0246915	0.536622	intron:921616	ENST00000636651.2	FOXO1	hg38_genes_introns
chr13	40598453	0.402988	0.434625	-0.0316373	0.0228093	-1.38704	0.00674152	0.00674152	0.16543	0.999978	intron:921616	ENST00000636651.2	FOXO1	hg38_genes_introns
chr13	40598852	0.327286	0.365732	-0.0384468	0.0230112	-1.67079	0.00748798	0.00674152	0.0947641	0.999978	intron:921616	ENST00000636651.2	FOXO1	hg38_genes_introns
chr13	40598853	0.344764	0.394524	-0.04976	0.0248443	-2.00287	0.0101981	0.00674152	0.045191	0.768381	intron:921616	ENST00000636651.2	FOXO1	hg38_genes_introns
chr13	40599213	0.640437	0.693893	-0.0534556	0.0218989	-2.44102	0.00674152	0.00674152	0.0146459	0.403473	intron:921616	ENST00000636651.2	FOXO1	hg38_genes_introns
chr13	40599214	0.639906	0.684495	-0.044589	0.0218991	-2.03611	0.00674152	0.00674152	0.0417392	0.731194	intron:921616	ENST00000636651.2	FOXO1	hg38_genes_introns
chr13	40599303	0.827854	0.879957	-0.0521033	0.0179724	-2.89907	0.00674152	0.0101769	0.00374271	0.163756	intron:921616	ENST00000636651.2	FOXO1	hg38_genes_introns
chr13	40599304	0.806087	0.862316	-0.0562297	0.0187259	-3.00278	0.00674152	0.00995563	0.00267527	0.131066	intron:921616	ENST00000636651.2	FOXO1	hg38_genes_introns
chr13	40599409	0.48915	0.591675	-0.102524	0.0261062	-3.92721	0.00674152	0.010962	8.59375e-05	0.0115536	intron:921616	ENST00000636651.2	FOXO1	hg38_genes_introns
chr13	40599410	0.530939	0.615734	-0.0847946	0.0255224	-3.32237	0.00674152	0.0105119	0.000892574	0.068655	intron:921616	ENST00000636651.2	FOXO1	hg38_genes_introns
chr13	40599480	0.744005	0.821929	-0.0779244	0.024887	-3.13113	0.00674152	0.0185347	0.00174136	0.098694	intron:921616	ENST00000636651.2	FOXO1	hg38_genes_introns
chr13	40599481	0.803578	0.863888	-0.0603102	0.0232925	-2.58925	0.00820336	0.018685	0.00961851	0.30385	intron:921616	ENST00000636651.2	FOXO1	hg38_genes_introns
chr13	40599492	0.771888	0.859486	-0.0875974	0.0218765	-4.00418	0.00674152	0.0156461	6.22323e-05	0.00877475	intron:921616	ENST00000636651.2	FOXO1	hg38_genes_introns
chr13	40599493	0.741175	0.830244	-0.0890692	0.0254072	-3.50566	0.00674152	0.0202822	0.000455469	0.0434293	intron:921616	ENST00000636651.2	FOXO1	hg38_genes_introns
chr13	40599548	0.830363	0.88339	-0.0530272	0.0161218	-3.28916	0.00674152	0.00674152	0.00100487	0.0732441	intron:921616	ENST00000636651.2	FOXO1	hg38_genes_introns
chr13	40599549	0.731381	0.810303	-0.0789217	0.019683	-4.00964	0.00674152	0.00674152	6.08104e-05	0.00877475	intron:921616	ENST00000636651.2	FOXO1	hg38_genes_introns
chr13	40599581	0.863706	0.894307	-0.0306011	0.0150225	-2.03702	0.00674152	0.00674152	0.0416484	0.731194	intron:921616	ENST00000636651.2	FOXO1	hg38_genes_introns
chr13	40599582	0.826719	0.853853	-0.0271347	0.0174418	-1.55573	0.00674152	0.00674152	0.119773	0.999978	intron:921616	ENST00000636651.2	FOXO1	hg38_genes_introns
chr13	40666222	0.000482108	0.00119232	-0.000710208	0.00316228	-0.224588	0.00674152	0.00674152	0.8223	0.999978	promoter:163828	ENST00000655267.1	FOXO1	hg38_genes_promoters
chr13	40666223	0.00106542	0.00162482	-0.000559393	0.00316228	-0.176895	0.00674152	0.00674152	0.85959	0.999978	promoter:163828	ENST00000655267.1	FOXO1	hg38_genes_promoters
chr13	40666237	0.00105382	0.00283863	-0.00178482	0.00316228	-0.564408	0.00674152	0.00674152	0.572476	0.999978	promoter:163828	ENST00000655267.1	FOXO1	hg38_genes_promoters
chr13	40666238	0.00123642	0.000733378	0.000503039	0.00316228	0.159075	0.00674152	0.00674152	0.87361	0.999978	promoter:163828	ENST00000655267.1	FOXO1	hg38_genes_promoters
chr13	40666262	0.00288587	0.00194885	0.000937018	0.00316228	0.296311	0.00674152	0.00674152	0.766992	0.999978	promoter:163828	ENST00000655267.1	FOXO1	hg38_genes_promoters
chr13	40666263	0.000959466	0.000333431	0.000626036	0.00316228	0.19797	0.00674152	0.00674152	0.843069	0.999978	promoter:163828	ENST00000655267.1	FOXO1	hg38_genes_promoters
chr13	40666276	0.00254539	0.00320284	-0.000657448	0.00316228	-0.207903	0.00674152	0.00674152	0.835304	0.999978	promoter:163828	ENST00000655267.1	FOXO1	hg38_genes_promoters
chr13	40666277	0.000637113	0.000623289	1.38246e-05	0.00316228	0.00437173	0.00674152	0.00674152	0.996512	0.999978	promoter:163828	ENST00000655267.1	FOXO1	hg38_genes_promoters
chr13	40666280	0.00277416	0.00252894	0.000245222	0.00316228	0.0775462	0.00674152	0.00674152	0.938189	0.999978	promoter:163828	ENST00000655267.1	FOXO1	hg38_genes_promoters
chr13	40666281	0.000363745	0.000353709	1.00353e-05	0.00316228	0.00317345	0.00674152	0.00674152	0.997468	0.999978	promoter:163828	ENST00000655267.1	FOXO1	hg38_genes_promoters
chr13	40666291	0.0107532	0.0128832	-0.00213008	0.00511101	-0.416764	0.00674152	0.00674152	0.676851	0.999978	promoter:163828	ENST00000655267.1	FOXO1	hg38_genes_promoters
chr13	40666292	0.000311924	0.000547358	-0.000235434	0.00316228	-0.0744508	0.00674152	0.00674152	0.940652	0.999978	promoter:163828	ENST00000655267.1	FOXO1	hg38_genes_promoters
chr13	40666293	0.00100336	0.00207811	-0.00107476	0.00316228	-0.339867	0.00674152	0.00674152	0.733956	0.999978	promoter:163828	ENST00000655267.1	FOXO1	hg38_genes_promoters
chr13	40666294	0.000500528	0.000210888	0.000289641	0.00316228	0.0915924	0.00674152	0.00674152	0.927022	0.999978	promoter:163828	ENST00000655267.1	FOXO1	hg38_genes_promoters
chr13	40666301	0.001041	0.000334166	0.000706835	0.00316228	0.223521	0.00674152	0.00674152	0.82313	0.999978	promoter:163828	ENST00000655267.1	FOXO1	hg38_genes_promoters
chr13	40666302	0.000298698	0.000286237	1.2461e-05	0.00316228	0.00394052	0.00674152	0.00674152	0.996856	0.999978	promoter:163828	ENST00000655267.1	FOXO1	hg38_genes_promoters
chr13	40666306	0.00171638	0.00130397	0.000412414	0.00316228	0.130417	0.00674152	0.00674152	0.896237	0.999978	promoter:163828	ENST00000655267.1	FOXO1	hg38_genes_promoters
chr13	40666307	0.000645321	0.000198135	0.000447186	0.00316228	0.141413	0.00674152	0.00674152	0.887544	0.999978	promoter:163828	ENST00000655267.1	FOXO1	hg38_genes_promoters
chr13	40666321	0.0101115	0.00535614	0.00475539	0.00410904	1.1573	0.00674152	0.00674152	0.24715	0.999978	promoter:163828	ENST00000655267.1	FOXO1	hg38_genes_promoters
chr13	40666322	0.00107503	0.00071301	0.000362018	0.00316228	0.11448	0.00674152	0.00674152	0.908857	0.999978	promoter:163828	ENST00000655267.1	FOXO1	hg38_genes_promoters
chr13	40666327	0.00809689	0.00321719	0.0048797	0.003515	1.38825	0.00674152	0.00674152	0.16506	0.999978	promoter:163828	ENST00000655267.1	FOXO1	hg38_genes_promoters
chr13	40666328	0.00058436	0.000450756	0.000133603	0.00316228	0.0422491	0.00674152	0.00674152	0.9663	0.999978	promoter:163828	ENST00000655267.1	FOXO1	hg38_genes_promoters
chr13	40666332	0.00134292	0.000836238	0.000506683	0.00316228	0.160227	0.00674152	0.00674152	0.872702	0.999978	promoter:163828	ENST00000655267.1	FOXO1	hg38_genes_promoters
chr13	40666333	0.000572027	0.00025835	0.000313677	0.00316228	0.0991933	0.00674152	0.00674152	0.920985	0.999978	promoter:163828	ENST00000655267.1	FOXO1	hg38_genes_promoters
chr13	40666335	0.00767535	0.00357295	0.0041024	0.00347927	1.1791	0.00674152	0.00674152	0.23836	0.999978	promoter:163828	ENST00000655267.1	FOXO1	hg38_genes_promoters
chr13	40666336	0.000567105	2.11831e-05	0.000545922	0.00316228	0.172636	0.00674152	0.00674152	0.862938	0.999978	promoter:163828	ENST00000655267.1	FOXO1	hg38_genes_promoters
chr13	40666339	0.00302541	0.00226962	0.000755798	0.00316228	0.239004	0.00674152	0.00674152	0.811102	0.999978	promoter:163828	ENST00000655267.1	FOXO1	hg38_genes_promoters
chr13	40666340	0.00071908	0.000411165	0.000307915	0.00316228	0.0973713	0.00674152	0.00674152	0.922432	0.999978	promoter:163828	ENST00000655267.1	FOXO1	hg38_genes_promoters
chr13	40666343	0.00277934	0.00100142	0.00177792	0.00316228	0.562227	0.00674152	0.00674152	0.573961	0.999978	promoter:163828	ENST00000655267.1	FOXO1	hg38_genes_promoters
chr13	40666344	0.000465023	0.000490594	-2.5571e-05	0.00316228	-0.00808627	0.00674152	0.00674152	0.993548	0.999978	promoter:163828	ENST00000655267.1	FOXO1	hg38_genes_promoters
chr13	40666361	0.0882474	0.0929917	-0.00474425	0.0133008	-0.356688	0.00674152	0.00674152	0.721325	0.999978	promoter:163828	ENST00000655267.1	FOXO1	hg38_genes_promoters
chr13	40666362	0.000228295	0.00103629	-0.000808	0.00316228	-0.255512	0.00674152	0.00674152	0.798328	0.999978	promoter:163828	ENST00000655267.1	FOXO1	hg38_genes_promoters
chr13	40666363	0.00475719	0.00467777	7.94127e-05	0.00317503	0.0250116	0.00674152	0.00674152	0.980046	0.999978	promoter:163828	ENST00000655267.1	FOXO1	hg38_genes_promoters
chr13	40666364	0.000509247	0.000349995	0.000159252	0.00316228	0.0503598	0.00674152	0.00674152	0.959836	0.999978	promoter:163828	ENST00000655267.1	FOXO1	hg38_genes_promoters
chr13	40666366	0.00563796	0.0042932	0.00134476	0.00325817	0.412736	0.00674152	0.00674152	0.6798	0.999978	promoter:163828	ENST00000655267.1	FOXO1	hg38_genes_promoters
chr13	40666367	0.00105843	0.00106435	-5.92158e-06	0.00316228	-0.00187257	0.00674152	0.00674152	0.998506	0.999978	promoter:163828	ENST00000655267.1	FOXO1	hg38_genes_promoters
chr13	40666377	0.00238047	0.00157794	0.000802532	0.00316228	0.253783	0.00674152	0.00674152	0.799663	0.999978	promoter:163828	ENST00000655267.1	FOXO1	hg38_genes_promoters
chr13	40666378	0.000559588	0.000227558	0.00033203	0.00316228	0.104997	0.00674152	0.00674152	0.916378	0.999978	promoter:163828	ENST00000655267.1	FOXO1	hg38_genes_promoters
chr13	40666379	0.000781508	2.0709e-05	0.000760799	0.00316228	0.240586	0.00674152	0.00674152	0.809876	0.999978	promoter:163828	ENST00000655267.1	FOXO1	hg38_genes_promoters
chr13	40666380	0.00134677	0.00040545	0.000941316	0.00316228	0.29767	0.00674152	0.00674152	0.765955	0.999978	promoter:163828	ENST00000655267.1	FOXO1	hg38_genes_promoters
chr13	40666398	0.000469819	0.000371082	9.87367e-05	0.00316228	0.0312233	0.00674152	0.00674152	0.975091	0.999978	promoter:163828	ENST00000655267.1	FOXO1	hg38_genes_promoters
chr13	40666399	0.00020952	0.000551332	-0.000341812	0.00316228	-0.108091	0.00674152	0.00674152	0.913924	0.999978	promoter:163828	ENST00000655267.1	FOXO1	hg38_genes_promoters
chr13	40666400	0.000243063	0.000155805	8.72576e-05	0.00316228	0.0275933	0.00674152	0.00674152	0.977987	0.999978	promoter:163828	ENST00000655267.1	FOXO1	hg38_genes_promoters
chr13	40666401	0.000210561	0.000372026	-0.000161465	0.00316228	-0.0510598	0.00674152	0.00674152	0.959278	0.999978	promoter:163828	ENST00000655267.1	FOXO1	hg38_genes_promoters
chr13	40666415	0.000576508	0.000398139	0.000178369	0.00316228	0.0564053	0.00674152	0.00674152	0.955019	0.999978	promoter:163828	ENST00000655267.1	FOXO1	hg38_genes_promoters
chr13	40666416	0.000202898	0.000168752	3.41462e-05	0.00316228	0.010798	0.00674152	0.00674152	0.991385	0.999978	promoter:163828	ENST00000655267.1	FOXO1	hg38_genes_promoters
chr13	40666425	0.00120646	2.02175e-05	0.00118624	0.00316228	0.375122	0.00674152	0.00674152	0.70757	0.999978	promoter:163828	ENST00000655267.1	FOXO1	hg38_genes_promoters
chr13	40666426	0.000506639	0.000167264	0.000339375	0.00316228	0.10732	0.00674152	0.00674152	0.914535	0.999978	promoter:163828	ENST00000655267.1	FOXO1	hg38_genes_promoters
chr13	40666432	0.000526126	0.000143412	0.000382714	0.00316228	0.121025	0.00674152	0.00674152	0.903671	0.999978	promoter:163828	ENST00000655267.1	FOXO1	hg38_genes_promoters
chr13	40666433	0.000396073	2.02458e-05	0.000375827	0.00316228	0.118847	0.00674152	0.00674152	0.905397	0.999978	promoter:163828	ENST00000655267.1	FOXO1	hg38_genes_promoters
chr13	40666435	0.00102366	0.000142148	0.000881513	0.00316228	0.278759	0.00674152	0.00674152	0.78043	0.999978	promoter:163828	ENST00000655267.1	FOXO1	hg38_genes_promoters
chr13	40666436	0.000445361	0.000584746	-0.000139386	0.00316228	-0.0440777	0.00674152	0.00674152	0.964842	0.999978	promoter:163828	ENST00000655267.1	FOXO1	hg38_genes_promoters
chr13	40666439	0.000344824	0.000452336	-0.000107512	0.00316228	-0.0339982	0.00674152	0.00674152	0.972879	0.999978	promoter:163828	ENST00000655267.1	FOXO1	hg38_genes_promoters
chr13	40666440	0.000194193	0.000301416	-0.000107223	0.00316228	-0.0339068	0.00674152	0.00674152	0.972951	0.999978	promoter:163828	ENST00000655267.1	FOXO1	hg38_genes_promoters
chr13	40666448	0.000672248	0.000515053	0.000157195	0.00316228	0.0497094	0.00674152	0.00674152	0.960354	0.999978	promoter:163828	ENST00000655267.1	FOXO1	hg38_genes_promoters
chr13	40666449	0.000497781	0.000179831	0.00031795	0.00316228	0.100545	0.00674152	0.00674152	0.919912	0.999978	promoter:163828	ENST00000655267.1	FOXO1	hg38_genes_promoters
chr13	40666452	0.000491188	0.000384544	0.000106643	0.00316228	0.0337236	0.00674152	0.00674152	0.973098	0.999978	promoter:163828	ENST00000655267.1	FOXO1	hg38_genes_promoters
chr13	40666453	0.000370992	0.000191048	0.000179944	0.00316228	0.0569032	0.00674152	0.00674152	0.954622	0.999978	promoter:163828	ENST00000655267.1	FOXO1	hg38_genes_promoters
chr13	40666462	0.000830118	0.000839565	-9.44737e-06	0.00316228	-0.00298752	0.00674152	0.00674152	0.997616	0.999978	promoter:163828	ENST00000655267.1	FOXO1	hg38_genes_promoters
chr13	40666463	0.000391588	0.000149333	0.000242256	0.00316228	0.076608	0.00674152	0.00674152	0.938935	0.999978	promoter:163828	ENST00000655267.1	FOXO1	hg38_genes_promoters
chr13	40666465	0.000645299	0.000885386	-0.000240087	0.00316228	-0.0759221	0.00674152	0.00674152	0.939481	0.999978	promoter:163828	ENST00000655267.1	FOXO1	hg38_genes_promoters
chr13	40666466	0.000530024	0.000149185	0.000380839	0.00316228	0.120432	0.00674152	0.00674152	0.904141	0.999978	promoter:163828	ENST00000655267.1	FOXO1	hg38_genes_promoters
chr13	40666470	0.0012995	0.000378967	0.000920531	0.00316228	0.291097	0.00674152	0.00674152	0.770977	0.999978	promoter:163828	ENST00000655267.1	FOXO1	hg38_genes_promoters
chr13	40666471	0.000192805	2.01182e-05	0.000172687	0.00316228	0.0546084	0.00674152	0.00674152	0.95645	0.999978	promoter:163828	ENST00000655267.1	FOXO1	hg38_genes_promoters
chr13	40666484	0.00101328	0.000203746	0.000809533	0.00316228	0.255997	0.00674152	0.00674152	0.797953	0.999978	promoter:163828	ENST00000655267.1	FOXO1	hg38_genes_promoters
chr13	40666485	0.000843472	0.00116229	-0.000318813	0.00316228	-0.100818	0.00674152	0.00674152	0.919695	0.999978	promoter:163828	ENST00000655267.1	FOXO1	hg38_genes_promoters
chr13	40666487	0.00149023	0.00055716	0.000933073	0.00316228	0.295064	0.00674152	0.00674152	0.767945	0.999978	promoter:163828	ENST00000655267.1	FOXO1	hg38_genes_promoters
chr13	40666488	0.000575688	0.000178405	0.000397283	0.00316228	0.125632	0.00674152	0.00674152	0.900023	0.999978	promoter:163828	ENST00000655267.1	FOXO1	hg38_genes_promoters
chr13	40666489	0.00106994	2.00379e-05	0.0010499	0.00316228	0.332007	0.00674152	0.00674152	0.739884	0.999978	promoter:163828	ENST00000655267.1	FOXO1	hg38_genes_promoters
chr13	40666490	0.00811796	0.00891359	-0.000795621	0.00424051	-0.187624	0.00674152	0.00674152	0.851171	0.999978	promoter:163828	ENST00000655267.1	FOXO1	hg38_genes_promoters
chr13	40666507	0.000638381	0.000962935	-0.000324555	0.00316228	-0.102633	0.00674152	0.00674152	0.918254	0.999978	promoter:163828	ENST00000655267.1	FOXO1	hg38_genes_promoters
chr13	40666508	0.000215552	2.00895e-05	0.000195462	0.00316228	0.0618107	0.00674152	0.00674152	0.950714	0.999978	promoter:163828	ENST00000655267.1	FOXO1	hg38_genes_promoters
chr13	40666509	0.000912396	0.00112362	-0.000211223	0.00316228	-0.0667946	0.00674152	0.00674152	0.946745	0.999978	promoter:163828	ENST00000655267.1	FOXO1	hg38_genes_promoters
chr13	40666510	0.000896927	0.00020057	0.000696357	0.00316228	0.220208	0.00674152	0.00674152	0.82571	0.999978	promoter:163828	ENST00000655267.1	FOXO1	hg38_genes_promoters
chr13	40666513	0.000920892	0.00104409	-0.000123202	0.00316228	-0.03896	0.00674152	0.00674152	0.968922	0.999978	promoter:163828	ENST00000655267.1	FOXO1	hg38_genes_promoters
chr13	40666514	2.07667e-05	0.000151865	-0.000131098	0.00316228	-0.0414569	0.00674152	0.00674152	0.966932	0.999978	promoter:163828	ENST00000655267.1	FOXO1	hg38_genes_promoters
chr13	40666521	0.000142508	0.00125367	-0.00111116	0.00316228	-0.35138	0.00674152	0.00674152	0.725303	0.999978	promoter:163828	ENST00000655267.1	FOXO1	hg38_genes_promoters
chr13	40666522	0.000229612	2.01026e-05	0.00020951	0.00316228	0.0662528	0.00674152	0.00674152	0.947177	0.999978	promoter:163828	ENST00000655267.1	FOXO1	hg38_genes_promoters
chr13	40666525	0.000667569	0.000338609	0.00032896	0.00316228	0.104026	0.00674152	0.00674152	0.917148	0.999978	promoter:163828	ENST00000655267.1	FOXO1	hg38_genes_promoters
chr13	40666526	2.0806e-05	0.000409649	-0.000388843	0.00316228	-0.122963	0.00674152	0.00674152	0.902136	0.999978	promoter:163828	ENST00000655267.1	FOXO1	hg38_genes_promoters
chr13	40666529	0.00084813	0.000698995	0.000149135	0.00316228	0.0471607	0.00674152	0.00674152	0.962385	0.999978	promoter:163828	ENST00000655267.1	FOXO1	hg38_genes_promoters
chr13	40666530	0.00273672	0.00192251	0.000814212	0.00316228	0.257476	0.00674152	0.00674152	0.796811	0.999978	promoter:163828	ENST00000655267.1	FOXO1	hg38_genes_promoters
chr13	40666532	0.000464574	0.000678112	-0.000213538	0.00316228	-0.0675266	0.00674152	0.00674152	0.946162	0.999978	promoter:163828	ENST00000655267.1	FOXO1	hg38_genes_promoters
chr13	40666533	0.00427358	0.00240801	0.00186557	0.00316228	0.589945	0.00674152	0.00674152	0.555228	0.999978	promoter:163828	ENST00000655267.1	FOXO1	hg38_genes_promoters
chr13	40666534	0.000343718	0.000707139	-0.000363421	0.00316228	-0.114924	0.00674152	0.00674152	0.908505	0.999978	promoter:163828	ENST00000655267.1	FOXO1	hg38_genes_promoters
chr13	40666535	0.00413464	0.00203226	0.00210238	0.00316228	0.664831	0.00674152	0.00674152	0.506159	0.999978	promoter:163828	ENST00000655267.1	FOXO1	hg38_genes_promoters
chr13	40666539	0.000146656	0.000186483	-3.98276e-05	0.00316228	-0.0125946	0.00674152	0.00674152	0.989951	0.999978	promoter:163828	ENST00000655267.1	FOXO1	hg38_genes_promoters
chr13	40666540	0.00471077	0.00260731	0.00210346	0.00316228	0.665172	0.00674152	0.00674152	0.505941	0.999978	promoter:163828	ENST00000655267.1	FOXO1	hg38_genes_promoters
chr13	40666555	0.000872899	0.000933974	-6.10756e-05	0.00316228	-0.0193138	0.00674152	0.00674152	0.984591	0.999978	promoter:163828	ENST00000655267.1	FOXO1	hg38_genes_promoters
chr13	40666556	0.00136004	0.000454275	0.000905764	0.00316228	0.286428	0.00674152	0.00674152	0.774551	0.999978	promoter:163828	ENST00000655267.1	FOXO1	hg38_genes_promoters
chr13	40666558	0.00111038	0.000911115	0.000199265	0.00316228	0.0630132	0.00674152	0.00674152	0.949756	0.999978	promoter:163828	ENST00000655267.1	FOXO1	hg38_genes_promoters
chr13	40666559	0.00812048	0.00682754	0.00129294	0.00397862	0.324972	0.00674152	0.00674152	0.745202	0.999978	promoter:163828	ENST00000655267.1	FOXO1	hg38_genes_promoters
chr13	40666560	0.000696709	0.000614992	8.17173e-05	0.00316228	0.0258413	0.00674152	0.00674152	0.979384	0.999978	promoter:163828	ENST00000655267.1	FOXO1	hg38_genes_promoters
chr13	40666561	0.00408163	0.00253322	0.00154841	0.00316228	0.48965	0.00674152	0.00674152	0.624382	0.999978	promoter:163828	ENST00000655267.1	FOXO1	hg38_genes_promoters
chr13	40666564	0.000498343	0.000244809	0.000253534	0.00316228	0.0801745	0.00674152	0.00674152	0.936098	0.999978	promoter:163828	ENST00000655267.1	FOXO1	hg38_genes_promoters
chr13	40666565	0.00735713	0.00343226	0.00392487	0.00338792	1.15849	0.00674152	0.00674152	0.246664	0.999978	promoter:163828	ENST00000655267.1	FOXO1	hg38_genes_promoters
chr13	40666569	0.000507028	0.000440329	6.66993e-05	0.00316228	0.0210922	0.00674152	0.00674152	0.983172	0.999978	promoter:163828	ENST00000655267.1	FOXO1	hg38_genes_promoters
chr13	40666570	0.0105826	0.00632708	0.0042555	0.00423337	1.00523	0.00674152	0.00674152	0.314787	0.999978	promoter:163828	ENST00000655267.1	FOXO1	hg38_genes_promoters
chr13	40666591	0.00080579	0.000940614	-0.000134824	0.00316228	-0.042635	0.00674152	0.00674152	0.965992	0.999978	promoter:163828	ENST00000655267.1	FOXO1	hg38_genes_promoters
chr13	40666592	0.000840757	0.000389613	0.000451144	0.00316228	0.142664	0.00674152	0.00674152	0.886555	0.999978	promoter:163828	ENST00000655267.1	FOXO1	hg38_genes_promoters
chr13	40666597	0.00104666	0.00167978	-0.000633116	0.00316228	-0.200209	0.00674152	0.00674152	0.841317	0.999978	promoter:163828	ENST00000655267.1	FOXO1	hg38_genes_promoters
chr13	40666598	0.00342437	0.00149743	0.00192694	0.00316228	0.609351	0.00674152	0.00674152	0.542292	0.999978	promoter:163828	ENST00000655267.1	FOXO1	hg38_genes_promoters
chr13	40666603	0.000563477	0.00141936	-0.000855885	0.00316228	-0.270655	0.00674152	0.00674152	0.786657	0.999978	promoter:163828	ENST00000655267.1	FOXO1	hg38_genes_promoters
chr13	40666604	0.00271711	0.000612266	0.00210485	0.00316228	0.665612	0.00674152	0.00674152	0.505659	0.999978	promoter:163828	ENST00000655267.1	FOXO1	hg38_genes_promoters
chr13	40666612	0.000292445	0.000761131	-0.000468686	0.00316228	-0.148212	0.00674152	0.00674152	0.882176	0.999978	promoter:163828	ENST00000655267.1	FOXO1	hg38_genes_promoters
chr13	40666613	0.000204998	2.0236e-05	0.000184762	0.00316228	0.058427	0.00674152	0.00674152	0.953409	0.999978	promoter:163828	ENST00000655267.1	FOXO1	hg38_genes_promoters
chr13	40666624	0.000554295	0.000810461	-0.000256166	0.00316228	-0.0810067	0.00674152	0.00674152	0.935437	0.999978	promoter:163828	ENST00000655267.1	FOXO1	hg38_genes_promoters
chr13	40666625	0.0001993	0.000156707	4.2593e-05	0.00316228	0.0134691	0.00674152	0.00674152	0.989254	0.999978	promoter:163828	ENST00000655267.1	FOXO1	hg38_genes_promoters
chr13	40666628	0.000313952	0.000818363	-0.000504411	0.00316228	-0.159509	0.00674152	0.00674152	0.873268	0.999978	promoter:163828	ENST00000655267.1	FOXO1	hg38_genes_promoters
chr13	40666629	2.09191e-05	2.02575e-05	6.61588e-07	0.00316228	0.000209213	0.00674152	0.00674152	0.999833	0.999978	promoter:163828	ENST00000655267.1	FOXO1	hg38_genes_promoters
chr13	40666635	0.00032415	0.000299322	2.4828e-05	0.00316228	0.0078513	0.00674152	0.00674152	0.993736	0.999978	promoter:163828	ENST00000655267.1	FOXO1	hg38_genes_promoters
chr13	40666636	0.000435076	2.02777e-05	0.000414799	0.00316228	0.131171	0.00674152	0.00674152	0.89564	0.999978	promoter:163828	ENST00000655267.1	FOXO1	hg38_genes_promoters
chr13	40666645	0.00307873	0.00112827	0.00195046	0.00316228	0.616789	0.00674152	0.00674152	0.537374	0.999978	promoter:163826	ENST00000379561.6	FOXO1	hg38_genes_promoters
chr13	40666646	0.00628626	0.00475599	0.00153027	0.00342595	0.44667	0.00674152	0.00674152	0.655113	0.999978	promoter:163826	ENST00000379561.6	FOXO1	hg38_genes_promoters
chr13	40666648	0.00311963	0.000647211	0.00247242	0.00316228	0.781848	0.00674152	0.00674152	0.434304	0.999978	promoter:163826	ENST00000379561.6	FOXO1	hg38_genes_promoters
chr13	40666649	0.0068218	0.005105	0.0017168	0.00356097	0.482115	0.00674152	0.00674152	0.629724	0.999978	promoter:163826	ENST00000379561.6	FOXO1	hg38_genes_promoters
chr13	40666655	0.000354674	0.000242465	0.000112209	0.00316228	0.0354837	0.00674152	0.00674152	0.971694	0.999978	promoter:163826	ENST00000379561.6	FOXO1	hg38_genes_promoters
chr13	40666656	0.00116597	0.00170142	-0.000535449	0.00316228	-0.169324	0.00674152	0.00674152	0.865542	0.999978	promoter:163826	ENST00000379561.6	FOXO1	hg38_genes_promoters
chr13	40666659	0.00106155	0.00141392	-0.000352372	0.00316228	-0.11143	0.00674152	0.00674152	0.911275	0.999978	promoter:163826	ENST00000379561.6	FOXO1	hg38_genes_promoters
chr13	40666660	0.00373083	0.00160161	0.00212922	0.00316228	0.673317	0.00674152	0.00674152	0.500746	0.999978	promoter:163826	ENST00000379561.6	FOXO1	hg38_genes_promoters
chr13	40666661	0.00273894	0.00119699	0.00154194	0.00316228	0.487605	0.00674152	0.00674152	0.62583	0.999978	promoter:163826	ENST00000379561.6	FOXO1	hg38_genes_promoters
chr13	40666662	0.00447139	0.00243651	0.00203488	0.00316228	0.643487	0.00674152	0.00674152	0.519908	0.999978	promoter:163826	ENST00000379561.6	FOXO1	hg38_genes_promoters
chr13	40666664	0.00330821	0.00149264	0.00181557	0.00316228	0.574133	0.00674152	0.00674152	0.565878	0.999978	promoter:163826	ENST00000379561.6	FOXO1	hg38_genes_promoters
chr13	40666665	0.00419651	0.0026375	0.00155901	0.00316228	0.493001	0.00674152	0.00674152	0.622012	0.999978	promoter:163826	ENST00000379561.6	FOXO1	hg38_genes_promoters
chr13	40666667	0.00502039	0.00202371	0.00299668	0.00316228	0.947634	0.00674152	0.00674152	0.343316	0.999978	promoter:163826	ENST00000379561.6	FOXO1	hg38_genes_promoters
chr13	40666668	0.00037802	0.00131519	-0.000937175	0.00316228	-0.296361	0.00674152	0.00674152	0.766955	0.999978	promoter:163826	ENST00000379561.6	FOXO1	hg38_genes_promoters
chr13	40666669	0.00269964	0.000950107	0.00174954	0.00316228	0.553252	0.00674152	0.00674152	0.580091	0.999978	promoter:163826	ENST00000379561.6	FOXO1	hg38_genes_promoters
chr13	40666670	0.00116573	0.00118031	-1.45779e-05	0.00316228	-0.00460993	0.00674152	0.00674152	0.996322	0.999978	promoter:163826	ENST00000379561.6	FOXO1	hg38_genes_promoters
chr13	40666671	0.00169975	0.000999472	0.00070028	0.00316228	0.221448	0.00674152	0.00674152	0.824744	0.999978	promoter:163826	ENST00000379561.6	FOXO1	hg38_genes_promoters
chr13	40666672	0.00118499	0.000295314	0.000889675	0.00316228	0.28134	0.00674152	0.00674152	0.77845	0.999978	promoter:163826	ENST00000379561.6	FOXO1	hg38_genes_promoters
chr13	40666673	0.0028167	0.000720186	0.00209652	0.00316228	0.662977	0.00674152	0.00674152	0.507345	0.999978	promoter:163826	ENST00000379561.6	FOXO1	hg38_genes_promoters
chr13	40666674	0.0014822	0.00152834	-4.61413e-05	0.00316228	-0.0145912	0.00674152	0.00674152	0.988358	0.999978	promoter:163826	ENST00000379561.6	FOXO1	hg38_genes_promoters
chr13	40666676	0.000313753	0.00133527	-0.00102152	0.00316228	-0.323032	0.00674152	0.00674152	0.746671	0.999978	promoter:163826	ENST00000379561.6	FOXO1	hg38_genes_promoters
chr13	40666677	0.000234324	0.000165159	6.91646e-05	0.00316228	0.0218718	0.00674152	0.00674152	0.98255	0.999978	promoter:163826	ENST00000379561.6	FOXO1	hg38_genes_promoters
chr13	40666681	2.38221e-05	0.00133065	-0.00130682	0.00316228	-0.413254	0.00674152	0.00674152	0.67942	0.999978	promoter:163826	ENST00000379561.6	FOXO1	hg38_genes_promoters
chr13	40666682	0.00125547	0.00127568	-2.0215e-05	0.00316228	-0.00639254	0.00674152	0.00674152	0.9949	0.999978	promoter:163826	ENST00000379561.6	FOXO1	hg38_genes_promoters
chr13	40666691	0.0007451	0.000781285	-3.6185e-05	0.00316228	-0.0114427	0.00674152	0.00674152	0.99087	0.999978	promoter:163826	ENST00000379561.6	FOXO1	hg38_genes_promoters
chr13	40666692	0.000412284	2.0321e-05	0.000391963	0.00316228	0.123949	0.00674152	0.00674152	0.901355	0.999978	promoter:163826	ENST00000379561.6	FOXO1	hg38_genes_promoters
chr13	40666699	0.00204978	0.00111564	0.000934136	0.00316228	0.2954	0.00674152	0.00674152	0.767688	0.999978	promoter:163826	ENST00000379561.6	FOXO1	hg38_genes_promoters
chr13	40666700	0.000405392	2.02808e-05	0.000385111	0.00316228	0.121783	0.00674152	0.00674152	0.903071	0.999978	promoter:163826	ENST00000379561.6	FOXO1	hg38_genes_promoters
chr13	40666701	0.00202753	0.00198367	4.38651e-05	0.00316228	0.0138714	0.00674152	0.00674152	0.988933	0.999978	promoter:163826	ENST00000379561.6	FOXO1	hg38_genes_promoters
chr13	40666702	0.000229232	0.000190973	3.82593e-05	0.00316228	0.0120987	0.00674152	0.00674152	0.990347	0.999978	promoter:163826	ENST00000379561.6	FOXO1	hg38_genes_promoters
chr13	40666703	0.00166778	0.00273693	-0.00106915	0.00316228	-0.338096	0.00674152	0.00674152	0.735291	0.999978	promoter:163826	ENST00000379561.6	FOXO1	hg38_genes_promoters
chr13	40666704	0.000595752	0.000334357	0.000261395	0.00316228	0.0826604	0.00674152	0.00674152	0.934122	0.999978	promoter:163826	ENST00000379561.6	FOXO1	hg38_genes_promoters
chr13	40666718	0.00186219	0.00180297	5.92229e-05	0.00316228	0.0187279	0.00674152	0.00674152	0.985058	0.999978	promoter:163826	ENST00000379561.6	FOXO1	hg38_genes_promoters
chr13	40666719	0.000443265	0.000162927	0.000280337	0.00316228	0.0886504	0.00674152	0.00674152	0.92936	0.999978	promoter:163826	ENST00000379561.6	FOXO1	hg38_genes_promoters
chr13	40666724	0.00287727	0.00136737	0.0015099	0.00316228	0.477474	0.00674152	0.00674152	0.633025	0.999978	promoter:163826	ENST00000379561.6	FOXO1	hg38_genes_promoters
chr13	40666725	0.00115667	0.000733755	0.000422915	0.00316228	0.133738	0.00674152	0.00674152	0.89361	0.999978	promoter:163826	ENST00000379561.6	FOXO1	hg38_genes_promoters
chr13	40666727	0.00303042	0.00178147	0.00124895	0.00316228	0.394953	0.00674152	0.00674152	0.692878	0.999978	promoter:163826	ENST00000379561.6	FOXO1	hg38_genes_promoters
chr13	40666728	0.000597635	0.00103226	-0.000434628	0.00316228	-0.137441	0.00674152	0.00674152	0.890682	0.999978	promoter:163826	ENST00000379561.6	FOXO1	hg38_genes_promoters
chr13	40666731	0.00466243	0.000827571	0.00383485	0.00316228	1.21269	0.00674152	0.00674152	0.225249	0.999978	promoter:163826	ENST00000379561.6	FOXO1	hg38_genes_promoters
chr13	40666732	0.000588754	0.000829246	-0.000240492	0.00316228	-0.0760502	0.00674152	0.00674152	0.939379	0.999978	promoter:163826	ENST00000379561.6	FOXO1	hg38_genes_promoters
chr13	40666746	0.00478397	0.00303749	0.00174648	0.00316228	0.552285	0.00674152	0.00674152	0.580753	0.999978	promoter:163826	ENST00000379561.6	FOXO1	hg38_genes_promoters
chr13	40666747	0.000226216	0.000697771	-0.000471556	0.00316228	-0.149119	0.00674152	0.00674152	0.88146	0.999978	promoter:163826	ENST00000379561.6	FOXO1	hg38_genes_promoters
chr13	40666749	0.00388391	0.00188762	0.00199629	0.00316228	0.631283	0.00674152	0.00674152	0.527855	0.999978	promoter:163826	ENST00000379561.6	FOXO1	hg38_genes_promoters
chr13	40666750	0.000627305	0.000894878	-0.000267573	0.00316228	-0.0846141	0.00674152	0.00674152	0.932568	0.999978	promoter:163826	ENST00000379561.6	FOXO1	hg38_genes_promoters
chr13	40666765	0.00244765	0.00403398	-0.00158634	0.00316228	-0.501643	0.00674152	0.00674152	0.615919	0.999978	promoter:163826	ENST00000379561.6	FOXO1	hg38_genes_promoters
chr13	40666766	0.000645068	2.05021e-05	0.000624566	0.00316228	0.197505	0.00674152	0.00674152	0.843432	0.999978	promoter:163826	ENST00000379561.6	FOXO1	hg38_genes_promoters
chr13	40666775	0.00207046	0.000842313	0.00122815	0.00316228	0.388374	0.00674152	0.00674152	0.697739	0.999978	promoter:163826	ENST00000379561.6	FOXO1	hg38_genes_promoters
chr13	40666776	0.000242441	0.000234471	7.96973e-06	0.00316228	0.00252025	0.00674152	0.00674152	0.997989	0.999978	promoter:163826	ENST00000379561.6	FOXO1	hg38_genes_promoters
chr13	40666783	0.00580767	0.00822837	-0.0024207	0.0042583	-0.568466	0.00674152	0.00674152	0.569719	0.999978	promoter:163826	ENST00000379561.6	FOXO1	hg38_genes_promoters
chr13	40666784	0.00141292	0.000807876	0.000605042	0.00316228	0.191331	0.00674152	0.00674152	0.848266	0.999978	promoter:163826	ENST00000379561.6	FOXO1	hg38_genes_promoters
chr13	40666786	0.00629012	0.00882269	-0.00253257	0.00447002	-0.566568	0.00674152	0.00674152	0.571008	0.999978	promoter:163826	ENST00000379561.6	FOXO1	hg38_genes_promoters
chr13	40666787	0.0017983	0.000817197	0.000981105	0.00316228	0.310253	0.00674152	0.00674152	0.756369	0.999978	promoter:163826	ENST00000379561.6	FOXO1	hg38_genes_promoters
chr13	40666880	0.000826475	0.00338074	-0.00255427	0.00316228	-0.80773	0.00674152	0.00674152	0.419246	0.999978	promoter:163826	ENST00000379561.6	FOXO1	hg38_genes_promoters
chr13	40666881	0.000313795	2.17349e-05	0.00029206	0.00316228	0.0923574	0.00674152	0.00674152	0.926414	0.999978	promoter:163826	ENST00000379561.6	FOXO1	hg38_genes_promoters
chr13	40666901	0.00200185	0.00184583	0.000156018	0.00316228	0.0493371	0.00674152	0.00674152	0.960651	0.999978	promoter:163826	ENST00000379561.6	FOXO1	hg38_genes_promoters
chr13	40666902	0.000554653	0.000446207	0.000108446	0.00316228	0.0342938	0.00674152	0.00674152	0.972643	0.999978	promoter:163826	ENST00000379561.6	FOXO1	hg38_genes_promoters
chr13	40666939	0.00134906	0.00329746	-0.00194841	0.00316228	-0.616141	0.00674152	0.00674152	0.537802	0.999978	promoter:163826	ENST00000379561.6	FOXO1	hg38_genes_promoters
chr13	40666940	2.19257e-05	2.12731e-05	6.52662e-07	0.00316228	0.00020639	0.00674152	0.00674152	0.999835	0.999978	promoter:163826	ENST00000379561.6	FOXO1	hg38_genes_promoters
chr13	40666947	0.000661744	0.0024504	-0.00178866	0.00316228	-0.565624	0.00674152	0.00674152	0.571649	0.999978	promoter:163826	ENST00000379561.6	FOXO1	hg38_genes_promoters
chr13	40666948	2.19283e-05	2.12276e-05	7.00726e-07	0.00316228	0.000221589	0.00674152	0.00674152	0.999823	0.999978	promoter:163826	ENST00000379561.6	FOXO1	hg38_genes_promoters
chr13	40666950	0.000509186	0.00243775	-0.00192857	0.00316228	-0.609867	0.00674152	0.00674152	0.54195	0.999978	promoter:163826	ENST00000379561.6	FOXO1	hg38_genes_promoters
chr13	40666951	0.000261279	0.00101162	-0.000750337	0.00316228	-0.237277	0.00674152	0.00674152	0.812442	0.999978	promoter:163826	ENST00000379561.6	FOXO1	hg38_genes_promoters
chr13	40666953	0.000667274	0.00245964	-0.00179237	0.00316228	-0.566796	0.00674152	0.00674152	0.570853	0.999978	promoter:163826	ENST00000379561.6	FOXO1	hg38_genes_promoters
chr13	40666954	2.19123e-05	2.11968e-05	7.15494e-07	0.00316228	0.000226259	0.00674152	0.00674152	0.999819	0.999978	promoter:163826	ENST00000379561.6	FOXO1	hg38_genes_promoters
chr13	40666970	0.00150667	0.00367594	-0.00216927	0.00316228	-0.685983	0.00674152	0.00674152	0.492724	0.999978	promoter:163826	ENST00000379561.6	FOXO1	hg38_genes_promoters
chr13	40666971	2.18487e-05	2.11103e-05	7.3838e-07	0.00316228	0.000233496	0.00674152	0.00674152	0.999814	0.999978	promoter:163826	ENST00000379561.6	FOXO1	hg38_genes_promoters
chr13	40666984	0.0037891	0.00656619	-0.00277709	0.00349523	-0.794537	0.00674152	0.00674152	0.426883	0.999978	promoter:163826	ENST00000379561.6	FOXO1	hg38_genes_promoters
chr13	40666985	2.17278e-05	2.10117e-05	7.16086e-07	0.00316228	0.000226446	0.00674152	0.00674152	0.999819	0.999978	promoter:163826	ENST00000379561.6	FOXO1	hg38_genes_promoters
chr13	40666992	0.000797228	0.00155521	-0.000757986	0.00316228	-0.239696	0.00674152	0.00674152	0.810566	0.999978	promoter:163826	ENST00000379561.6	FOXO1	hg38_genes_promoters
chr13	40666993	0.000255281	0.000361176	-0.000105895	0.00316228	-0.0334868	0.00674152	0.00674152	0.973286	0.999978	promoter:163826	ENST00000379561.6	FOXO1	hg38_genes_promoters
chr13	40667001	0.000831575	0.00160624	-0.000774665	0.00316228	-0.244971	0.00674152	0.00674152	0.806479	0.999978	promoter:163826	ENST00000379561.6	FOXO1	hg38_genes_promoters
chr13	40667002	2.16583e-05	2.09306e-05	7.27691e-07	0.00316228	0.000230116	0.00674152	0.00674152	0.999816	0.999978	promoter:163826	ENST00000379561.6	FOXO1	hg38_genes_promoters
chr13	40667015	0.00380105	0.00728564	-0.00348459	0.00367529	-0.948113	0.00674152	0.00674152	0.343072	0.999978	promoter:163826	ENST00000379561.6	FOXO1	hg38_genes_promoters
chr13	40667016	0.000256267	2.09311e-05	0.000235336	0.00316228	0.0744196	0.00674152	0.00674152	0.940676	0.999978	promoter:163826	ENST00000379561.6	FOXO1	hg38_genes_promoters
chr13	40667019	3.70111e-05	0.000974086	-0.000937075	0.00316228	-0.296329	0.00674152	0.00674152	0.766979	0.999978	promoter:163826	ENST00000379561.6	FOXO1	hg38_genes_promoters
chr13	40667020	2.1555e-05	0.000390835	-0.00036928	0.00316228	-0.116776	0.00674152	0.00674152	0.907037	0.999978	promoter:163826	ENST00000379561.6	FOXO1	hg38_genes_promoters
chr13	40667036	0.000918897	0.00215041	-0.00123152	0.00316228	-0.38944	0.00674152	0.00674152	0.696951	0.999978	promoter:163826	ENST00000379561.6	FOXO1	hg38_genes_promoters
chr13	40667037	0.000789743	0.00171466	-0.000924916	0.00316228	-0.292484	0.00674152	0.00674152	0.769916	0.999978	promoter:163826	ENST00000379561.6	FOXO1	hg38_genes_promoters
chr13	40667041	0.00100893	0.00117598	-0.000167056	0.00316228	-0.0528278	0.00674152	0.00674152	0.957869	0.999978	promoter:163826	ENST00000379561.6	FOXO1	hg38_genes_promoters
chr13	40667042	0.000221305	0.000240388	-1.90823e-05	0.00316228	-0.00603436	0.00674152	0.00674152	0.995185	0.999978	promoter:163826	ENST00000379561.6	FOXO1	hg38_genes_promoters
chr13	40667046	0.00111749	0.00126338	-0.000145892	0.00316228	-0.046135	0.00674152	0.00674152	0.963203	0.999978	promoter:163826	ENST00000379561.6	FOXO1	hg38_genes_promoters
chr13	40667047	2.14339e-05	0.000185407	-0.000163973	0.00316228	-0.0518527	0.00674152	0.00674152	0.958646	0.999978	promoter:163826	ENST00000379561.6	FOXO1	hg38_genes_promoters
chr13	40667052	0.00123211	4.27255e-05	0.00118938	0.00316228	0.376116	0.00674152	0.00674152	0.706831	0.999978	promoter:163826	ENST00000379561.6	FOXO1	hg38_genes_promoters
chr13	40667053	0.000253332	0.000240573	1.2759e-05	0.00316228	0.00403474	0.00674152	0.00674152	0.996781	0.999978	promoter:163826	ENST00000379561.6	FOXO1	hg38_genes_promoters
chr13	40667055	0.00127319	4.40179e-05	0.00122917	0.00316228	0.388697	0.00674152	0.00674152	0.6975	0.999978	promoter:163826	ENST00000379561.6	FOXO1	hg38_genes_promoters
chr13	40667056	0.000171941	0.000600816	-0.000428875	0.00316228	-0.135622	0.00674152	0.00674152	0.89212	0.999978	promoter:163826	ENST00000379561.6	FOXO1	hg38_genes_promoters
chr13	40667076	7.70653e-05	7.15279e-05	5.5374e-06	0.00316228	0.00175108	0.00674152	0.00674152	0.998603	0.999978	promoter:163826	ENST00000379561.6	FOXO1	hg38_genes_promoters
chr13	40667077	0.000433671	2.06139e-05	0.000413057	0.00316228	0.13062	0.00674152	0.00674152	0.896076	0.999978	promoter:163826	ENST00000379561.6	FOXO1	hg38_genes_promoters
chr13	40667083	0.000101617	0.00414435	-0.00404274	0.00316228	-1.27843	0.00674152	0.00674152	0.201099	0.999978	promoter:163826	ENST00000379561.6	FOXO1	hg38_genes_promoters
chr13	40667084	2.11322e-05	2.05987e-05	5.33511e-07	0.00316228	0.000168711	0.00674152	0.00674152	0.999865	0.999978	promoter:163826	ENST00000379561.6	FOXO1	hg38_genes_promoters
chr13	40667089	0.000100651	0.00796486	-0.00786421	0.00395317	-1.98934	0.00674152	0.00674152	0.0466635	0.781918	promoter:163826	ENST00000379561.6	FOXO1	hg38_genes_promoters
chr13	40667090	0.000163189	0.000229988	-6.67991e-05	0.00316228	-0.0211237	0.00674152	0.00674152	0.983147	0.999978	promoter:163826	ENST00000379561.6	FOXO1	hg38_genes_promoters
chr13	40667091	9.6592e-05	0.00367806	-0.00358146	0.00316228	-1.13256	0.00674152	0.00674152	0.2574	0.999978	promoter:163826	ENST00000379561.6	FOXO1	hg38_genes_promoters
chr13	40667092	0.000602751	0.000334671	0.000268081	0.00316228	0.0847745	0.00674152	0.00674152	0.932441	0.999978	promoter:163826	ENST00000379561.6	FOXO1	hg38_genes_promoters
chr13	40667100	0.0293379	0.0305033	-0.00116535	0.00946731	-0.123092	0.00674152	0.00674152	0.902034	0.999978	promoter:163826	ENST00000379561.6	FOXO1	hg38_genes_promoters
chr13	40667101	0.000211362	2.05774e-05	0.000190784	0.00316228	0.0603313	0.00674152	0.00674152	0.951892	0.999978	promoter:163826	ENST00000379561.6	FOXO1	hg38_genes_promoters
chr13	40667104	0.0127095	0.0269309	-0.0142214	0.00747329	-1.90297	0.00674152	0.00674152	0.0570448	0.870121	promoter:163826	ENST00000379561.6	FOXO1	hg38_genes_promoters
chr13	40667105	0.00035678	0.000213746	0.000143034	0.00316228	0.0452313	0.00674152	0.00674152	0.963923	0.999978	promoter:163826	ENST00000379561.6	FOXO1	hg38_genes_promoters
chr13	40667110	0.0012488	0.00164116	-0.000392363	0.00316228	-0.124076	0.00674152	0.00674152	0.901255	0.999978	promoter:163826	ENST00000379561.6	FOXO1	hg38_genes_promoters
chr13	40667111	2.10576e-05	0.000205803	-0.000184746	0.00316228	-0.0584218	0.00674152	0.00674152	0.953413	0.999978	promoter:163826	ENST00000379561.6	FOXO1	hg38_genes_promoters
chr13	40667114	0.00105729	0.00241143	-0.00135414	0.00316228	-0.428216	0.00674152	0.00674152	0.668494	0.999978	promoter:163826	ENST00000379561.6	FOXO1	hg38_genes_promoters
chr13	40667115	2.10587e-05	0.000235027	-0.000213968	0.00316228	-0.0676627	0.00674152	0.00674152	0.946054	0.999978	promoter:163826	ENST00000379561.6	FOXO1	hg38_genes_promoters
chr13	40667116	0.00099202	0.00129431	-0.000302291	0.00316228	-0.0955929	0.00674152	0.00674152	0.923844	0.999978	promoter:163826	ENST00000379561.6	FOXO1	hg38_genes_promoters
chr13	40667117	2.1066e-05	2.0627e-05	4.39059e-07	0.00316228	0.000138843	0.00674152	0.00674152	0.999889	0.999978	promoter:163826	ENST00000379561.6	FOXO1	hg38_genes_promoters
chr13	40667134	0.00054484	0.000779867	-0.000235028	0.00316228	-0.0743223	0.00674152	0.00674152	0.940754	0.999978	promoter:163826	ENST00000379561.6	FOXO1	hg38_genes_promoters
chr13	40667135	0.000516871	0.000471808	4.5063e-05	0.00316228	0.0142502	0.00674152	0.00674152	0.98863	0.999978	promoter:163826	ENST00000379561.6	FOXO1	hg38_genes_promoters
chr13	40667156	0.000381193	0.00176106	-0.00137987	0.00316228	-0.436353	0.00674152	0.00674152	0.662581	0.999978	promoter:163826	ENST00000379561.6	FOXO1	hg38_genes_promoters
chr13	40667157	0.000301696	0.000251818	4.98777e-05	0.00316228	0.0157727	0.00674152	0.00674152	0.987416	0.999978	promoter:163826	ENST00000379561.6	FOXO1	hg38_genes_promoters
chr13	40667172	0.000686718	0.000790439	-0.000103721	0.00316228	-0.0327995	0.00674152	0.00674152	0.973834	0.999978	promoter:163826	ENST00000379561.6	FOXO1	hg38_genes_promoters
chr13	40667173	0.000459723	2.08651e-05	0.000438858	0.00316228	0.138779	0.00674152	0.00674152	0.889625	0.999978	promoter:163826	ENST00000379561.6	FOXO1	hg38_genes_promoters
chr13	40667175	0.000671038	0.00145615	-0.000785112	0.00316228	-0.248274	0.00674152	0.00674152	0.803922	0.999978	promoter:163826	ENST00000379561.6	FOXO1	hg38_genes_promoters
chr13	40667176	0.000467654	0.000485646	-1.79921e-05	0.00316228	-0.0056896	0.00674152	0.00674152	0.99546	0.999978	promoter:163826	ENST00000379561.6	FOXO1	hg38_genes_promoters
chr13	40667185	0.000595715	0.0010223	-0.000426586	0.00316228	-0.134898	0.00674152	0.00674152	0.892692	0.999978	promoter:163826	ENST00000379561.6	FOXO1	hg38_genes_promoters
chr13	40667186	0.000320173	2.10385e-05	0.000299135	0.00316228	0.0945947	0.00674152	0.00674152	0.924637	0.999978	promoter:163826	ENST00000379561.6	FOXO1	hg38_genes_promoters
chr13	40667218	0.00119787	0.000836712	0.000361161	0.00316228	0.114209	0.00674152	0.00674152	0.909072	0.999978	promoter:163826	ENST00000379561.6	FOXO1	hg38_genes_promoters
chr13	40667219	0.00142008	0.000740152	0.00067993	0.00316228	0.215013	0.00674152	0.00674152	0.829757	0.999978	promoter:163826	ENST00000379561.6	FOXO1	hg38_genes_promoters
chr13	40667223	0.000644495	0.000525067	0.000119428	0.00316228	0.0377664	0.00674152	0.00674152	0.969874	0.999978	promoter:163826	ENST00000379561.6	FOXO1	hg38_genes_promoters
chr13	40667224	0.00121045	2.18982e-05	0.00118856	0.00316228	0.375854	0.00674152	0.00674152	0.707025	0.999978	promoter:163826	ENST00000379561.6	FOXO1	hg38_genes_promoters
chr13	40667240	0.0007424	0.000390066	0.000352334	0.00316228	0.111418	0.00674152	0.00674152	0.911285	0.999978	promoter:163826	ENST00000379561.6	FOXO1	hg38_genes_promoters
chr13	40667241	0.00153218	0.0019023	-0.000370119	0.00316228	-0.117042	0.00674152	0.00674152	0.906827	0.999978	promoter:163826	ENST00000379561.6	FOXO1	hg38_genes_promoters
chr13	40667249	0.000419267	0.000219571	0.000199697	0.00316228	0.0631497	0.00674152	0.00674152	0.949647	0.999978	promoter:163826	ENST00000379561.6	FOXO1	hg38_genes_promoters
chr13	40667250	0.00327785	0.00230765	0.000970201	0.00316228	0.306804	0.00674152	0.00674152	0.758992	0.999978	promoter:163826	ENST00000379561.6	FOXO1	hg38_genes_promoters
chr13	40667251	0.000214861	0.000378547	-0.000163686	0.00316228	-0.0517621	0.00674152	0.00674152	0.958718	0.999978	promoter:163826	ENST00000379561.6	FOXO1	hg38_genes_promoters
chr13	40667252	0.00380222	0.00182012	0.0019821	0.00316228	0.626794	0.00674152	0.00674152	0.530795	0.999978	promoter:163826	ENST00000379561.6	FOXO1	hg38_genes_promoters
chr13	40667255	0.000858335	0.000726954	0.000131381	0.00316228	0.0415464	0.00674152	0.00674152	0.96686	0.999978	promoter:163826	ENST00000379561.6	FOXO1	hg38_genes_promoters
chr13	40667256	0.00200948	0.000881182	0.0011283	0.00316228	0.356799	0.00674152	0.00674152	0.721243	0.999978	promoter:163826	ENST00000379561.6	FOXO1	hg38_genes_promoters
chr13	40667262	0.000218813	0.000371344	-0.000152531	0.00316228	-0.0482346	0.00674152	0.00674152	0.961529	0.999978	promoter:163826	ENST00000379561.6	FOXO1	hg38_genes_promoters
chr13	40667263	0.00480126	0.00303292	0.00176834	0.00316228	0.559199	0.00674152	0.00674152	0.576026	0.999978	promoter:163826	ENST00000379561.6	FOXO1	hg38_genes_promoters
chr13	40667275	0.000614825	0.00083017	-0.000215345	0.00316228	-0.0680979	0.00674152	0.00674152	0.945708	0.999978	promoter:163826	ENST00000379561.6	FOXO1	hg38_genes_promoters
chr13	40667276	0.000814447	0.000354755	0.000459691	0.00316228	0.145367	0.00674152	0.00674152	0.884421	0.999978	promoter:163826	ENST00000379561.6	FOXO1	hg38_genes_promoters
chr13	40667278	0.00130421	0.000663514	0.000640696	0.00316228	0.202606	0.00674152	0.00674152	0.839443	0.999978	promoter:163826	ENST00000379561.6	FOXO1	hg38_genes_promoters
chr13	40667279	0.00195273	0.00175945	0.000193276	0.00316228	0.0611192	0.00674152	0.00674152	0.951264	0.999978	promoter:163826	ENST00000379561.6	FOXO1	hg38_genes_promoters
chr13	40667281	0.000648216	0.000803216	-0.000155	0.00316228	-0.0490154	0.00674152	0.00674152	0.960907	0.999978	promoter:163826	ENST00000379561.6	FOXO1	hg38_genes_promoters
chr13	40667282	0.00140989	0.00121542	0.000194463	0.00316228	0.0614947	0.00674152	0.00674152	0.950965	0.999978	promoter:163826	ENST00000379561.6	FOXO1	hg38_genes_promoters
chr13	40667283	0.000444884	0.00105287	-0.000607982	0.00316228	-0.192261	0.00674152	0.00674152	0.847538	0.999978	promoter:163826	ENST00000379561.6	FOXO1	hg38_genes_promoters
chr13	40667284	0.000735588	0.00153823	-0.000802643	0.00316228	-0.253818	0.00674152	0.00674152	0.799636	0.999978	promoter:163826	ENST00000379561.6	FOXO1	hg38_genes_promoters
chr13	40667296	0.000902502	0.000691209	0.000211293	0.00316228	0.0668167	0.00674152	0.00674152	0.946728	0.999978	promoter:163826	ENST00000379561.6	FOXO1	hg38_genes_promoters
chr13	40667297	0.000660891	2.40406e-05	0.00063685	0.00316228	0.20139	0.00674152	0.00674152	0.840394	0.999978	promoter:163826	ENST00000379561.6	FOXO1	hg38_genes_promoters
chr13	40667302	0.0014239	0.00164973	-0.000225828	0.00316228	-0.0714129	0.00674152	0.00674152	0.943069	0.999978	promoter:163826	ENST00000379561.6	FOXO1	hg38_genes_promoters
chr13	40667303	0.000633819	0.000755601	-0.000121782	0.00316228	-0.0385107	0.00674152	0.00674152	0.96928	0.999978	promoter:163826	ENST00000379561.6	FOXO1	hg38_genes_promoters
chr13	40667304	0.00210497	0.00112327	0.000981703	0.00316228	0.310442	0.00674152	0.00674152	0.756225	0.999978	promoter:163826	ENST00000379561.6	FOXO1	hg38_genes_promoters
chr13	40667305	0.0010589	0.00102267	3.62252e-05	0.00316228	0.0114554	0.00674152	0.00674152	0.99086	0.999978	promoter:163826	ENST00000379561.6	FOXO1	hg38_genes_promoters
chr13	40667307	0.000396426	0.000813358	-0.000416932	0.00316228	-0.131845	0.00674152	0.00674152	0.895107	0.999978	promoter:163826	ENST00000379561.6	FOXO1	hg38_genes_promoters
chr13	40667308	0.000503931	2.35128e-05	0.000480418	0.00316228	0.151922	0.00674152	0.00674152	0.879249	0.999978	promoter:163826	ENST00000379561.6	FOXO1	hg38_genes_promoters
chr13	40667322	0.000780243	0.00178894	-0.0010087	0.00316228	-0.318979	0.00674152	0.00674152	0.749742	0.999978	promoter:163826	ENST00000379561.6	FOXO1	hg38_genes_promoters
chr13	40667323	0.00045694	0.000252594	0.000204347	0.00316228	0.0646201	0.00674152	0.00674152	0.948476	0.999978	promoter:163826	ENST00000379561.6	FOXO1	hg38_genes_promoters
chr13	40667331	0.000848976	0.000948812	-9.98363e-05	0.00316228	-0.031571	0.00674152	0.00674152	0.974814	0.999978	promoter:163826	ENST00000379561.6	FOXO1	hg38_genes_promoters
chr13	40667332	0.00124893	0.000897186	0.000351747	0.00316228	0.111232	0.00674152	0.00674152	0.911432	0.999978	promoter:163826	ENST00000379561.6	FOXO1	hg38_genes_promoters
chr13	40667336	0.00252927	0.00307787	-0.000548602	0.00316228	-0.173483	0.00674152	0.00674152	0.862272	0.999978	promoter:163826	ENST00000379561.6	FOXO1	hg38_genes_promoters
chr13	40667337	0.00289141	0.00139639	0.00149502	0.00316228	0.472765	0.00674152	0.00674152	0.636381	0.999978	promoter:163826	ENST00000379561.6	FOXO1	hg38_genes_promoters
chr13	40667344	2.11562e-05	0.000406995	-0.000385838	0.00316228	-0.122013	0.00674152	0.00674152	0.902889	0.999978	promoter:163826	ENST00000379561.6	FOXO1	hg38_genes_promoters
chr13	40667345	0.00135204	0.000348537	0.0010035	0.00316228	0.317334	0.00674152	0.00674152	0.75099	0.999978	promoter:163826	ENST00000379561.6	FOXO1	hg38_genes_promoters
chr13	40667364	0.00221869	0.0026495	-0.00043081	0.00316228	-0.136234	0.00674152	0.00674152	0.891636	0.999978	promoter:163826	ENST00000379561.6	FOXO1	hg38_genes_promoters
chr13	40667365	0.0013607	0.00281457	-0.00145387	0.00316228	-0.459754	0.00674152	0.00674152	0.645693	0.999978	promoter:163826	ENST00000379561.6	FOXO1	hg38_genes_promoters
chr13	40667379	0.0103064	0.0117612	-0.0014548	0.00483157	-0.301102	0.00674152	0.00674152	0.763336	0.999978	promoter:163826	ENST00000379561.6	FOXO1	hg38_genes_promoters
chr13	40667380	0.00837404	0.00626162	0.00211242	0.00397044	0.532038	0.00674152	0.00674152	0.5947	0.999978	promoter:163826	ENST00000379561.6	FOXO1	hg38_genes_promoters
chr13	40667381	0.00296117	0.00310702	-0.000145857	0.00316228	-0.0461241	0.00674152	0.00674152	0.963211	0.999978	promoter:163826	ENST00000379561.6	FOXO1	hg38_genes_promoters
chr13	40667382	0.00132114	0.00142047	-9.93262e-05	0.00316228	-0.0314097	0.00674152	0.00674152	0.974943	0.999978	promoter:163826	ENST00000379561.6	FOXO1	hg38_genes_promoters
chr13	40667392	0.000787599	0.000443459	0.00034414	0.00316228	0.108827	0.00674152	0.00674152	0.91334	0.999978	promoter:163826	ENST00000379561.6	FOXO1	hg38_genes_promoters
chr13	40667393	0.000192718	0.000668152	-0.000475435	0.00316228	-0.150346	0.00674152	0.00674152	0.880492	0.999978	promoter:163826	ENST00000379561.6	FOXO1	hg38_genes_promoters
chr13	40667406	0.00143683	0.000730399	0.000706427	0.00316228	0.223392	0.00674152	0.00674152	0.823231	0.999978	promoter:163826	ENST00000379561.6	FOXO1	hg38_genes_promoters
chr13	40667407	0.00188371	0.00115692	0.000726788	0.00316228	0.22983	0.00674152	0.00674152	0.818224	0.999978	promoter:163826	ENST00000379561.6	FOXO1	hg38_genes_promoters
chr13	40667463	0.00151487	0.00182495	-0.000310084	0.00316228	-0.098057	0.00674152	0.00674152	0.921887	0.999978	promoter:163826	ENST00000379561.6	FOXO1	hg38_genes_promoters
chr13	40667464	0.00247477	0.00274592	-0.000271145	0.00316228	-0.0857437	0.00674152	0.00674152	0.93167	0.999978	promoter:163826	ENST00000379561.6	FOXO1	hg38_genes_promoters
chr13	40667466	0.00347829	0.00331106	0.000167229	0.00316228	0.0528823	0.00674152	0.00674152	0.957826	0.999978	promoter:163826	ENST00000379561.6	FOXO1	hg38_genes_promoters
chr13	40667467	0.00518036	0.00436664	0.000813717	0.00320528	0.253868	0.00674152	0.00674152	0.799598	0.999978	promoter:163826	ENST00000379561.6	FOXO1	hg38_genes_promoters
chr13	40667468	0.0023831	0.00317667	-0.000793573	0.00316228	-0.25095	0.00674152	0.00674152	0.801853	0.999978	promoter:163826	ENST00000379561.6	FOXO1	hg38_genes_promoters
chr13	40667469	0.00201939	0.00214628	-0.000126885	0.00316228	-0.0401247	0.00674152	0.00674152	0.967994	0.999978	promoter:163826	ENST00000379561.6	FOXO1	hg38_genes_promoters
chr13	40667501	0.00161965	0.0018433	-0.000223649	0.00316228	-0.0707241	0.00674152	0.00674152	0.943617	0.999978	promoter:163826	ENST00000379561.6	FOXO1	hg38_genes_promoters
chr13	40667502	0.00295862	0.00414936	-0.00119074	0.00316228	-0.376546	0.00674152	0.00674152	0.706511	0.999978	promoter:163826	ENST00000379561.6	FOXO1	hg38_genes_promoters
chr13	40667517	0.0101493	0.0108933	-0.000743956	0.00473143	-0.157237	0.00674152	0.00674152	0.875058	0.999978	promoter:163826	ENST00000379561.6	FOXO1	hg38_genes_promoters
chr13	40667518	0.00769873	0.0065008	0.00119793	0.00389801	0.307319	0.00674152	0.00674152	0.7586	0.999978	promoter:163826	ENST00000379561.6	FOXO1	hg38_genes_promoters
chr13	40667519	0.00721667	0.0103711	-0.00315447	0.00432691	-0.729036	0.00674152	0.00674152	0.46598	0.999978	promoter:163826	ENST00000379561.6	FOXO1	hg38_genes_promoters
chr13	40667520	0.0153003	0.0149807	0.000319562	0.00566793	0.0563807	0.00674152	0.00674152	0.955039	0.999978	promoter:163826	ENST00000379561.6	FOXO1	hg38_genes_promoters
chr13	40667523	0.0559571	0.0615532	-0.0055961	0.0109067	-0.513087	0.00674152	0.00674152	0.60789	0.999978	promoter:163826	ENST00000379561.6	FOXO1	hg38_genes_promoters
chr13	40667524	0.0591204	0.0538293	0.00529104	0.0107167	0.493719	0.00674152	0.00674152	0.621505	0.999978	promoter:163826	ENST00000379561.6	FOXO1	hg38_genes_promoters
chr13	40667534	0.00656055	0.00741449	-0.000853946	0.00386549	-0.220915	0.00674152	0.00674152	0.825159	0.999978	promoter:163826	ENST00000379561.6	FOXO1	hg38_genes_promoters
chr13	40667535	0.00554363	0.00741081	-0.00186717	0.00372258	-0.50158	0.00674152	0.00674152	0.615963	0.999978	promoter:163826	ENST00000379561.6	FOXO1	hg38_genes_promoters
chr13	40667556	0.184056	0.178718	0.00533775	0.0182727	0.292117	0.00674152	0.00731142	0.770197	0.999978	promoter:163826	ENST00000379561.6	FOXO1	hg38_genes_promoters
chr13	40667557	0.192182	0.1956	-0.00341764	0.0194722	-0.175514	0.00674152	0.00846328	0.860676	0.999978	promoter:163826	ENST00000379561.6	FOXO1	hg38_genes_promoters
chr13	40667567	0.132243	0.129769	0.00247352	0.017408	0.142091	0.00674152	0.010023	0.887008	0.999978	promoter:163826	ENST00000379561.6	FOXO1	hg38_genes_promoters
chr13	40667568	0.134487	0.136343	-0.00185673	0.0165329	-0.112305	0.00674152	0.00781688	0.910582	0.999978	promoter:163826	ENST00000379561.6	FOXO1	hg38_genes_promoters
chr13	40667572	0.0341848	0.0466251	-0.0124403	0.0091691	-1.35677	0.00674152	0.00674152	0.174855	0.999978	promoter:163826	ENST00000379561.6	FOXO1	hg38_genes_promoters
chr13	40667573	0.0184909	0.0266389	-0.00814799	0.00691745	-1.17789	0.00674152	0.00674152	0.238841	0.999978	promoter:163826	ENST00000379561.6	FOXO1	hg38_genes_promoters
chr14	23409383	0.147482	0.168969	-0.0214877	0.0168931	-1.27198	0.00674152	0.00674152	0.20338	0.999978	1to5kb:170990	ENST00000405093.9	MYH6	hg38_genes_1to5kb
chr14	23409384	0.138172	0.169501	-0.0313294	0.0175258	-1.78762	0.00845204	0.00674152	0.0738371	0.970118	1to5kb:170990	ENST00000405093.9	MYH6	hg38_genes_1to5kb
chr14	23409458	0.424865	0.414997	0.00986796	0.022897	0.430971	0.00674152	0.00674152	0.666489	0.999978	1to5kb:170990	ENST00000405093.9	MYH6	hg38_genes_1to5kb
chr14	23409459	0.430064	0.399394	0.0306697	0.0227005	1.35106	0.00674152	0.00674152	0.176678	0.999978	1to5kb:170990	ENST00000405093.9	MYH6	hg38_genes_1to5kb
chr14	23435611	0.554589	0.485052	0.0695375	0.0250128	2.78007	0.00674152	0.00912863	0.00543465	0.210857	intron:962122	ENST00000355349.4	MYH7	hg38_genes_introns
chr14	23435612	0.560268	0.489807	0.0704606	0.0237235	2.97008	0.00754536	0.00674152	0.00297722	0.142242	intron:962122	ENST00000355349.4	MYH7	hg38_genes_introns
chr14	23435721	0.147662	0.119239	0.0284224	0.0156824	1.81238	0.00674152	0.00674152	0.0699273	0.952775	promoter:170994	ENST00000355349.4	MYH7	hg38_genes_promoters
chr14	23435722	0.163804	0.122274	0.0415303	0.016303	2.54741	0.00674152	0.00674152	0.0108527	0.328478	promoter:170994	ENST00000355349.4	MYH7	hg38_genes_promoters
chr14	23435739	0.193277	0.153967	0.0393098	0.0174644	2.25085	0.00674152	0.00674152	0.024395	0.53218	promoter:170994	ENST00000355349.4	MYH7	hg38_genes_promoters
chr14	23435740	0.209288	0.155246	0.0540424	0.017981	3.00553	0.00674152	0.00674152	0.00265122	0.131066	promoter:170994	ENST00000355349.4	MYH7	hg38_genes_promoters
chr14	23435815	0.288731	0.226315	0.0624167	0.0201588	3.09624	0.00674152	0.00674152	0.00195989	0.107657	promoter:170994	ENST00000355349.4	MYH7	hg38_genes_promoters
chr14	23435816	0.321339	0.252511	0.0688284	0.0212125	3.2447	0.00674152	0.00674152	0.00117573	0.0781251	promoter:170994	ENST00000355349.4	MYH7	hg38_genes_promoters
chr14	23435848	0.116354	0.0904104	0.0259436	0.0140481	1.84677	0.00674152	0.00674152	0.0647803	0.914959	promoter:170994	ENST00000355349.4	MYH7	hg38_genes_promoters
chr14	23435849	0.121198	0.086844	0.0343543	0.0142127	2.41715	0.00674152	0.00674152	0.0156426	0.420605	promoter:170994	ENST00000355349.4	MYH7	hg38_genes_promoters
chr14	23435894	0.332454	0.264095	0.0683591	0.0210447	3.24828	0.00674152	0.00674152	0.00116105	0.0781251	promoter:170994	ENST00000355349.4	MYH7	hg38_genes_promoters
chr14	23435895	0.322243	0.269288	0.0529549	0.0217313	2.4368	0.00674152	0.007666	0.0148178	0.404064	promoter:170994	ENST00000355349.4	MYH7	hg38_genes_promoters
chr14	23435974	0.0491083	0.0365058	0.0126025	0.00932771	1.35108	0.00674152	0.00674152	0.17667	0.999978	promoter:170994	ENST00000355349.4	MYH7	hg38_genes_promoters
chr14	23435975	0.0547381	0.0398064	0.0149317	0.00977215	1.52798	0.00674152	0.00674152	0.126517	0.999978	promoter:170994	ENST00000355349.4	MYH7	hg38_genes_promoters
chr14	23436014	0.180318	0.163054	0.0172641	0.0173813	0.993261	0.00674152	0.00674152	0.320583	0.999978	promoter:170994	ENST00000355349.4	MYH7	hg38_genes_promoters
chr14	23436015	0.178912	0.156616	0.0222969	0.0172137	1.2953	0.00674152	0.00674152	0.195216	0.999978	promoter:170994	ENST00000355349.4	MYH7	hg38_genes_promoters
chr14	23436064	0.198617	0.1823	0.016317	0.0181124	0.900872	0.00674152	0.00674152	0.367656	0.999978	promoter:170994	ENST00000355349.4	MYH7	hg38_genes_promoters
chr14	23436065	0.201779	0.175208	0.0265708	0.0182311	1.45744	0.00700242	0.00674152	0.144994	0.999978	promoter:170994	ENST00000355349.4	MYH7	hg38_genes_promoters
chr14	23436085	0.28665	0.250107	0.0365438	0.020439	1.78795	0.00674152	0.00674152	0.0737846	0.970118	promoter:170994	ENST00000355349.4	MYH7	hg38_genes_promoters
chr14	23436086	0.291793	0.240852	0.0509409	0.0206577	2.46595	0.00705935	0.00674152	0.0136652	0.390611	promoter:170994	ENST00000355349.4	MYH7	hg38_genes_promoters
chr14	61694807	0.764649	0.784285	-0.0196353	0.0195917	-1.00222	0.00674152	0.00674152	0.316235	0.999978	promoter:167497	ENST00000557446.5	HIF1A	hg38_genes_promoters
chr14	61694808	0.779595	0.798018	-0.0184235	0.0188931	-0.975141	0.00674152	0.00674152	0.32949	0.999978	promoter:167497	ENST00000557446.5	HIF1A	hg38_genes_promoters
chr14	61694851	0.157986	0.170564	-0.0125773	0.0172365	-0.72969	0.00674152	0.00674152	0.46558	0.999978	promoter:167497	ENST00000557446.5	HIF1A	hg38_genes_promoters
chr14	61694852	0.137395	0.146655	-0.0092602	0.0161502	-0.573379	0.00674152	0.00674152	0.566388	0.999978	promoter:167497	ENST00000557446.5	HIF1A	hg38_genes_promoters
chr14	61694865	0.359049	0.374641	-0.0155927	0.0223899	-0.696413	0.00674152	0.00674152	0.48617	0.999978	promoter:167497	ENST00000557446.5	HIF1A	hg38_genes_promoters
chr14	61694866	0.326564	0.333565	-0.00700122	0.0217653	-0.321668	0.00674152	0.00674152	0.747704	0.999978	promoter:167497	ENST00000557446.5	HIF1A	hg38_genes_promoters
chr14	61694914	0.00412778	0.00434368	-0.000215897	0.00316228	-0.0682727	0.00674152	0.00674152	0.945569	0.999978	promoter:167497	ENST00000557446.5	HIF1A	hg38_genes_promoters
chr14	61694915	0.006765	0.00375047	0.00301453	0.00334387	0.90151	0.00674152	0.00674152	0.367317	0.999978	promoter:167497	ENST00000557446.5	HIF1A	hg38_genes_promoters
chr14	61694935	0.000500674	0.00163356	-0.00113288	0.00316228	-0.35825	0.00674152	0.00674152	0.720156	0.999978	promoter:167497	ENST00000557446.5	HIF1A	hg38_genes_promoters
chr14	61694936	0.000434578	0.00113708	-0.000702501	0.00316228	-0.22215	0.00674152	0.00674152	0.824197	0.999978	promoter:167497	ENST00000557446.5	HIF1A	hg38_genes_promoters
chr14	61694962	0.000859112	0.000428734	0.000430378	0.00316228	0.136097	0.00674152	0.00674152	0.891744	0.999978	promoter:167497	ENST00000557446.5	HIF1A	hg38_genes_promoters
chr14	61694963	2.07719e-05	0.000355012	-0.00033424	0.00316228	-0.105696	0.00674152	0.00674152	0.915824	0.999978	promoter:167497	ENST00000557446.5	HIF1A	hg38_genes_promoters
chr14	61694967	0.00376422	0.00535483	-0.00159061	0.00316228	-0.502994	0.00674152	0.00674152	0.614969	0.999978	promoter:167497	ENST00000557446.5	HIF1A	hg38_genes_promoters
chr14	61694968	0.00598655	0.00408044	0.0019061	0.00326828	0.583214	0.00674152	0.00674152	0.55975	0.999978	promoter:167497	ENST00000557446.5	HIF1A	hg38_genes_promoters
chr14	61695008	0.00454596	0.00418009	0.000365869	0.00316228	0.115698	0.00674152	0.00674152	0.907892	0.999978	promoter:167497	ENST00000557446.5	HIF1A	hg38_genes_promoters
chr14	61695009	0.00529521	0.00364108	0.00165413	0.00316228	0.523083	0.00674152	0.00674152	0.600917	0.999978	promoter:167497	ENST00000557446.5	HIF1A	hg38_genes_promoters
chr14	61695015	0.000817528	0.00134637	-0.000528846	0.00316228	-0.167236	0.00674152	0.00674152	0.867184	0.999978	promoter:167497	ENST00000557446.5	HIF1A	hg38_genes_promoters
chr14	61695016	0.0012465	0.0010355	0.000210999	0.00316228	0.0667238	0.00674152	0.00674152	0.946802	0.999978	promoter:167497	ENST00000557446.5	HIF1A	hg38_genes_promoters
chr14	61695033	0.00101018	0.000583096	0.000427082	0.00316228	0.135055	0.00674152	0.00674152	0.892568	0.999978	promoter:167497	ENST00000557446.5	HIF1A	hg38_genes_promoters
chr14	61695034	0.000571655	0.00214395	-0.0015723	0.00316228	-0.497203	0.00674152	0.00674152	0.619046	0.999978	promoter:167497	ENST00000557446.5	HIF1A	hg38_genes_promoters
chr14	61695111	0.000393996	0.000758809	-0.000364813	0.00316228	-0.115364	0.00674152	0.00674152	0.908157	0.999978	promoter:167497	ENST00000557446.5	HIF1A	hg38_genes_promoters
chr14	61695112	0.000178525	0.000447658	-0.000269132	0.00316228	-0.0851071	0.00674152	0.00674152	0.932176	0.999978	promoter:167497	ENST00000557446.5	HIF1A	hg38_genes_promoters
chr14	61695130	0.0011311	0.000948415	0.000182689	0.00316228	0.0577714	0.00674152	0.00674152	0.953931	0.999978	promoter:167497	ENST00000557446.5	HIF1A	hg38_genes_promoters
chr14	61695131	0.000655265	0.00220352	-0.00154826	0.00316228	-0.489602	0.00674152	0.00674152	0.624416	0.999978	promoter:167497	ENST00000557446.5	HIF1A	hg38_genes_promoters
chr14	61695143	0.000390511	0.000566433	-0.000175922	0.00316228	-0.0556315	0.00674152	0.00674152	0.955635	0.999978	promoter:167497	ENST00000557446.5	HIF1A	hg38_genes_promoters
chr14	61695144	0.000348102	0.000991608	-0.000643507	0.00316228	-0.203495	0.00674152	0.00674152	0.838748	0.999978	promoter:167497	ENST00000557446.5	HIF1A	hg38_genes_promoters
chr14	61695150	0.000453696	0.00135972	-0.000906023	0.00316228	-0.28651	0.00674152	0.00674152	0.774488	0.999978	promoter:167497	ENST00000557446.5	HIF1A	hg38_genes_promoters
chr14	61695151	0.00216784	0.00207336	9.44785e-05	0.00316228	0.0298767	0.00674152	0.00674152	0.976165	0.999978	promoter:167497	ENST00000557446.5	HIF1A	hg38_genes_promoters
chr14	61695160	0.00025177	0.00113614	-0.000884367	0.00316228	-0.279661	0.00674152	0.00674152	0.779737	0.999978	promoter:167497	ENST00000557446.5	HIF1A	hg38_genes_promoters
chr14	61695161	0.000172784	0.00157173	-0.00139894	0.00316228	-0.442385	0.00674152	0.00674152	0.658211	0.999978	promoter:167497	ENST00000557446.5	HIF1A	hg38_genes_promoters
chr14	61695169	0.000644221	0.00127323	-0.000629008	0.00316228	-0.19891	0.00674152	0.00674152	0.842333	0.999978	promoter:167497	ENST00000557446.5	HIF1A	hg38_genes_promoters
chr14	61695170	0.000612259	0.00119428	-0.000582024	0.00316228	-0.184052	0.00674152	0.00674152	0.853973	0.999978	promoter:167497	ENST00000557446.5	HIF1A	hg38_genes_promoters
chr14	61695186	0.00025224	0.000735625	-0.000483385	0.00316228	-0.15286	0.00674152	0.00674152	0.878509	0.999978	promoter:167497	ENST00000557446.5	HIF1A	hg38_genes_promoters
chr14	61695187	0.000270613	0.000832355	-0.000561742	0.00316228	-0.177638	0.00674152	0.00674152	0.859007	0.999978	promoter:167497	ENST00000557446.5	HIF1A	hg38_genes_promoters
chr14	61695196	0.000241696	0.000725047	-0.000483351	0.00316228	-0.152849	0.00674152	0.00674152	0.878517	0.999978	promoter:167497	ENST00000557446.5	HIF1A	hg38_genes_promoters
chr14	61695197	0.000741322	0.000705838	3.54837e-05	0.00316228	0.0112209	0.00674152	0.00674152	0.991047	0.999978	promoter:167497	ENST00000557446.5	HIF1A	hg38_genes_promoters
chr14	61695224	2.12571e-05	0.000552937	-0.00053168	0.00316228	-0.168132	0.00674152	0.00674152	0.866479	0.999978	promoter:167497	ENST00000557446.5	HIF1A	hg38_genes_promoters
chr14	61695225	0.00102979	0.00245836	-0.00142857	0.00316228	-0.451754	0.00674152	0.00674152	0.651447	0.999978	promoter:167497	ENST00000557446.5	HIF1A	hg38_genes_promoters
chr14	61695227	0.000230725	0.000541079	-0.000310354	0.00316228	-0.0981424	0.00674152	0.00674152	0.921819	0.999978	promoter:167497	ENST00000557446.5	HIF1A	hg38_genes_promoters
chr14	61695228	0.00079977	0.00216205	-0.00136228	0.00316228	-0.430791	0.00674152	0.00674152	0.666621	0.999978	promoter:167497	ENST00000557446.5	HIF1A	hg38_genes_promoters
chr14	61695240	0.000234406	0.00119582	-0.000961412	0.00316228	-0.304025	0.00674152	0.00674152	0.761109	0.999978	promoter:167497	ENST00000557446.5	HIF1A	hg38_genes_promoters
[truncated: 3,782 more rows]

## Sheet: dmrs_PRE_CvsE
chr	start	end	length	nCG	con_pre_end	end_pre_end	diff.Methy	areaStat	annot.strand	annot.id	annot.tx_id	annot.symbol	annot.type
chr1	11158468	11158562	95	6	0.571212	0.656896	-0.0856836	-19.6724	-	intron:74392	ENST00000703140.1	MTOR	hg38_genes_introns
chr1	203085967	203087070	1104	46	0.293036	0.360114	-0.0670788	-129.179	-	promoter:20657	ENST00000241651.5	MYOG	hg38_genes_promoters
chr12	80717111	80717317	207	32	0.344566	0.389594	-0.0450281	-66.8841	+	exon:1006399	ENST00000228644.4	MYF5	hg38_genes_exons
chr13	40598853	40599581	729	14	0.697517	0.763296	-0.0657791	-42.1975	-	intron:921616	ENST00000636651.2	FOXO1	hg38_genes_introns
chr14	23435722	23435895	174	9	0.229854	0.180105	0.0497488	24.0937	-	promoter:170994	ENST00000355349.4	MYH7	hg38_genes_promoters
chr15	67098355	67098798	444	23	0.222997	0.303625	-0.0806281	-95.3031	+	promoter:177078	ENST00000559092.1	SMAD3	hg38_genes_promoters
chr15	67165938	67166065	128	7	0.222714	0.270012	-0.0472986	-16.0369	+	promoter:177085	ENST00000537194.6	SMAD3	hg38_genes_promoters
chr15	99719115	99719305	191	6	0.466056	0.576573	-0.110517	-19.8107	-	1to5kb:183428	ENST00000378904.4		hg38_genes_1to5kb
chr17	10549780	10550002	223	10	0.289971	0.353294	-0.0633226	-28.4453	-	promoter:203626	ENST00000532183.6	MYH2	hg38_genes_promoters
chr22	50262507	50262805	299	14	0.3403	0.418309	-0.0780096	-51.478	-	promoter:243563	ENST00000215659.13	MAPK12	hg38_genes_promoters
chr3	46863453	46863927	475	14	0.686006	0.555171	0.130835	61.5631	-	promoter:51285	ENST00000653454.1	MYL3	hg38_genes_promoters
chr4	23887966	23888152	187	12	0.253978	0.322709	-0.0687306	-36.0138	-	1to5kb:63512	ENST00000503714.1	PPARGC1A	hg38_genes_1to5kb
chr4	23890728	23890998	271	9	0.0904753	0.121008	-0.030533	-19.3141	-	promoter:63500	ENST00000264867.7	PPARGC1A	hg38_genes_promoters
chr4	23904902	23904977	76	6	0.422679	0.529233	-0.106554	-26.9897	-	promoter:63516	ENST00000514494.1	PPARGC1A	hg38_genes_promoters
chr6	108650294	108651584	1291	19	0.496349	0.556072	-0.0597237	-53.4953	+	1to5kb:83621	ENST00000540898.1	FOXO3	hg38_genes_1to5kb
chr7	28685405	28685505	101	7	0.207464	0.261884	-0.0544205	-19.5339	+	promoter:92646	ENST00000396298.6	CREB5	hg38_genes_promoters

## Sheet: dmls_PRE_CvsE
chr	pos	con_pre_end	end_pre_end	diff	diff.se	stat	phi1	phi2	pval	fdr	annot.id	annot.tx_id	annot.symbol	annot.type	postprob.overThreshold
chr22	50262698	0.440028	0.616303	-0.176275	0.0266361	-6.61789	0.0118133	0.00674152	3.64356e-11	2.10634e-07	promoter:243566	ENST00000622558.4	MAPK12	hg38_genes_promoters	0.997906
chr22	50262699	0.434758	0.608435	-0.173677	0.0278062	-6.24598	0.0117194	0.00861436	4.21158e-10	6.08678e-07	promoter:243566	ENST00000622558.4	MAPK12	hg38_genes_promoters	0.995971
chr3	46863810	0.725928	0.562804	0.163124	0.0312631	5.2178	0.0139742	0.0144664	1.81065e-07	0.000116304	promoter:51285	ENST00000653454.1	MYL3	hg38_genes_promoters	0.978263
chr15	67098355	0.212762	0.355061	-0.142299	0.0224248	-6.34562	0.00674152	0.00674152	2.21536e-10	4.26901e-07	promoter:177078	ENST00000559092.1	SMAD3	hg38_genes_promoters	0.970371
chr15	67098570	0.249071	0.38978	-0.140708	0.0218522	-6.43911	0.00743612	0.00696858	1.20178e-10	3.47374e-07	promoter:177078	ENST00000559092.1	SMAD3	hg38_genes_promoters	0.968762
chr15	67098569	0.233986	0.376946	-0.14296	0.0234654	-6.09236	0.0106947	0.00674152	1.11256e-09	1.28634e-06	promoter:177078	ENST00000559092.1	SMAD3	hg38_genes_promoters	0.966432
chr3	46863811	0.742542	0.590767	0.151775	0.0311223	4.87672	0.0134962	0.0152038	1.07863e-06	0.00045076	promoter:51285	ENST00000653454.1	MYL3	hg38_genes_promoters	0.951903

## Sheet: POST_CvsE
chr	pos	con_post_end	end_post_end	diff	diff.se	stat	phi1	phi2	pval	fdr	annot.id	annot.tx_id	annot.symbol	annot.type
chr1	11158021	0.0763259	0.0671356	0.0091903	0.0167209	0.549628	0.0196755	0.00674152	0.582575	0.999906	intron:74392	ENST00000703140.1	MTOR	hg38_genes_introns
chr1	11158022	0.091486	0.0836666	0.00781943	0.0183826	0.425372	0.0200071	0.00674152	0.670566	0.999906	intron:74392	ENST00000703140.1	MTOR	hg38_genes_introns
chr1	11158043	0.142024	0.142457	-0.000433363	0.0215423	-0.0201169	0.0178503	0.00674152	0.98395	0.999906	intron:74392	ENST00000703140.1	MTOR	hg38_genes_introns
chr1	11158044	0.139875	0.144249	-0.00437349	0.0229281	-0.190748	0.021376	0.00674152	0.848723	0.999906	intron:74392	ENST00000703140.1	MTOR	hg38_genes_introns
chr1	11158468	0.439776	0.503467	-0.0636916	0.0449402	-1.41725	0.0435889	0.010372	0.156409	0.999906	intron:74392	ENST00000703140.1	MTOR	hg38_genes_introns
chr1	11158469	0.475621	0.538033	-0.062412	0.0450458	-1.38552	0.0401736	0.0133479	0.165893	0.999906	intron:74392	ENST00000703140.1	MTOR	hg38_genes_introns
chr1	11158547	0.585805	0.635155	-0.04935	0.0291127	-1.69513	0.00674152	0.0166606	0.0900502	0.999906	intron:74392	ENST00000703140.1	MTOR	hg38_genes_introns
chr1	11158548	0.580403	0.657305	-0.0769018	0.0289047	-2.66052	0.0121179	0.0107643	0.00780191	0.663277	intron:74392	ENST00000703140.1	MTOR	hg38_genes_introns
chr1	11158561	0.681299	0.710952	-0.0296523	0.0288872	-1.02649	0.00674152	0.0192396	0.304662	0.999906	intron:74392	ENST00000703140.1	MTOR	hg38_genes_introns
chr1	11158562	0.704989	0.739156	-0.0341669	0.025636	-1.33277	0.00674152	0.0146142	0.182607	0.999906	intron:74392	ENST00000703140.1	MTOR	hg38_genes_introns
chr1	11261788	0.234549	0.218532	0.0160167	0.0192856	0.8305	0.00674152	0.00674152	0.406256	0.999906	1to5kb:12609	ENST00000703132.1	MTOR	hg38_genes_1to5kb
chr1	11261789	0.217725	0.210521	0.00720399	0.0190061	0.379037	0.00674152	0.00674152	0.704661	0.999906	1to5kb:12609	ENST00000703132.1	MTOR	hg38_genes_1to5kb
chr1	11261792	0.283849	0.257895	0.0259541	0.0204541	1.26889	0.00674152	0.00674152	0.204479	0.999906	1to5kb:12609	ENST00000703132.1	MTOR	hg38_genes_1to5kb
chr1	11261793	0.316893	0.288208	0.0286848	0.0214943	1.33453	0.00674152	0.00674152	0.18203	0.999906	1to5kb:12609	ENST00000703132.1	MTOR	hg38_genes_1to5kb
chr1	11262019	0.0129333	0.0137874	-0.000854104	0.0052459	-0.162814	0.00674152	0.00674152	0.870665	0.999906	1to5kb:12609	ENST00000703132.1	MTOR	hg38_genes_1to5kb
chr1	11262020	0.0108054	0.015259	-0.00445357	0.00520133	-0.856236	0.00674152	0.00674152	0.391867	0.999906	1to5kb:12609	ENST00000703132.1	MTOR	hg38_genes_1to5kb
chr1	11262040	0.0888839	0.0918103	-0.00292641	0.0130929	-0.223511	0.00674152	0.00674152	0.823138	0.999906	1to5kb:12609	ENST00000703132.1	MTOR	hg38_genes_1to5kb
chr1	11262041	0.0877296	0.0984894	-0.0107597	0.0133205	-0.807759	0.00674152	0.00674152	0.419229	0.999906	1to5kb:12609	ENST00000703132.1	MTOR	hg38_genes_1to5kb
chr1	11262091	0.0014535	0.00104233	0.000411169	0.00316228	0.130023	0.00674152	0.00674152	0.896548	0.999906	1to5kb:12609	ENST00000703132.1	MTOR	hg38_genes_1to5kb
chr1	11262092	0.000692557	0.000767257	-7.46998e-05	0.00316228	-0.0236221	0.00674152	0.00674152	0.981154	0.999906	1to5kb:12609	ENST00000703132.1	MTOR	hg38_genes_1to5kb
chr1	11262095	0.00107299	0.000909201	0.000163792	0.00316228	0.0517956	0.00674152	0.00674152	0.958692	0.999906	1to5kb:12609	ENST00000703132.1	MTOR	hg38_genes_1to5kb
chr1	11262096	0.000743047	0.00146945	-0.000726404	0.00316228	-0.229709	0.00674152	0.00674152	0.818318	0.999906	1to5kb:12609	ENST00000703132.1	MTOR	hg38_genes_1to5kb
chr1	11262134	0.000926389	0.000904387	2.20018e-05	0.00316228	0.00695757	0.00674152	0.00674152	0.994449	0.999906	1to5kb:12609	ENST00000703132.1	MTOR	hg38_genes_1to5kb
chr1	11262135	1.96681e-05	0.000829986	-0.000810317	0.00316228	-0.256245	0.00674152	0.00674152	0.797762	0.999906	1to5kb:12609	ENST00000703132.1	MTOR	hg38_genes_1to5kb
chr1	11262202	0.00128429	0.00107985	0.000204439	0.00316228	0.0646494	0.00674152	0.00674152	0.948453	0.999906	1to5kb:12609	ENST00000703132.1	MTOR	hg38_genes_1to5kb
chr1	11262203	0.00131335	0.00148586	-0.000172512	0.00316228	-0.0545532	0.00674152	0.00674152	0.956494	0.999906	1to5kb:12609	ENST00000703132.1	MTOR	hg38_genes_1to5kb
chr1	11262209	0.00117531	0.00196637	-0.000791068	0.00316228	-0.250158	0.00674152	0.00674152	0.802465	0.999906	1to5kb:12609	ENST00000703132.1	MTOR	hg38_genes_1to5kb
chr1	11262210	0.00202386	0.00107543	0.000948428	0.00316228	0.299919	0.00674152	0.00674152	0.764239	0.999906	1to5kb:12609	ENST00000703132.1	MTOR	hg38_genes_1to5kb
chr1	11262213	0.00256853	0.00192778	0.000640753	0.00316228	0.202624	0.00674152	0.00674152	0.839429	0.999906	1to5kb:12609	ENST00000703132.1	MTOR	hg38_genes_1to5kb
chr1	11262214	0.00159788	0.00241806	-0.00082018	0.00316228	-0.259364	0.00674152	0.00674152	0.795355	0.999906	1to5kb:12609	ENST00000703132.1	MTOR	hg38_genes_1to5kb
chr1	11262217	0.00148283	0.000412898	0.00106993	0.00316228	0.338342	0.00674152	0.00674152	0.735106	0.999906	1to5kb:12609	ENST00000703132.1	MTOR	hg38_genes_1to5kb
chr1	11262218	0.00077647	0.000434805	0.000341664	0.00316228	0.108044	0.00674152	0.00674152	0.913961	0.999906	1to5kb:12609	ENST00000703132.1	MTOR	hg38_genes_1to5kb
chr1	11262222	0.00102131	0.000601363	0.000419952	0.00316228	0.132801	0.00674152	0.00674152	0.894351	0.999906	1to5kb:12609	ENST00000703132.1	MTOR	hg38_genes_1to5kb
chr1	11262223	0.000321493	0.000829358	-0.000507865	0.00316228	-0.160601	0.00674152	0.00674152	0.872408	0.999906	1to5kb:12609	ENST00000703132.1	MTOR	hg38_genes_1to5kb
chr1	11262224	0.00066704	0.000600381	6.66593e-05	0.00316228	0.0210795	0.00674152	0.00674152	0.983182	0.999906	1to5kb:12609	ENST00000703132.1	MTOR	hg38_genes_1to5kb
chr1	11262225	0.000328824	0.000298753	3.00712e-05	0.00316228	0.00950935	0.00674152	0.00674152	0.992413	0.999906	1to5kb:12609	ENST00000703132.1	MTOR	hg38_genes_1to5kb
chr1	11262229	0.000336133	0.000548358	-0.000212225	0.00316228	-0.0671114	0.00674152	0.00674152	0.946493	0.999906	1to5kb:12609	ENST00000703132.1	MTOR	hg38_genes_1to5kb
chr1	11262230	0.000718162	0.000293754	0.000424407	0.00316228	0.134209	0.00674152	0.00674152	0.893237	0.999906	1to5kb:12609	ENST00000703132.1	MTOR	hg38_genes_1to5kb
chr1	11262258	0.000665732	0.000615396	5.03363e-05	0.00316228	0.0159177	0.00674152	0.00674152	0.9873	0.999906	1to5kb:12609	ENST00000703132.1	MTOR	hg38_genes_1to5kb
chr1	11262259	0.000402077	0.000295312	0.000106765	0.00316228	0.033762	0.00674152	0.00674152	0.973067	0.999906	1to5kb:12609	ENST00000703132.1	MTOR	hg38_genes_1to5kb
chr1	11262270	0.000493397	0.000921633	-0.000428236	0.00316228	-0.13542	0.00674152	0.00674152	0.89228	0.999906	1to5kb:12609	ENST00000703132.1	MTOR	hg38_genes_1to5kb
chr1	11262271	0.000468475	0.000546357	-7.78822e-05	0.00316228	-0.0246285	0.00674152	0.00674152	0.980351	0.999906	1to5kb:12609	ENST00000703132.1	MTOR	hg38_genes_1to5kb
chr1	11262278	0.000490181	0.000329622	0.000160559	0.00316228	0.0507731	0.00674152	0.00674152	0.959506	0.999906	1to5kb:12609	ENST00000703132.1	MTOR	hg38_genes_1to5kb
chr1	11262279	0.000626147	0.000290422	0.000335725	0.00316228	0.106166	0.00674152	0.00674152	0.915451	0.999906	1to5kb:12609	ENST00000703132.1	MTOR	hg38_genes_1to5kb
chr1	11262304	0.000972771	0.000429813	0.000542957	0.00316228	0.171698	0.00674152	0.00674152	0.863675	0.999906	1to5kb:12609	ENST00000703132.1	MTOR	hg38_genes_1to5kb
chr1	11262305	1.93199e-05	0.000147705	-0.000128385	0.00316228	-0.040599	0.00674152	0.00674152	0.967616	0.999906	1to5kb:12609	ENST00000703132.1	MTOR	hg38_genes_1to5kb
chr1	11262316	0.000396179	0.000655386	-0.000259207	0.00316228	-0.0819684	0.00674152	0.00674152	0.934672	0.999906	1to5kb:12609	ENST00000703132.1	MTOR	hg38_genes_1to5kb
chr1	11262317	0.000341511	0.000401423	-5.99123e-05	0.00316228	-0.0189459	0.00674152	0.00674152	0.984884	0.999906	1to5kb:12609	ENST00000703132.1	MTOR	hg38_genes_1to5kb
chr1	11262324	0.000263031	0.000281694	-1.86638e-05	0.00316228	-0.00590201	0.00674152	0.00674152	0.995291	0.999906	1to5kb:12609	ENST00000703132.1	MTOR	hg38_genes_1to5kb
chr1	11262325	0.000165187	0.000150826	1.43602e-05	0.00316228	0.00454109	0.00674152	0.00674152	0.996377	0.999906	1to5kb:12609	ENST00000703132.1	MTOR	hg38_genes_1to5kb
chr1	11262343	0.000127656	0.00049738	-0.000369724	0.00316228	-0.116917	0.00674152	0.00674152	0.906926	0.999906	1to5kb:12609	ENST00000703132.1	MTOR	hg38_genes_1to5kb
chr1	11262344	0.00141918	0.000542358	0.000876821	0.00316228	0.277275	0.00674152	0.00674152	0.781569	0.999906	1to5kb:12609	ENST00000703132.1	MTOR	hg38_genes_1to5kb
chr1	11262352	0.00137279	0.000633686	0.000739107	0.00316228	0.233726	0.00674152	0.00674152	0.815198	0.999906	1to5kb:12609	ENST00000703132.1	MTOR	hg38_genes_1to5kb
chr1	11262353	0.000136599	0.000412104	-0.000275505	0.00316228	-0.0871222	0.00674152	0.00674152	0.930574	0.999906	1to5kb:12609	ENST00000703132.1	MTOR	hg38_genes_1to5kb
chr1	11262356	0.00070404	0.000155718	0.000548322	0.00316228	0.173395	0.00674152	0.00674152	0.862341	0.999906	1to5kb:12609	ENST00000703132.1	MTOR	hg38_genes_1to5kb
chr1	11262357	0.00173858	0.000552833	0.00118574	0.00316228	0.374965	0.00674152	0.00674152	0.707686	0.999906	1to5kb:12609	ENST00000703132.1	MTOR	hg38_genes_1to5kb
chr1	11262377	0.000529124	0.000139862	0.000389262	0.00316228	0.123095	0.00674152	0.00674152	0.902032	0.999906	1to5kb:12609	ENST00000703132.1	MTOR	hg38_genes_1to5kb
chr1	11262378	0.000503609	0.00014979	0.00035382	0.00316228	0.111888	0.00674152	0.00674152	0.910913	0.999906	1to5kb:12609	ENST00000703132.1	MTOR	hg38_genes_1to5kb
chr1	11262390	0.000536216	0.000301556	0.00023466	0.00316228	0.0742059	0.00674152	0.00674152	0.940847	0.999906	1to5kb:12609	ENST00000703132.1	MTOR	hg38_genes_1to5kb
chr1	11262391	0.000136356	0.000148909	-1.25525e-05	0.00316228	-0.00396945	0.00674152	0.00674152	0.996833	0.999906	1to5kb:12609	ENST00000703132.1	MTOR	hg38_genes_1to5kb
chr1	11262407	0.000451163	0.000297167	0.000153996	0.00316228	0.0486979	0.00674152	0.00674152	0.96116	0.999906	1to5kb:12609	ENST00000703132.1	MTOR	hg38_genes_1to5kb
chr1	11262408	0.000340624	0.000446238	-0.000105614	0.00316228	-0.0333981	0.00674152	0.00674152	0.973357	0.999906	1to5kb:12609	ENST00000703132.1	MTOR	hg38_genes_1to5kb
chr1	11262410	0.000614045	0.000293608	0.000320437	0.00316228	0.101331	0.00674152	0.00674152	0.919288	0.999906	1to5kb:12609	ENST00000703132.1	MTOR	hg38_genes_1to5kb
chr1	11262411	0.000558203	0.000157333	0.00040087	0.00316228	0.126766	0.00674152	0.00674152	0.899126	0.999906	1to5kb:12609	ENST00000703132.1	MTOR	hg38_genes_1to5kb
chr1	11262424	0.000629617	0.000455816	0.000173801	0.00316228	0.0549607	0.00674152	0.00674152	0.95617	0.999906	1to5kb:12609	ENST00000703132.1	MTOR	hg38_genes_1to5kb
chr1	11262425	1.95132e-05	0.000165636	-0.000146123	0.00316228	-0.0462082	0.00674152	0.00674152	0.963144	0.999906	1to5kb:12609	ENST00000703132.1	MTOR	hg38_genes_1to5kb
chr1	11262445	0.000317126	1.85233e-05	0.000298603	0.00316228	0.0944264	0.00674152	0.00674152	0.92477	0.999906	1to5kb:12609	ENST00000703132.1	MTOR	hg38_genes_1to5kb
chr1	11262446	0.000485957	0.000758831	-0.000272874	0.00316228	-0.0862902	0.00674152	0.00674152	0.931236	0.999906	1to5kb:12609	ENST00000703132.1	MTOR	hg38_genes_1to5kb
chr1	11262447	0.000472966	1.85338e-05	0.000454432	0.00316228	0.143704	0.00674152	0.00674152	0.885734	0.999906	1to5kb:12609	ENST00000703132.1	MTOR	hg38_genes_1to5kb
chr1	11262448	0.00211571	0.00133779	0.000777926	0.00316228	0.246002	0.00674152	0.00674152	0.805681	0.999906	1to5kb:12609	ENST00000703132.1	MTOR	hg38_genes_1to5kb
chr1	11262449	0.00047725	0.000166116	0.000311134	0.00316228	0.0983891	0.00674152	0.00674152	0.921623	0.999906	1to5kb:12609	ENST00000703132.1	MTOR	hg38_genes_1to5kb
chr1	11262450	0.000546953	0.00104702	-0.000500063	0.00316228	-0.158134	0.00674152	0.00674152	0.874351	0.999906	1to5kb:12609	ENST00000703132.1	MTOR	hg38_genes_1to5kb
chr1	11262455	0.000347247	0.000155413	0.000191834	0.00316228	0.0606633	0.00674152	0.00674152	0.951627	0.999906	1to5kb:12609	ENST00000703132.1	MTOR	hg38_genes_1to5kb
chr1	11262456	0.088713	0.0791591	0.0095539	0.0126927	0.752708	0.00674152	0.00674152	0.451626	0.999906	1to5kb:12609	ENST00000703132.1	MTOR	hg38_genes_1to5kb
chr1	11262474	0.000544509	0.000187857	0.000356652	0.00316228	0.112783	0.00674152	0.00674152	0.910202	0.999906	1to5kb:12609	ENST00000703132.1	MTOR	hg38_genes_1to5kb
chr1	11262475	0.00110464	0.00076439	0.000340245	0.00316228	0.107595	0.00674152	0.00674152	0.914317	0.999906	1to5kb:12609	ENST00000703132.1	MTOR	hg38_genes_1to5kb
chr1	11262477	0.000366175	0.000326571	3.96047e-05	0.00316228	0.0125241	0.00674152	0.00674152	0.990007	0.999906	1to5kb:12609	ENST00000703132.1	MTOR	hg38_genes_1to5kb
chr1	11262478	0.000325498	0.000176057	0.000149441	0.00316228	0.0472572	0.00674152	0.00674152	0.962308	0.999906	1to5kb:12609	ENST00000703132.1	MTOR	hg38_genes_1to5kb
chr1	11262486	0.000599393	0.000371342	0.000228051	0.00316228	0.0721159	0.00674152	0.00674152	0.94251	0.999906	1to5kb:12609	ENST00000703132.1	MTOR	hg38_genes_1to5kb
chr1	11262487	0.000151142	0.000331107	-0.000179965	0.00316228	-0.0569098	0.00674152	0.00674152	0.954617	0.999906	1to5kb:12609	ENST00000703132.1	MTOR	hg38_genes_1to5kb
chr1	11262492	0.000532017	0.000346771	0.000185246	0.00316228	0.0585798	0.00674152	0.00674152	0.953287	0.999906	1to5kb:12609	ENST00000703132.1	MTOR	hg38_genes_1to5kb
chr1	11262493	0.000529307	0.00178859	-0.00125929	0.00316228	-0.398222	0.00674152	0.00674152	0.690467	0.999906	1to5kb:12609	ENST00000703132.1	MTOR	hg38_genes_1to5kb
chr1	11262495	0.000606705	0.000351642	0.000255062	0.00316228	0.0806578	0.00674152	0.00674152	0.935714	0.999906	1to5kb:12609	ENST00000703132.1	MTOR	hg38_genes_1to5kb
chr1	11262496	0.000494611	0.000304515	0.000190095	0.00316228	0.0601135	0.00674152	0.00674152	0.952065	0.999906	1to5kb:12609	ENST00000703132.1	MTOR	hg38_genes_1to5kb
chr1	11262517	0.000323284	0.000169388	0.000153896	0.00316228	0.0486663	0.00674152	0.00674152	0.961185	0.999906	promoter:12602	ENST00000703118.1	MTOR	hg38_genes_promoters
chr1	11262518	0.00277903	0.00396578	-0.00118675	0.00316228	-0.375284	0.00674152	0.00674152	0.707449	0.999906	promoter:12602	ENST00000703118.1	MTOR	hg38_genes_promoters
chr1	11262521	0.000594524	0.00051914	7.53841e-05	0.00316228	0.0238385	0.00674152	0.00674152	0.980981	0.999906	promoter:12602	ENST00000703118.1	MTOR	hg38_genes_promoters
chr1	11262522	0.00357537	0.00344595	0.00012942	0.00316228	0.0409263	0.00674152	0.00674152	0.967355	0.999906	promoter:12602	ENST00000703118.1	MTOR	hg38_genes_promoters
chr1	11262530	0.000399001	0.000399374	-3.73413e-07	0.00316228	-0.000118083	0.00674152	0.00674152	0.999906	0.999906	promoter:12600	ENST00000703141.1	MTOR	hg38_genes_promoters
chr1	11262531	0.00036346	0.000350028	1.34316e-05	0.00316228	0.00424745	0.00674152	0.00674152	0.996611	0.999906	promoter:12598	ENST00000703140.1	MTOR	hg38_genes_promoters
chr1	11262545	0.000426663	1.90773e-05	0.000407585	0.00316228	0.12889	0.00674152	0.00674152	0.897445	0.999906	promoter:12598	ENST00000703140.1	MTOR	hg38_genes_promoters
chr1	11262546	0.000210288	0.000184313	2.59755e-05	0.00316228	0.00821416	0.00674152	0.00674152	0.993446	0.999906	promoter:12598	ENST00000703140.1	MTOR	hg38_genes_promoters
chr1	11262551	0.00105262	0.000610836	0.000441786	0.00316228	0.139705	0.00674152	0.00674152	0.888893	0.999906	promoter:12598	ENST00000703140.1	MTOR	hg38_genes_promoters
chr1	11262552	2.13943e-05	0.000216689	-0.000195295	0.00316228	-0.0617577	0.00674152	0.00674152	0.950756	0.999906	promoter:12598	ENST00000703140.1	MTOR	hg38_genes_promoters
chr1	11262586	0.000219037	0.000400166	-0.000181129	0.00316228	-0.057278	0.00674152	0.00674152	0.954324	0.999906	promoter:12598	ENST00000703140.1	MTOR	hg38_genes_promoters
chr1	11262587	2.03293e-05	1.88465e-05	1.48281e-06	0.00316228	0.000468907	0.00674152	0.00674152	0.999626	0.999906	promoter:12598	ENST00000703140.1	MTOR	hg38_genes_promoters
chr1	11262655	1.94458e-05	0.00047624	-0.000456794	0.00316228	-0.144451	0.00674152	0.00674152	0.885144	0.999906	promoter:12598	ENST00000703140.1	MTOR	hg38_genes_promoters
chr1	11262656	0.000504828	0.000421311	8.35165e-05	0.00316228	0.0264102	0.00674152	0.00674152	0.97893	0.999906	promoter:12598	ENST00000703140.1	MTOR	hg38_genes_promoters
chr1	11262671	0.000349287	0.000568488	-0.000219201	0.00316228	-0.0693174	0.00674152	0.00674152	0.944737	0.999906	promoter:12598	ENST00000703140.1	MTOR	hg38_genes_promoters
chr1	11262672	1.93668e-05	0.000396731	-0.000377365	0.00316228	-0.119333	0.00674152	0.00674152	0.905011	0.999906	promoter:12598	ENST00000703140.1	MTOR	hg38_genes_promoters
chr1	11262697	0.000480645	0.00030222	0.000178425	0.00316228	0.0564228	0.00674152	0.00674152	0.955005	0.999906	promoter:12598	ENST00000703140.1	MTOR	hg38_genes_promoters
chr1	11262698	0.000346364	0.000267006	7.93576e-05	0.00316228	0.0250951	0.00674152	0.00674152	0.979979	0.999906	promoter:12598	ENST00000703140.1	MTOR	hg38_genes_promoters
chr1	11262699	0.000172759	0.000301657	-0.000128898	0.00316228	-0.0407612	0.00674152	0.00674152	0.967486	0.999906	promoter:12598	ENST00000703140.1	MTOR	hg38_genes_promoters
chr1	11262700	1.93582e-05	0.000145308	-0.00012595	0.00316228	-0.0398289	0.00674152	0.00674152	0.96823	0.999906	promoter:12598	ENST00000703140.1	MTOR	hg38_genes_promoters
chr1	11262735	0.000326399	0.000294548	3.18519e-05	0.00316228	0.0100725	0.00674152	0.00674152	0.991963	0.999906	promoter:12598	ENST00000703140.1	MTOR	hg38_genes_promoters
chr1	11262736	0.000182655	0.000271559	-8.89038e-05	0.00316228	-0.0281139	0.00674152	0.00674152	0.977571	0.999906	promoter:12598	ENST00000703140.1	MTOR	hg38_genes_promoters
chr1	11262748	0.000447915	0.000262632	0.000185283	0.00316228	0.0585915	0.00674152	0.00674152	0.953277	0.999906	promoter:12598	ENST00000703140.1	MTOR	hg38_genes_promoters
chr1	11262749	0.000183596	0.000146626	3.69701e-05	0.00316228	0.011691	0.00674152	0.00674152	0.990672	0.999906	promoter:12598	ENST00000703140.1	MTOR	hg38_genes_promoters
chr1	11262752	0.000522399	0.000298605	0.000223794	0.00316228	0.0707698	0.00674152	0.00674152	0.943581	0.999906	promoter:12598	ENST00000703140.1	MTOR	hg38_genes_promoters
chr1	11262753	0.000396542	0.000148396	0.000248146	0.00316228	0.0784706	0.00674152	0.00674152	0.937454	0.999906	promoter:12598	ENST00000703140.1	MTOR	hg38_genes_promoters
chr1	11262787	0.000329157	0.000153672	0.000175485	0.00316228	0.0554933	0.00674152	0.00674152	0.955745	0.999906	promoter:12598	ENST00000703140.1	MTOR	hg38_genes_promoters
chr1	11262788	0.00019118	0.000164622	2.65579e-05	0.00316228	0.00839834	0.00674152	0.00674152	0.993299	0.999906	promoter:12598	ENST00000703140.1	MTOR	hg38_genes_promoters
chr1	11262792	0.000302709	0.000455249	-0.00015254	0.00316228	-0.0482374	0.00674152	0.00674152	0.961527	0.999906	promoter:12598	ENST00000703140.1	MTOR	hg38_genes_promoters
chr1	11262793	0.000564853	0.000641783	-7.69308e-05	0.00316228	-0.0243276	0.00674152	0.00674152	0.980591	0.999906	promoter:12598	ENST00000703140.1	MTOR	hg38_genes_promoters
chr1	11262795	0.000663214	0.000147246	0.000515967	0.00316228	0.163163	0.00674152	0.00674152	0.87039	0.999906	promoter:12598	ENST00000703140.1	MTOR	hg38_genes_promoters
chr1	11262796	0.000724734	0.000165296	0.000559438	0.00316228	0.17691	0.00674152	0.00674152	0.859579	0.999906	promoter:12598	ENST00000703140.1	MTOR	hg38_genes_promoters
chr1	11262820	0.000174164	0.00015054	2.36249e-05	0.00316228	0.00747084	0.00674152	0.00674152	0.994039	0.999906	promoter:12598	ENST00000703140.1	MTOR	hg38_genes_promoters
chr1	11262821	0.000408768	0.000682173	-0.000273405	0.00316228	-0.0864582	0.00674152	0.00674152	0.931102	0.999906	promoter:12598	ENST00000703140.1	MTOR	hg38_genes_promoters
chr1	11262842	0.000494191	0.000294065	0.000200126	0.00316228	0.0632854	0.00674152	0.00674152	0.949539	0.999906	promoter:12598	ENST00000703140.1	MTOR	hg38_genes_promoters
chr1	11262843	0.000581471	1.8588e-05	0.000562883	0.00316228	0.177999	0.00674152	0.00674152	0.858724	0.999906	promoter:12598	ENST00000703140.1	MTOR	hg38_genes_promoters
chr1	11262859	0.000745043	0.000782865	-3.78218e-05	0.00316228	-0.0119603	0.00674152	0.00674152	0.990457	0.999906	promoter:12598	ENST00000703140.1	MTOR	hg38_genes_promoters
chr1	11262860	0.000402379	0.000350682	5.16975e-05	0.00316228	0.0163482	0.00674152	0.00674152	0.986957	0.999906	promoter:12598	ENST00000703140.1	MTOR	hg38_genes_promoters
chr1	11262864	0.000956903	0.000925857	3.10452e-05	0.00316228	0.00981735	0.00674152	0.00674152	0.992167	0.999906	promoter:12598	ENST00000703140.1	MTOR	hg38_genes_promoters
chr1	11262865	0.00100426	1.85797e-05	0.000985683	0.00316228	0.3117	0.00674152	0.00674152	0.755268	0.999906	promoter:12598	ENST00000703140.1	MTOR	hg38_genes_promoters
chr1	11262869	0.000595901	0.000747017	-0.000151117	0.00316228	-0.0477873	0.00674152	0.00674152	0.961886	0.999906	promoter:12598	ENST00000703140.1	MTOR	hg38_genes_promoters
chr1	11262870	0.000229019	0.000479368	-0.000250349	0.00316228	-0.0791672	0.00674152	0.00674152	0.9369	0.999906	promoter:12598	ENST00000703140.1	MTOR	hg38_genes_promoters
chr1	11262875	0.00279717	0.00159943	0.00119774	0.00316228	0.378758	0.00674152	0.00674152	0.704867	0.999906	promoter:12598	ENST00000703140.1	MTOR	hg38_genes_promoters
chr1	11262876	0.000584056	0.00109582	-0.00051176	0.00316228	-0.161833	0.00674152	0.00674152	0.871438	0.999906	promoter:12598	ENST00000703140.1	MTOR	hg38_genes_promoters
chr1	11262890	0.000824102	0.000650275	0.000173827	0.00316228	0.0549691	0.00674152	0.00674152	0.956163	0.999906	promoter:12598	ENST00000703140.1	MTOR	hg38_genes_promoters
chr1	11262891	0.000219503	0.000478455	-0.000258952	0.00316228	-0.0818879	0.00674152	0.00674152	0.934736	0.999906	promoter:12598	ENST00000703140.1	MTOR	hg38_genes_promoters
chr1	11262892	0.0003708	0.000320179	5.06208e-05	0.00316228	0.0160077	0.00674152	0.00674152	0.987228	0.999906	promoter:12598	ENST00000703140.1	MTOR	hg38_genes_promoters
chr1	11262893	0.000576093	0.000752429	-0.000176336	0.00316228	-0.0557624	0.00674152	0.00674152	0.955531	0.999906	promoter:12598	ENST00000703140.1	MTOR	hg38_genes_promoters
chr1	11262902	0.000577959	0.000330134	0.000247825	0.00316228	0.0783693	0.00674152	0.00674152	0.937534	0.999906	promoter:12598	ENST00000703140.1	MTOR	hg38_genes_promoters
chr1	11262903	1.96457e-05	1.83263e-05	1.3194e-06	0.00316228	0.00041723	0.00674152	0.00674152	0.999667	0.999906	promoter:12598	ENST00000703140.1	MTOR	hg38_genes_promoters
chr1	11262930	0.00123046	0.000391771	0.000838685	0.00316228	0.265215	0.00674152	0.00674152	0.790844	0.999906	promoter:12598	ENST00000703140.1	MTOR	hg38_genes_promoters
chr1	11262931	0.0003867	0.000153194	0.000233506	0.00316228	0.0738412	0.00674152	0.00674152	0.941137	0.999906	promoter:12598	ENST00000703140.1	MTOR	hg38_genes_promoters
chr1	11262936	0.000629637	0.000611696	1.79413e-05	0.00316228	0.00567353	0.00674152	0.00674152	0.995473	0.999906	promoter:12598	ENST00000703140.1	MTOR	hg38_genes_promoters
chr1	11262937	0.000396063	0.000589562	-0.000193498	0.00316228	-0.0611895	0.00674152	0.00674152	0.951208	0.999906	promoter:12598	ENST00000703140.1	MTOR	hg38_genes_promoters
chr1	11262965	0.000747351	0.000488515	0.000258836	0.00316228	0.0818512	0.00674152	0.00674152	0.934765	0.999906	promoter:12598	ENST00000703140.1	MTOR	hg38_genes_promoters
chr1	11262966	0.000230971	0.000183974	4.69972e-05	0.00316228	0.0148618	0.00674152	0.00674152	0.988142	0.999906	promoter:12598	ENST00000703140.1	MTOR	hg38_genes_promoters
chr1	11262970	0.00188912	0.000970979	0.00091814	0.00316228	0.290341	0.00674152	0.00674152	0.771555	0.999906	promoter:12598	ENST00000703140.1	MTOR	hg38_genes_promoters
chr1	11262971	0.00108875	0.000568424	0.000520325	0.00316228	0.164541	0.00674152	0.00674152	0.869305	0.999906	promoter:12598	ENST00000703140.1	MTOR	hg38_genes_promoters
chr1	11262978	0.00288239	0.00132646	0.00155594	0.00316228	0.492031	0.00674152	0.00674152	0.622698	0.999906	promoter:12598	ENST00000703140.1	MTOR	hg38_genes_promoters
chr1	11262979	0.00594859	0.00170625	0.00424234	0.00316228	1.34155	0.00674152	0.00674152	0.179743	0.999906	promoter:12598	ENST00000703140.1	MTOR	hg38_genes_promoters
chr1	18630917	0.0188959	0.0182622	0.000633645	0.00625186	0.101353	0.00674152	0.00674152	0.91927	0.999906	promoter:1337	ENST00000375375.7	PAX7	hg38_genes_promoters
chr1	18630918	0.0138368	0.0142303	-0.000393466	0.00551084	-0.0713985	0.00674152	0.00674152	0.943081	0.999906	promoter:1337	ENST00000375375.7	PAX7	hg38_genes_promoters
chr1	18630936	0.0119874	0.0123299	-0.000342534	0.00504945	-0.0678358	0.00674152	0.00674152	0.945916	0.999906	promoter:1337	ENST00000375375.7	PAX7	hg38_genes_promoters
chr1	18630937	0.0101929	0.0135545	-0.00336165	0.0050421	-0.666715	0.00674152	0.00674152	0.504954	0.999906	promoter:1337	ENST00000375375.7	PAX7	hg38_genes_promoters
chr1	18630953	0.00199872	0.00205118	-5.24604e-05	0.00316228	-0.0165894	0.00674152	0.00674152	0.986764	0.999906	promoter:1337	ENST00000375375.7	PAX7	hg38_genes_promoters
chr1	18630954	0.00208798	0.00145992	0.00062806	0.00316228	0.19861	0.00674152	0.00674152	0.842568	0.999906	promoter:1337	ENST00000375375.7	PAX7	hg38_genes_promoters
chr1	18630971	0.00650609	0.00760426	-0.00109817	0.00383953	-0.286018	0.00674152	0.00674152	0.774865	0.999906	promoter:1337	ENST00000375375.7	PAX7	hg38_genes_promoters
chr1	18630972	0.0197129	0.0187607	0.000952216	0.00639038	0.149008	0.00674152	0.00674152	0.881548	0.999906	promoter:1337	ENST00000375375.7	PAX7	hg38_genes_promoters
chr1	18630981	0.00324799	0.00352799	-0.00028	0.00316228	-0.0885438	0.00674152	0.00674152	0.929444	0.999906	promoter:1337	ENST00000375375.7	PAX7	hg38_genes_promoters
chr1	18630982	0.00230535	0.00305046	-0.000745105	0.00316228	-0.235623	0.00674152	0.00674152	0.813725	0.999906	promoter:1337	ENST00000375375.7	PAX7	hg38_genes_promoters
chr1	18630997	0.0109366	0.0121337	-0.00119707	0.00489401	-0.244598	0.00674152	0.00674152	0.806768	0.999906	promoter:1337	ENST00000375375.7	PAX7	hg38_genes_promoters
chr1	18630998	0.00906173	0.00939411	-0.000332375	0.00445694	-0.0745747	0.00674152	0.00674152	0.940553	0.999906	promoter:1337	ENST00000375375.7	PAX7	hg38_genes_promoters
chr1	18631029	0.0111867	0.0156927	-0.00450607	0.00527137	-0.854819	0.00674152	0.00674152	0.392651	0.999906	promoter:1338	ENST00000400661.3	PAX7	hg38_genes_promoters
chr1	18631030	0.0100523	0.0136118	-0.00355956	0.00505899	-0.70361	0.00674152	0.00674152	0.481676	0.999906	promoter:1338	ENST00000400661.3	PAX7	hg38_genes_promoters
chr1	18631040	0.00606951	0.0081562	-0.00208669	0.00384874	-0.542176	0.00674152	0.00674152	0.587697	0.999906	promoter:1338	ENST00000400661.3	PAX7	hg38_genes_promoters
chr1	18631041	0.00552517	0.00644124	-0.000916068	0.00363383	-0.252094	0.00674152	0.00674152	0.800968	0.999906	promoter:1338	ENST00000400661.3	PAX7	hg38_genes_promoters
chr1	18631053	0.00743837	0.00840674	-0.00096837	0.00406261	-0.238362	0.00674152	0.00674152	0.811601	0.999906	promoter:1338	ENST00000400661.3	PAX7	hg38_genes_promoters
chr1	18631054	0.00558207	0.00315708	0.00242499	0.00316228	0.766849	0.00674152	0.00674152	0.443171	0.999906	promoter:1338	ENST00000400661.3	PAX7	hg38_genes_promoters
chr1	18631073	0.00953811	0.0104491	-0.000911008	0.00456316	-0.199644	0.00674152	0.00674152	0.841759	0.999906	promoter:1338	ENST00000400661.3	PAX7	hg38_genes_promoters
chr1	18631074	0.00444899	0.00529127	-0.000842278	0.00325675	-0.258626	0.00674152	0.00674152	0.795924	0.999906	promoter:1338	ENST00000400661.3	PAX7	hg38_genes_promoters
chr1	18631079	0.00679188	0.00695387	-0.000161987	0.00379269	-0.0427103	0.00674152	0.00674152	0.965932	0.999906	promoter:1338	ENST00000400661.3	PAX7	hg38_genes_promoters
chr1	18631080	0.00400338	0.00278702	0.00121635	0.00316228	0.384645	0.00674152	0.00674152	0.700501	0.999906	promoter:1338	ENST00000400661.3	PAX7	hg38_genes_promoters
chr1	18631105	0.00198874	0.00198209	6.65132e-06	0.00316228	0.00210333	0.00674152	0.00674152	0.998322	0.999906	promoter:1338	ENST00000400661.3	PAX7	hg38_genes_promoters
chr1	18631106	0.00243991	0.00054865	0.00189126	0.00316228	0.59807	0.00674152	0.00674152	0.549794	0.999906	promoter:1338	ENST00000400661.3	PAX7	hg38_genes_promoters
chr1	18631111	0.00525283	0.00466598	0.000586852	0.00322347	0.182056	0.00674152	0.00674152	0.855539	0.999906	promoter:1338	ENST00000400661.3	PAX7	hg38_genes_promoters
chr1	18631112	0.00484924	0.00443366	0.000415572	0.00316228	0.131415	0.00674152	0.00674152	0.895447	0.999906	promoter:1338	ENST00000400661.3	PAX7	hg38_genes_promoters
chr1	18631123	0.00812425	0.0086933	-0.000569049	0.00418518	-0.135968	0.00674152	0.00674152	0.891847	0.999906	promoter:1338	ENST00000400661.3	PAX7	hg38_genes_promoters
chr1	18631124	0.0102409	0.008152	0.00208893	0.00440653	0.474052	0.00674152	0.00674152	0.635463	0.999906	promoter:1338	ENST00000400661.3	PAX7	hg38_genes_promoters
chr1	18631132	0.00414377	0.00430181	-0.000158038	0.00316228	-0.049976	0.00674152	0.00674152	0.960141	0.999906	promoter:1338	ENST00000400661.3	PAX7	hg38_genes_promoters
chr1	18631133	0.00412781	0.00500528	-0.000877471	0.00316228	-0.277481	0.00674152	0.00674152	0.781411	0.999906	promoter:1338	ENST00000400661.3	PAX7	hg38_genes_promoters
chr1	18631138	0.00692505	0.0079642	-0.00103915	0.00393744	-0.263915	0.00674152	0.00674152	0.791845	0.999906	promoter:1338	ENST00000400661.3	PAX7	hg38_genes_promoters
chr1	18631139	0.00558303	0.00508449	0.00049854	0.00335401	0.14864	0.00674152	0.00674152	0.881837	0.999906	promoter:1338	ENST00000400661.3	PAX7	hg38_genes_promoters
chr1	18631153	0.00394443	0.00519072	-0.00124629	0.00316228	-0.394112	0.00674152	0.00674152	0.693498	0.999906	promoter:1338	ENST00000400661.3	PAX7	hg38_genes_promoters
chr1	18631154	0.00607943	0.0064173	-0.000337871	0.00362248	-0.0932706	0.00674152	0.00674152	0.925689	0.999906	promoter:1338	ENST00000400661.3	PAX7	hg38_genes_promoters
chr1	18631157	0.0177829	0.0203084	-0.00252548	0.00625975	-0.403447	0.00674152	0.00674152	0.686619	0.999906	promoter:1338	ENST00000400661.3	PAX7	hg38_genes_promoters
chr1	18631158	0.00510807	0.00848082	-0.00337275	0.00377139	-0.894298	0.00674152	0.00674152	0.371162	0.999906	promoter:1338	ENST00000400661.3	PAX7	hg38_genes_promoters
chr1	18631165	0.0251109	0.0235712	0.0015397	0.00706039	0.218076	0.00674152	0.00674152	0.82737	0.999906	promoter:1338	ENST00000400661.3	PAX7	hg38_genes_promoters
chr1	18631166	0.00823152	0.00593053	0.00230099	0.00385531	0.596837	0.00674152	0.00674152	0.550616	0.999906	promoter:1338	ENST00000400661.3	PAX7	hg38_genes_promoters
chr1	18631173	0.0363191	0.0326683	0.00365075	0.00836085	0.436649	0.00674152	0.00674152	0.662366	0.999906	promoter:1338	ENST00000400661.3	PAX7	hg38_genes_promoters
chr1	18631174	0.00469217	0.00334717	0.001345	0.00316228	0.425327	0.00674152	0.00674152	0.670599	0.999906	promoter:1338	ENST00000400661.3	PAX7	hg38_genes_promoters
chr1	18631175	0.0354873	0.0296908	0.0057965	0.00813578	0.71247	0.00674152	0.00674152	0.476174	0.999906	promoter:1338	ENST00000400661.3	PAX7	hg38_genes_promoters
chr1	18631176	0.0024783	0.00348852	-0.00101022	0.00316228	-0.31946	0.00674152	0.00674152	0.749378	0.999906	promoter:1338	ENST00000400661.3	PAX7	hg38_genes_promoters
chr1	18631181	0.0383072	0.033116	0.0051912	0.00850315	0.610503	0.00674152	0.00674152	0.541529	0.999906	promoter:1338	ENST00000400661.3	PAX7	hg38_genes_promoters
chr1	18631182	0.00374755	0.00585218	-0.00210463	0.00317217	-0.663468	0.00674152	0.00674152	0.507031	0.999906	promoter:1338	ENST00000400661.3	PAX7	hg38_genes_promoters
chr1	18631183	0.0276643	0.0246995	0.00296484	0.00731582	0.405263	0.00674152	0.00674152	0.685284	0.999906	promoter:1338	ENST00000400661.3	PAX7	hg38_genes_promoters
chr1	18631184	0.00635813	0.0104376	-0.0040795	0.00418761	-0.974184	0.00674152	0.00674152	0.329965	0.999906	promoter:1338	ENST00000400661.3	PAX7	hg38_genes_promoters
chr1	18631186	0.0130996	0.0147446	-0.00164496	0.00536547	-0.306583	0.00674152	0.00674152	0.759161	0.999906	promoter:1338	ENST00000400661.3	PAX7	hg38_genes_promoters
chr1	18631187	0.0161586	0.0209765	-0.00481791	0.00619712	-0.777443	0.00674152	0.00674152	0.436897	0.999906	promoter:1338	ENST00000400661.3	PAX7	hg38_genes_promoters
chr1	18631190	0.00572153	0.00539931	0.000322222	0.00340647	0.0945914	0.00674152	0.00674152	0.924639	0.999906	promoter:1338	ENST00000400661.3	PAX7	hg38_genes_promoters
chr1	18631191	0.00384907	0.00482591	-0.000976833	0.00316228	-0.308902	0.00674152	0.00674152	0.757396	0.999906	promoter:1338	ENST00000400661.3	PAX7	hg38_genes_promoters
chr1	18631207	0.00624942	0.00748632	-0.0012369	0.00378198	-0.327051	0.00674152	0.00674152	0.743629	0.999906	promoter:1338	ENST00000400661.3	PAX7	hg38_genes_promoters
chr1	18631208	0.00902249	0.00880388	0.000218606	0.00431851	0.0506208	0.00674152	0.00674152	0.959628	0.999906	promoter:1338	ENST00000400661.3	PAX7	hg38_genes_promoters
chr1	18631213	0.000581551	0.000647398	-6.58473e-05	0.00316228	-0.0208227	0.00674152	0.00674152	0.983387	0.999906	promoter:1338	ENST00000400661.3	PAX7	hg38_genes_promoters
chr1	18631214	0.000930035	0.00155196	-0.000621928	0.00316228	-0.196671	0.00674152	0.00674152	0.844085	0.999906	promoter:1338	ENST00000400661.3	PAX7	hg38_genes_promoters
chr1	18631219	0.00402905	0.0029546	0.00107445	0.00316228	0.33977	0.00674152	0.00674152	0.73403	0.999906	promoter:1338	ENST00000400661.3	PAX7	hg38_genes_promoters
chr1	18631220	0.00630113	0.00427935	0.00202177	0.00333702	0.605863	0.00674152	0.00674152	0.544606	0.999906	promoter:1338	ENST00000400661.3	PAX7	hg38_genes_promoters
chr1	18631223	0.00281597	0.00238472	0.00043125	0.00316228	0.136373	0.00674152	0.00674152	0.891526	0.999906	promoter:1338	ENST00000400661.3	PAX7	hg38_genes_promoters
chr1	18631224	0.00552484	0.00466443	0.000860408	0.00327651	0.262599	0.00674152	0.00674152	0.79286	0.999906	promoter:1338	ENST00000400661.3	PAX7	hg38_genes_promoters
chr1	18631225	0.000735788	0.00131277	-0.000576986	0.00316228	-0.182459	0.00674152	0.00674152	0.855222	0.999906	promoter:1338	ENST00000400661.3	PAX7	hg38_genes_promoters
chr1	18631226	0.00117965	0.00162447	-0.000444811	0.00316228	-0.140662	0.00674152	0.00674152	0.888137	0.999906	promoter:1338	ENST00000400661.3	PAX7	hg38_genes_promoters
chr1	18631233	0.00270246	0.0017996	0.000902861	0.00316228	0.28551	0.00674152	0.00674152	0.775254	0.999906	promoter:1338	ENST00000400661.3	PAX7	hg38_genes_promoters
chr1	18631234	0.00188003	0.00234516	-0.000465128	0.00316228	-0.147086	0.00674152	0.00674152	0.883064	0.999906	promoter:1338	ENST00000400661.3	PAX7	hg38_genes_promoters
chr1	18631244	0.00739133	0.00721886	0.00017247	0.00390823	0.0441299	0.00674152	0.00674152	0.964801	0.999906	promoter:1338	ENST00000400661.3	PAX7	hg38_genes_promoters
chr1	18631245	0.00645134	0.00925062	-0.00279929	0.00406575	-0.688504	0.00674152	0.00674152	0.491135	0.999906	promoter:1338	ENST00000400661.3	PAX7	hg38_genes_promoters
chr1	18631247	0.00162406	0.00142445	0.00019961	0.00316228	0.0631222	0.00674152	0.00674152	0.949669	0.999906	promoter:1338	ENST00000400661.3	PAX7	hg38_genes_promoters
chr1	18631248	0.00175237	0.00184041	-8.80404e-05	0.00316228	-0.0278408	0.00674152	0.00674152	0.977789	0.999906	promoter:1338	ENST00000400661.3	PAX7	hg38_genes_promoters
chr1	18631249	0.00162544	0.00122718	0.000398268	0.00316228	0.125943	0.00674152	0.00674152	0.899777	0.999906	promoter:1338	ENST00000400661.3	PAX7	hg38_genes_promoters
chr1	18631250	0.00104512	0.00234437	-0.00129925	0.00316228	-0.410859	0.00674152	0.00674152	0.681176	0.999906	promoter:1338	ENST00000400661.3	PAX7	hg38_genes_promoters
chr1	18631263	0.000870376	0.00170938	-0.000839006	0.00316228	-0.265317	0.00674152	0.00674152	0.790765	0.999906	promoter:1338	ENST00000400661.3	PAX7	hg38_genes_promoters
chr1	18631264	0.00111797	0.00255525	-0.00143728	0.00316228	-0.454507	0.00674152	0.00674152	0.649464	0.999906	promoter:1338	ENST00000400661.3	PAX7	hg38_genes_promoters
chr1	18631277	0.00749061	0.00569107	0.00179954	0.00371737	0.484091	0.00674152	0.00674152	0.628321	0.999906	promoter:1338	ENST00000400661.3	PAX7	hg38_genes_promoters
chr1	18631278	0.00647085	0.006473	-2.14383e-06	0.00370963	-0.000577909	0.00674152	0.00674152	0.999539	0.999906	promoter:1338	ENST00000400661.3	PAX7	hg38_genes_promoters
chr1	18631287	0.00186953	0.00159756	0.000271966	0.00316228	0.0860033	0.00674152	0.00674152	0.931464	0.999906	promoter:1338	ENST00000400661.3	PAX7	hg38_genes_promoters
chr1	18631288	0.00093648	0.00180081	-0.000864327	0.00316228	-0.273324	0.00674152	0.00674152	0.784604	0.999906	promoter:1338	ENST00000400661.3	PAX7	hg38_genes_promoters
chr1	18631302	0.00152402	0.00113172	0.000392297	0.00316228	0.124055	0.00674152	0.00674152	0.901271	0.999906	promoter:1338	ENST00000400661.3	PAX7	hg38_genes_promoters
chr1	18631303	0.00139385	0.00117092	0.000222928	0.00316228	0.070496	0.00674152	0.00674152	0.943799	0.999906	promoter:1338	ENST00000400661.3	PAX7	hg38_genes_promoters
chr1	18631312	0.000971742	0.000966303	5.43997e-06	0.00316228	0.00172027	0.00674152	0.00674152	0.998627	0.999906	promoter:1338	ENST00000400661.3	PAX7	hg38_genes_promoters
chr1	18631313	0.00226832	0.000963803	0.00130452	0.00316228	0.412525	0.00674152	0.00674152	0.679955	0.999906	promoter:1338	ENST00000400661.3	PAX7	hg38_genes_promoters
chr1	18631321	0.00365673	0.00471871	-0.00106198	0.00316228	-0.335828	0.00674152	0.00674152	0.737	0.999906	promoter:1338	ENST00000400661.3	PAX7	hg38_genes_promoters
chr1	18631322	0.0049957	0.00344665	0.00154906	0.00316228	0.489854	0.00674152	0.00674152	0.624237	0.999906	promoter:1338	ENST00000400661.3	PAX7	hg38_genes_promoters
chr1	18631360	0.00195049	0.00284152	-0.000891028	0.00316228	-0.281768	0.00674152	0.00674152	0.778122	0.999906	promoter:1338	ENST00000400661.3	PAX7	hg38_genes_promoters
chr1	18631361	0.00493472	0.00134995	0.00358476	0.00316228	1.1336	0.00674152	0.00674152	0.256962	0.999906	promoter:1338	ENST00000400661.3	PAX7	hg38_genes_promoters
chr1	18631363	0.00338964	0.00215285	0.00123678	0.00316228	0.391106	0.00674152	0.00674152	0.695719	0.999906	promoter:1338	ENST00000400661.3	PAX7	hg38_genes_promoters
chr1	18631364	0.00541394	0.00342448	0.00198947	0.00322785	0.616344	0.00674152	0.00674152	0.537668	0.999906	promoter:1338	ENST00000400661.3	PAX7	hg38_genes_promoters
chr1	18631366	0.0129104	0.0143784	-0.00146806	0.00542009	-0.270855	0.00674152	0.00674152	0.786502	0.999906	promoter:1338	ENST00000400661.3	PAX7	hg38_genes_promoters
chr1	18631367	0.0178584	0.0185618	-0.000703362	0.00656977	-0.10706	0.00674152	0.00674152	0.914741	0.999906	promoter:1338	ENST00000400661.3	PAX7	hg38_genes_promoters
chr1	18631424	0.000969119	0.0048789	-0.00390978	0.00316228	-1.23638	0.00674152	0.00674152	0.216317	0.999906	promoter:1338	ENST00000400661.3	PAX7	hg38_genes_promoters
chr1	18631425	0.00178221	0.00166467	0.000117539	0.00316228	0.0371692	0.00674152	0.00674152	0.97035	0.999906	promoter:1338	ENST00000400661.3	PAX7	hg38_genes_promoters
chr1	18631426	0.00100464	0.00113741	-0.000132767	0.00316228	-0.0419846	0.00674152	0.00674152	0.966511	0.999906	promoter:1338	ENST00000400661.3	PAX7	hg38_genes_promoters
chr1	18631427	0.00331859	0.00242112	0.000897472	0.00316228	0.283805	0.00674152	0.00674152	0.776559	0.999906	promoter:1338	ENST00000400661.3	PAX7	hg38_genes_promoters
chr1	18631507	0.00670122	0.00222399	0.00447723	0.00316228	1.41583	0.00674152	0.00674152	0.156827	0.999906	promoter:1338	ENST00000400661.3	PAX7	hg38_genes_promoters
chr1	18631508	0.00488532	0.00425557	0.000629754	0.00317005	0.198658	0.00674152	0.00674152	0.842531	0.999906	promoter:1338	ENST00000400661.3	PAX7	hg38_genes_promoters
chr1	18631516	0.0112389	0.0118389	-0.000599958	0.00498916	-0.120252	0.00674152	0.00674152	0.904283	0.999906	promoter:1338	ENST00000400661.3	PAX7	hg38_genes_promoters
chr1	18631517	0.0115741	0.0108862	0.000687901	0.00497424	0.138293	0.00674152	0.00674152	0.890009	0.999906	promoter:1338	ENST00000400661.3	PAX7	hg38_genes_promoters
chr1	18631518	0.00274815	6.30144e-05	0.00268514	0.00316228	0.849116	0.00674152	0.00674152	0.395817	0.999906	promoter:1338	ENST00000400661.3	PAX7	hg38_genes_promoters
chr1	18631531	0.00601589	0.00492667	0.00108922	0.00343073	0.317489	0.00674152	0.00674152	0.750873	0.999906	5UTR:910	ENST00000420770.7	PAX7	hg38_genes_5UTRs
chr1	18631532	0.00374943	0.00342993	0.000319501	0.00316228	0.101035	0.00674152	0.00674152	0.919523	0.999906	5UTR:910	ENST00000420770.7	PAX7	hg38_genes_5UTRs
chr1	18631551	0.0257578	0.0203416	0.00541619	0.00695361	0.778903	0.00674152	0.00674152	0.436037	0.999906	5UTR:910	ENST00000420770.7	PAX7	hg38_genes_5UTRs
chr1	18631552	0.0157589	0.0146302	0.00112877	0.00564986	0.199787	0.00674152	0.00674152	0.841647	0.999906	5UTR:910	ENST00000420770.7	PAX7	hg38_genes_5UTRs
chr1	18631555	0.0168059	0.0149467	0.00185922	0.00578887	0.321171	0.00674152	0.00674152	0.748081	0.999906	5UTR:910	ENST00000420770.7	PAX7	hg38_genes_5UTRs
chr1	18631556	0.0104665	0.0129959	-0.00252935	0.0049671	-0.50922	0.00674152	0.00674152	0.610598	0.999906	5UTR:910	ENST00000420770.7	PAX7	hg38_genes_5UTRs
chr1	18631562	0.00577334	0.00515382	0.000619519	0.00341136	0.181604	0.00674152	0.00674152	0.855893	0.999906	5UTR:910	ENST00000420770.7	PAX7	hg38_genes_5UTRs
chr1	18631563	0.00497198	0.00562937	-0.000657392	0.00334895	-0.196298	0.00674152	0.00674152	0.844377	0.999906	5UTR:910	ENST00000420770.7	PAX7	hg38_genes_5UTRs
chr1	18631572	0.00185732	0.00272058	-0.000863256	0.00316228	-0.272985	0.00674152	0.00674152	0.784864	0.999906	5UTR:910	ENST00000420770.7	PAX7	hg38_genes_5UTRs
chr1	18631573	0.00229195	0.00275017	-0.000458218	0.00316228	-0.144901	0.00674152	0.00674152	0.884789	0.999906	5UTR:910	ENST00000420770.7	PAX7	hg38_genes_5UTRs
chr1	18631584	0.00731727	0.00400536	0.00331191	0.00347061	0.954273	0.00674152	0.00674152	0.339946	0.999906	5UTR:910	ENST00000420770.7	PAX7	hg38_genes_5UTRs
chr1	18631585	0.00558698	0.00381679	0.00177018	0.00316228	0.559781	0.00674152	0.00674152	0.575629	0.999906	5UTR:910	ENST00000420770.7	PAX7	hg38_genes_5UTRs
chr1	18631590	0.00898698	0.010888	-0.00190105	0.00458035	-0.415045	0.00674152	0.00674152	0.678109	0.999906	5UTR:910	ENST00000420770.7	PAX7	hg38_genes_5UTRs
chr1	18631591	0.00711983	0.00483146	0.00228837	0.00355288	0.64409	0.00674152	0.00674152	0.519517	0.999906	5UTR:910	ENST00000420770.7	PAX7	hg38_genes_5UTRs
chr1	18631593	0.0150855	0.01281	0.00227554	0.00541953	0.419878	0.00674152	0.00674152	0.674574	0.999906	5UTR:910	ENST00000420770.7	PAX7	hg38_genes_5UTRs
chr1	18631594	0.0100228	0.00851507	0.00150769	0.00441451	0.341531	0.00674152	0.00674152	0.732704	0.999906	5UTR:910	ENST00000420770.7	PAX7	hg38_genes_5UTRs
chr1	18631597	0.0255056	0.0241548	0.00135075	0.00718854	0.187903	0.00674152	0.00674152	0.850953	0.999906	5UTR:910	ENST00000420770.7	PAX7	hg38_genes_5UTRs
chr1	18631598	0.0216334	0.0203176	0.00131575	0.00659812	0.199412	0.00674152	0.00674152	0.84194	0.999906	5UTR:910	ENST00000420770.7	PAX7	hg38_genes_5UTRs
chr1	18631608	0.0105607	0.011346	-0.000785308	0.00480772	-0.163343	0.00674152	0.00674152	0.870248	0.999906	exon:9248	ENST00000420770.7	PAX7	hg38_genes_exons
chr1	18631609	0.00766291	0.00860318	-0.000940265	0.00413113	-0.227605	0.00674152	0.00674152	0.819954	0.999906	exon:9248	ENST00000420770.7	PAX7	hg38_genes_exons
chr1	18631618	0.00282325	0.00344589	-0.000622647	0.00316228	-0.196898	0.00674152	0.00674152	0.843907	0.999906	exon:9248	ENST00000420770.7	PAX7	hg38_genes_exons
chr1	18631619	0.0042237	0.00335529	0.000868403	0.00316228	0.274613	0.00674152	0.00674152	0.783613	0.999906	exon:9248	ENST00000420770.7	PAX7	hg38_genes_exons
chr1	18631623	0.00175913	0.00249738	-0.000738254	0.00316228	-0.233456	0.00674152	0.00674152	0.815407	0.999906	exon:9248	ENST00000420770.7	PAX7	hg38_genes_exons
chr1	18631624	0.00132811	0.00243543	-0.00110731	0.00316228	-0.350163	0.00674152	0.00674152	0.726217	0.999906	exon:9248	ENST00000420770.7	PAX7	hg38_genes_exons
chr1	18631629	0.00111705	0.00304627	-0.00192922	0.00316228	-0.610073	0.00674152	0.00674152	0.541813	0.999906	exon:9248	ENST00000420770.7	PAX7	hg38_genes_exons
chr1	18631630	0.00179797	0.00285767	-0.0010597	0.00316228	-0.335107	0.00674152	0.00674152	0.737545	0.999906	exon:9248	ENST00000420770.7	PAX7	hg38_genes_exons
chr1	18631640	0.00360427	0.00199937	0.0016049	0.00316228	0.507515	0.00674152	0.00674152	0.611793	0.999906	exon:9248	ENST00000420770.7	PAX7	hg38_genes_exons
chr1	18631641	0.00209802	0.00267546	-0.000577435	0.00316228	-0.182601	0.00674152	0.00674152	0.855111	0.999906	exon:9248	ENST00000420770.7	PAX7	hg38_genes_exons
chr1	18631644	0.00107496	0.00164128	-0.000566312	0.00316228	-0.179084	0.00674152	0.00674152	0.857872	0.999906	exon:9248	ENST00000420770.7	PAX7	hg38_genes_exons
chr1	18631645	0.000986432	0.00144663	-0.000460198	0.00316228	-0.145527	0.00674152	0.00674152	0.884294	0.999906	exon:9248	ENST00000420770.7	PAX7	hg38_genes_exons
chr1	18631650	0.00247722	0.00497549	-0.00249827	0.00316228	-0.790022	0.00674152	0.00674152	0.429515	0.999906	exon:9248	ENST00000420770.7	PAX7	hg38_genes_exons
chr1	18631651	0.00342738	0.00254056	0.000886818	0.00316228	0.280436	0.00674152	0.00674152	0.779143	0.999906	exon:9248	ENST00000420770.7	PAX7	hg38_genes_exons
chr1	18631667	0.0104533	0.00752935	0.00292394	0.00439417	0.665413	0.00674152	0.00674152	0.505787	0.999906	exon:9248	ENST00000420770.7	PAX7	hg38_genes_exons
chr1	18631668	0.00808291	0.00802176	6.11485e-05	0.00412189	0.014835	0.00674152	0.00674152	0.988164	0.999906	exon:9248	ENST00000420770.7	PAX7	hg38_genes_exons
chr1	18631671	0.00159951	0.00121771	0.000381804	0.00316228	0.120737	0.00674152	0.00674152	0.903899	0.999906	exon:9248	ENST00000420770.7	PAX7	hg38_genes_exons
chr1	18631672	0.00259031	0.00172513	0.000865183	0.00316228	0.273595	0.00674152	0.00674152	0.784396	0.999906	exon:9248	ENST00000420770.7	PAX7	hg38_genes_exons
chr1	18631696	0.00427435	0.00670667	-0.00243231	0.00345172	-0.704667	0.00674152	0.00674152	0.481017	0.999906	intron:7913	ENST00000420770.7	PAX7	hg38_genes_introns
chr1	18631697	0.00548535	0.00456346	0.000921896	0.00327083	0.281854	0.00674152	0.00674152	0.778055	0.999906	intron:7913	ENST00000420770.7	PAX7	hg38_genes_introns
chr1	18631711	0.00998886	0.0113815	-0.00139261	0.00482762	-0.288468	0.00674152	0.00674152	0.772988	0.999906	intron:7913	ENST00000420770.7	PAX7	hg38_genes_introns
chr1	18631712	0.00772665	0.00856755	-0.000840899	0.00416539	-0.201878	0.00674152	0.00674152	0.840012	0.999906	intron:7913	ENST00000420770.7	PAX7	hg38_genes_introns
chr1	18631714	0.00903396	0.00763474	0.00139922	0.00427843	0.327041	0.00674152	0.00674152	0.743637	0.999906	intron:7913	ENST00000420770.7	PAX7	hg38_genes_introns
chr1	18631715	0.00733223	0.00609732	0.0012349	0.00379056	0.325784	0.00674152	0.00674152	0.744588	0.999906	intron:7913	ENST00000420770.7	PAX7	hg38_genes_introns
chr1	18631716	0.00755733	0.0084045	-0.00084717	0.00418781	-0.202294	0.00674152	0.00674152	0.839687	0.999906	intron:7913	ENST00000420770.7	PAX7	hg38_genes_introns
chr1	18631717	0.00952398	0.00984703	-0.000323051	0.00454369	-0.0710989	0.00674152	0.00674152	0.943319	0.999906	intron:7913	ENST00000420770.7	PAX7	hg38_genes_introns
chr1	18631722	0.0368558	0.0395458	-0.00268997	0.0090447	-0.297409	0.00674152	0.00674152	0.766154	0.999906	intron:7913	ENST00000420770.7	PAX7	hg38_genes_introns
chr1	18631723	0.0294383	0.0317459	-0.00230761	0.00800138	-0.288402	0.00674152	0.00674152	0.773039	0.999906	intron:7913	ENST00000420770.7	PAX7	hg38_genes_introns
chr1	18631725	0.0100096	0.00485706	0.00515254	0.00406582	1.26728	0.00674152	0.00674152	0.205055	0.999906	intron:7913	ENST00000420770.7	PAX7	hg38_genes_introns
chr1	18631726	0.00909701	0.00952336	-0.000426354	0.00446578	-0.0954715	0.00674152	0.00674152	0.92394	0.999906	intron:7913	ENST00000420770.7	PAX7	hg38_genes_introns
chr1	203085594	0.461102	0.502309	-0.0412071	0.0506427	-0.813683	0.0615604	0.00674152	0.415827	0.999906	exon:142097	ENST00000241651.5	MYOG	hg38_genes_exons
chr1	203085595	0.479158	0.538123	-0.058965	0.0478722	-1.23172	0.0534631	0.00674152	0.218054	0.999906	exon:142097	ENST00000241651.5	MYOG	hg38_genes_exons
chr1	203085618	0.409804	0.435553	-0.0257493	0.0515354	-0.499642	0.0660203	0.00674152	0.617327	0.999906	exon:142097	ENST00000241651.5	MYOG	hg38_genes_exons
chr1	203085619	0.423724	0.456526	-0.0328022	0.051132	-0.64152	0.0638519	0.00674152	0.521185	0.999906	exon:142097	ENST00000241651.5	MYOG	hg38_genes_exons
chr1	203085658	0.40379	0.420938	-0.0171485	0.0511087	-0.335529	0.0652043	0.00674152	0.737226	0.999906	1to5kb:9662	ENST00000309502.7	ADORA1	hg38_genes_1to5kb
chr1	203085659	0.403109	0.431131	-0.0280218	0.0517477	-0.541508	0.0668851	0.00674152	0.588157	0.999906	1to5kb:9662	ENST00000309502.7	ADORA1	hg38_genes_1to5kb
chr1	203085687	0.589677	0.622802	-0.033125	0.0456947	-0.724921	0.0505359	0.00674152	0.468501	0.999906	1to5kb:9662	ENST00000309502.7	ADORA1	hg38_genes_1to5kb
chr1	203085688	0.571639	0.613316	-0.041677	0.0441287	-0.944443	0.0459357	0.00674152	0.344943	0.999906	1to5kb:9662	ENST00000309502.7	ADORA1	hg38_genes_1to5kb
chr1	203085707	0.571006	0.597979	-0.0269725	0.0457042	-0.590154	0.0497774	0.00674152	0.555087	0.999906	1to5kb:9662	ENST00000309502.7	ADORA1	hg38_genes_1to5kb
chr1	203085708	0.573051	0.604895	-0.0318442	0.042897	-0.742341	0.0430201	0.00674152	0.45788	0.999906	1to5kb:9662	ENST00000309502.7	ADORA1	hg38_genes_1to5kb
chr1	203085711	0.547304	0.580469	-0.0331649	0.0477227	-0.69495	0.0542339	0.00674152	0.487087	0.999906	1to5kb:9662	ENST00000309502.7	ADORA1	hg38_genes_1to5kb
chr1	203085712	0.50523	0.545199	-0.0399682	0.0458016	-0.872638	0.0487648	0.00674152	0.382861	0.999906	1to5kb:9662	ENST00000309502.7	ADORA1	hg38_genes_1to5kb
chr1	203085714	0.497706	0.526005	-0.0282983	0.0444836	-0.636151	0.0455552	0.00674152	0.524678	0.999906	1to5kb:9662	ENST00000309502.7	ADORA1	hg38_genes_1to5kb
chr1	203085715	0.47988	0.52274	-0.0428598	0.0422839	-1.01362	0.0404709	0.00674152	0.310765	0.999906	1to5kb:9662	ENST00000309502.7	ADORA1	hg38_genes_1to5kb
chr1	203085717	0.439293	0.469458	-0.0301648	0.0477443	-0.6318	0.0544587	0.00674152	0.527518	0.999906	1to5kb:9662	ENST00000309502.7	ADORA1	hg38_genes_1to5kb
chr1	203085718	0.434885	0.470119	-0.0352335	0.0462866	-0.761203	0.0508079	0.00674152	0.446536	0.999906	1to5kb:9662	ENST00000309502.7	ADORA1	hg38_genes_1to5kb
chr1	203085724	0.419372	0.446205	-0.0268324	0.0473812	-0.566309	0.0541941	0.00674152	0.571184	0.999906	1to5kb:9662	ENST00000309502.7	ADORA1	hg38_genes_1to5kb
chr1	203085725	0.413148	0.45449	-0.0413415	0.0455179	-0.908247	0.0495966	0.00674152	0.363748	0.999906	1to5kb:9662	ENST00000309502.7	ADORA1	hg38_genes_1to5kb
chr1	203085731	0.467434	0.493823	-0.0263883	0.0525556	-0.502103	0.066921	0.00674152	0.615595	0.999906	1to5kb:9662	ENST00000309502.7	ADORA1	hg38_genes_1to5kb
chr1	203085732	0.460297	0.499755	-0.0394576	0.0491377	-0.803002	0.0576201	0.00674152	0.421974	0.999906	1to5kb:9662	ENST00000309502.7	ADORA1	hg38_genes_1to5kb
chr1	203085755	0.624922	0.652021	-0.0270987	0.0402453	-0.67334	0.0390125	0.00674152	0.500731	0.999906	1to5kb:9662	ENST00000309502.7	ADORA1	hg38_genes_1to5kb
chr1	203085756	0.680239	0.708519	-0.0282805	0.0342893	-0.82476	0.0291096	0.00674152	0.409508	0.999906	1to5kb:9662	ENST00000309502.7	ADORA1	hg38_genes_1to5kb
chr1	203085761	0.442358	0.475921	-0.0335638	0.0452138	-0.742334	0.0479522	0.00674152	0.457885	0.999906	1to5kb:9662	ENST00000309502.7	ADORA1	hg38_genes_1to5kb
chr1	203085762	0.421435	0.45479	-0.0333554	0.0437115	-0.763082	0.0449015	0.00674152	0.445415	0.999906	1to5kb:9662	ENST00000309502.7	ADORA1	hg38_genes_1to5kb
chr1	203085787	0.581836	0.595995	-0.014159	0.0429218	-0.329879	0.0433267	0.00674152	0.741491	0.999906	1to5kb:9662	ENST00000309502.7	ADORA1	hg38_genes_1to5kb
chr1	203085788	0.450169	0.474266	-0.0240972	0.0485339	-0.496503	0.0562724	0.00674152	0.619539	0.999906	1to5kb:9662	ENST00000309502.7	ADORA1	hg38_genes_1to5kb
chr1	203085829	0.359123	0.403755	-0.0446321	0.0427965	-1.04289	0.0455531	0.00674152	0.296999	0.999906	1to5kb:9662	ENST00000309502.7	ADORA1	hg38_genes_1to5kb
chr1	203085830	0.350111	0.379659	-0.0295481	0.0421831	-0.700471	0.0446637	0.00674152	0.483633	0.999906	1to5kb:9662	ENST00000309502.7	ADORA1	hg38_genes_1to5kb
chr1	203085848	0.401211	0.44018	-0.038969	0.0502985	-0.774754	0.0630177	0.00674152	0.438485	0.999906	1to5kb:9662	ENST00000309502.7	ADORA1	hg38_genes_1to5kb
chr1	203085849	0.390121	0.41717	-0.02705	0.0521786	-0.518411	0.0691471	0.00674152	0.604172	0.999906	1to5kb:9662	ENST00000309502.7	ADORA1	hg38_genes_1to5kb
chr1	203085852	0.499369	0.497086	0.00228319	0.0534639	0.0427052	0.0582029	0.0177498	0.965937	0.999906	1to5kb:9662	ENST00000309502.7	ADORA1	hg38_genes_1to5kb
chr1	203085853	0.494985	0.494452	0.000532638	0.0519481	0.0102533	0.0572717	0.0143336	0.991819	0.999906	1to5kb:9662	ENST00000309502.7	ADORA1	hg38_genes_1to5kb
chr1	203085856	0.411942	0.447992	-0.03605	0.0479848	-0.751279	0.0561335	0.00674152	0.452485	0.999906	1to5kb:9662	ENST00000309502.7	ADORA1	hg38_genes_1to5kb
chr1	203085857	0.375473	0.400737	-0.025264	0.050618	-0.499111	0.0656319	0.00674152	0.617701	0.999906	1to5kb:9662	ENST00000309502.7	ADORA1	hg38_genes_1to5kb
chr1	203085871	0.471364	0.511218	-0.039854	0.0464006	-0.85891	0.0504451	0.00674152	0.39039	0.999906	1to5kb:9662	ENST00000309502.7	ADORA1	hg38_genes_1to5kb
chr1	203085872	0.479007	0.511445	-0.0324379	0.0478428	-0.67801	0.0539526	0.00674152	0.497766	0.999906	1to5kb:9662	ENST00000309502.7	ADORA1	hg38_genes_1to5kb
chr1	203085918	0.5798	0.584731	-0.00493048	0.0419348	-0.117575	0.0409406	0.00674152	0.906404	0.999906	1to5kb:9662	ENST00000309502.7	ADORA1	hg38_genes_1to5kb
chr1	203085919	0.576832	0.593382	-0.0165501	0.0426509	-0.388035	0.0424981	0.00674152	0.69799	0.999906	1to5kb:9662	ENST00000309502.7	ADORA1	hg38_genes_1to5kb
chr1	203085967	0.376958	0.381213	-0.00425537	0.0507529	-0.0838447	0.0661192	0.00674152	0.93318	0.999906	1to5kb:9662	ENST00000309502.7	ADORA1	hg38_genes_1to5kb
chr1	203085968	0.378436	0.400945	-0.0225086	0.0484093	-0.464965	0.0591787	0.00674152	0.641956	0.999906	1to5kb:9662	ENST00000309502.7	ADORA1	hg38_genes_1to5kb
chr1	203086017	0.336311	0.355918	-0.0196073	0.0427583	-0.458561	0.047245	0.00674152	0.646549	0.999906	promoter:20657	ENST00000241651.5	MYOG	hg38_genes_promoters
chr1	203086018	0.347769	0.375842	-0.0280726	0.0436404	-0.64327	0.0485691	0.00674152	0.520049	0.999906	promoter:20657	ENST00000241651.5	MYOG	hg38_genes_promoters
chr1	203086049	0.333314	0.359457	-0.0261429	0.0454536	-0.575156	0.0546053	0.00674152	0.565186	0.999906	promoter:20657	ENST00000241651.5	MYOG	hg38_genes_promoters
chr1	203086050	0.342213	0.370305	-0.0280921	0.0447496	-0.627761	0.0518968	0.00674152	0.53016	0.999906	promoter:20657	ENST00000241651.5	MYOG	hg38_genes_promoters
chr1	203086082	0.286676	0.327238	-0.0405627	0.0351378	-1.15439	0.0324495	0.00674152	0.24834	0.999906	promoter:20657	ENST00000241651.5	MYOG	hg38_genes_promoters
chr1	203086083	0.288795	0.347755	-0.0589592	0.0333121	-1.7699	0.0280072	0.00674152	0.0767436	0.999906	promoter:20657	ENST00000241651.5	MYOG	hg38_genes_promoters
chr1	203086129	0.301181	0.330536	-0.0293549	0.0358221	-0.819463	0.0330375	0.00674152	0.412522	0.999906	promoter:20657	ENST00000241651.5	MYOG	hg38_genes_promoters
chr1	203086130	0.316136	0.362136	-0.0459995	0.0376287	-1.22246	0.0358725	0.00674152	0.221535	0.999906	promoter:20657	ENST00000241651.5	MYOG	hg38_genes_promoters
chr1	203086168	0.297148	0.325902	-0.0287535	0.0395159	-0.727643	0.0422651	0.00674152	0.466832	0.999906	promoter:20657	ENST00000241651.5	MYOG	hg38_genes_promoters
chr1	203086169	0.335797	0.379322	-0.0435254	0.0414831	-1.04923	0.043705	0.00674152	0.294071	0.999906	promoter:20657	ENST00000241651.5	MYOG	hg38_genes_promoters
chr1	203086212	0.32539	0.352704	-0.0273141	0.0396888	-0.688208	0.040362	0.00674152	0.491322	0.999906	promoter:20657	ENST00000241651.5	MYOG	hg38_genes_promoters
chr1	203086213	0.349076	0.384268	-0.0351923	0.044562	-0.789737	0.0506893	0.00674152	0.429681	0.999906	promoter:20657	ENST00000241651.5	MYOG	hg38_genes_promoters
chr1	203086226	0.248938	0.297257	-0.0483189	0.0277205	-1.74308	0.0193708	0.00674152	0.0813198	0.999906	promoter:20657	ENST00000241651.5	MYOG	hg38_genes_promoters
chr1	203086227	0.280652	0.327036	-0.0463836	0.0286468	-1.61915	0.0190928	0.00674152	0.105414	0.999906	promoter:20657	ENST00000241651.5	MYOG	hg38_genes_promoters
chr1	203086231	0.301218	0.34019	-0.0389728	0.034587	-1.1268	0.0301966	0.00674152	0.259826	0.999906	promoter:20657	ENST00000241651.5	MYOG	hg38_genes_promoters
[truncated: 5,439 more rows]

## Sheet: dmrs_POST_CvsE
chr	start	end	length	nCG	con_post_end	end_post_end	diff.Methy	areaStat	annot.strand	annot.id	annot.tx_id	annot.symbol	annot.type
[truncated: 6 more rows]

[truncated: 16 more sheets: dmls_POST_CvsE, H3_CvsE, dmrs_H3_CvsE, dmls_H3_CvsE, PRE_CvsS, dmrs_PRE_CvsS, dmls_PRE_CvsS, POST_CvsS, dmrs_POST_CvsS, dmls_POST_CvsS, H3_CvsS, dmrs_H3_CvsS, dmls_H3_CvsS, PRE_EvsS, dmls_PRE_EvsS, dmrs_PRE_EvsS]
