# Supplementary material for: DNA methylation of exercise-responsive genes differs between trained and untrained men
Source: BMC Biol. 2024 Jul 4;22:147. doi: 10.1186/s12915-024-01938-6 (PMC11225400; doi:10.1186/s12915-024-01938-6)
Supplement: Supplementary file 5 — Additional file 5. Differential Methylation Analysis within groups between timepoints. [file 12915_2024_1938_MOESM5_ESM.xlsx]

## Sheet: LEGEND
	Results: Differential Methylation Analysis (DSS package)
	Within group comparisons before and after acute exercise (directly & 3h post)
	EG_pre_post_end		Endurance group directly after a bout of endurance exercise vs before exercise
			dmrs_EG_pre_post_end = differentially methylated regions (DMRs)
	EG_pre_3h_end		Endurance group 3 hours after a bout of endurance exercise vs before exercise
	CG_pre_post_end		Control group directly after a bout of endurance exercise vs before exercise
	CG_pre_3h_end		Control group 3 hours after a bout of endurance exercise vs before exercise
	CG_pre_post_res		Control group directly after a bout of resistance exercise vs before exercise
	CG_pre_3h_res		Control group 3 hours after a bout of resistance exercise vs before exercise
	SG_pre_post_res		Strength group directly after a bout of resistance exercise vs before exercise
	SG_pre_3h_res		Strength group 3 hours after a bout of resistance exercise vs before exercise
			dmrs_SG_pre_3h_end = differentially methylated regions (DMRs)

## Sheet: EG_pre_post_end
chr	pos	stat	pvals	fdrs	annot.id	annot.tx_id	annot.symbol	annot.type
chr3	46863811	-6.86963	6.43676e-12	3.72109e-08	promoter:51285	ENST00000653454.1	MYL3	hg38_genes_promoters
chr3	46863726	-4.5757	4.74636e-06	0.0137193	promoter:51285	ENST00000653454.1	MYL3	hg38_genes_promoters
chr3	46863810	-4.38967	1.13523e-05	0.021876	promoter:51285	ENST00000653454.1	MYL3	hg38_genes_promoters
chr3	46863768	-4.17944	2.92233e-05	0.033788	promoter:51285	ENST00000653454.1	MYL3	hg38_genes_promoters
chr3	46863927	-4.18453	2.85756e-05	0.033788	promoter:51285	ENST00000653454.1	MYL3	hg38_genes_promoters
chr3	46863907	-4.02564	5.68204e-05	0.0547465	promoter:51285	ENST00000653454.1	MYL3	hg38_genes_promoters
chr3	46863767	-3.91638	8.98875e-05	0.0742342	promoter:51285	ENST00000653454.1	MYL3	hg38_genes_promoters
chr2	175181717	-3.78249	0.000155266	0.112199	promoter:38709	ENST00000284727.9	ATP5MC3	hg38_genes_promoters
chr11	17714575	3.69425	0.000220538	0.141659	1to5kb:133335	ENST00000250003.4	MYOD1	hg38_genes_1to5kb
chr11	17714574	3.509	0.000449787	0.236384	1to5kb:133335	ENST00000250003.4	MYOD1	hg38_genes_1to5kb
chr3	46863479	-3.51615	0.000437857	0.236384	promoter:51285	ENST00000653454.1	MYL3	hg38_genes_promoters
chr3	46863453	-3.47059	0.000519311	0.250178	promoter:51285	ENST00000653454.1	MYL3	hg38_genes_promoters
chr17	10549775	-3.3776	0.000731215	0.325166	promoter:203626	ENST00000532183.6	MYH2	hg38_genes_promoters
chr1	11158561	2.99082	0.00278225	0.854852	intron:74392	ENST00000703140.1	MTOR	hg38_genes_introns
chr1	203085755	-2.95711	0.00310533	0.854852	1to5kb:9662	ENST00000309502.7	ADORA1	hg38_genes_1to5kb
chr12	80716521	3.04987	0.00228939	0.854852	promoter:151386	ENST00000228644.4	MYF5	hg38_genes_promoters
chr17	7280668	-2.9727	0.00295195	0.854852	1to5kb:195851	ENST00000317370.13	SLC2A4	hg38_genes_1to5kb
chr17	7282331	2.97187	0.00295995	0.854852	5UTR:132308	ENST00000424875.2	SLC2A4	hg38_genes_5UTRs
chr2	175181669	-2.95797	0.00309669	0.854852	promoter:38712	ENST00000392541.3	ATP5MC3	hg38_genes_promoters
chr3	46863454	-2.96199	0.00305662	0.854852	promoter:51285	ENST00000653454.1	MYL3	hg38_genes_promoters
chr5	150290175	2.97754	0.00290572	0.854852	promoter:78388	ENST00000671881.1	CAMK2A	hg38_genes_promoters
chr15	67098355	2.9424	0.00325681	0.855801	promoter:177078	ENST00000559092.1	SMAD3	hg38_genes_promoters
chr13	40667572	2.89888	0.00374503	0.939392	promoter:163826	ENST00000379561.6	FOXO1	hg38_genes_promoters
chr17	7280013	2.84888	0.00438741	0.939392	1to5kb:195851	ENST00000317370.13	SLC2A4	hg38_genes_1to5kb
chr2	190063704	2.8548	0.00430634	0.939392	promoter:39201	ENST00000260950.5	MSTN	hg38_genes_promoters
chr3	194136012	2.84893	0.00438661	0.939392	promoter:49218	ENST00000476918.1	HES1	hg38_genes_promoters
chr4	23904970	2.86448	0.00417693	0.939392	promoter:63516	ENST00000514494.1	PPARGC1A	hg38_genes_promoters
chr1	203085761	-2.80997	0.00495459	0.964284	1to5kb:9662	ENST00000309502.7	ADORA1	hg38_genes_1to5kb
chr15	67098764	2.81197	0.00492392	0.964284	5UTR:119859	ENST00000559092.1	SMAD3	hg38_genes_5UTRs
chr22	50248920	2.78852	0.00529488	0.964284	promoter:243551	ENST00000497952.5	HDAC10	hg38_genes_promoters
chr3	46863727	-2.79045	0.00526353	0.964284	promoter:51285	ENST00000653454.1	MYL3	hg38_genes_promoters
chr4	23883321	-2.78592	0.00533767	0.964284	1to5kb:63499	ENST00000509702.5	PPARGC1A	hg38_genes_1to5kb
chr1	11158021	-0.135223	0.892435	0.99986	intron:74392	ENST00000703140.1	MTOR	hg38_genes_introns
chr1	11158022	-0.440489	0.659583	0.99986	intron:74392	ENST00000703140.1	MTOR	hg38_genes_introns
chr1	11158043	-0.613421	0.539598	0.99986	intron:74392	ENST00000703140.1	MTOR	hg38_genes_introns
chr1	11158044	-0.771817	0.440223	0.99986	intron:74392	ENST00000703140.1	MTOR	hg38_genes_introns
chr1	11158468	1.13676	0.25564	0.99986	intron:74392	ENST00000703140.1	MTOR	hg38_genes_introns
chr1	11158469	0.915362	0.360001	0.99986	intron:74392	ENST00000703140.1	MTOR	hg38_genes_introns
chr1	11158547	2.06414	0.0390047	0.99986	intron:74392	ENST00000703140.1	MTOR	hg38_genes_introns
chr1	11158548	1.47135	0.141197	0.99986	intron:74392	ENST00000703140.1	MTOR	hg38_genes_introns
chr1	11158562	1.79564	0.072552	0.99986	intron:74392	ENST00000703140.1	MTOR	hg38_genes_introns
chr1	11261788	0.60769	0.543393	0.99986	1to5kb:12609	ENST00000703132.1	MTOR	hg38_genes_1to5kb
chr1	11261789	-0.730845	0.464874	0.99986	1to5kb:12609	ENST00000703132.1	MTOR	hg38_genes_1to5kb
chr1	11261792	1.97137	0.0486821	0.99986	1to5kb:12609	ENST00000703132.1	MTOR	hg38_genes_1to5kb
chr1	11261793	1.2038	0.228667	0.99986	1to5kb:12609	ENST00000703132.1	MTOR	hg38_genes_1to5kb
chr1	11262019	-0.668969	0.503515	0.99986	1to5kb:12609	ENST00000703132.1	MTOR	hg38_genes_1to5kb
chr1	11262020	-1.43763	0.150539	0.99986	1to5kb:12609	ENST00000703132.1	MTOR	hg38_genes_1to5kb
chr1	11262040	0.417831	0.676071	0.99986	1to5kb:12609	ENST00000703132.1	MTOR	hg38_genes_1to5kb
chr1	11262041	0.00884043	0.992946	0.99986	1to5kb:12609	ENST00000703132.1	MTOR	hg38_genes_1to5kb
chr1	11262091	-0.959197	0.337459	0.99986	1to5kb:12609	ENST00000703132.1	MTOR	hg38_genes_1to5kb
chr1	11262092	0.459009	0.646228	0.99986	1to5kb:12609	ENST00000703132.1	MTOR	hg38_genes_1to5kb
chr1	11262095	-0.828972	0.40712	0.99986	1to5kb:12609	ENST00000703132.1	MTOR	hg38_genes_1to5kb
chr1	11262096	-0.991743	0.321323	0.99986	1to5kb:12609	ENST00000703132.1	MTOR	hg38_genes_1to5kb
chr1	11262134	-0.506752	0.612329	0.99986	1to5kb:12609	ENST00000703132.1	MTOR	hg38_genes_1to5kb
chr1	11262135	-0.224103	0.822677	0.99986	1to5kb:12609	ENST00000703132.1	MTOR	hg38_genes_1to5kb
chr1	11262202	0.425334	0.670593	0.99986	1to5kb:12609	ENST00000703132.1	MTOR	hg38_genes_1to5kb
chr1	11262203	-1.50392	0.132601	0.99986	1to5kb:12609	ENST00000703132.1	MTOR	hg38_genes_1to5kb
chr1	11262209	-0.0316064	0.974786	0.99986	1to5kb:12609	ENST00000703132.1	MTOR	hg38_genes_1to5kb
chr1	11262210	0.688287	0.491272	0.99986	1to5kb:12609	ENST00000703132.1	MTOR	hg38_genes_1to5kb
chr1	11262213	-0.0283758	0.977362	0.99986	1to5kb:12609	ENST00000703132.1	MTOR	hg38_genes_1to5kb
chr1	11262214	1.31771	0.187602	0.99986	1to5kb:12609	ENST00000703132.1	MTOR	hg38_genes_1to5kb
chr1	11262217	-0.47186	0.637026	0.99986	1to5kb:12609	ENST00000703132.1	MTOR	hg38_genes_1to5kb
chr1	11262218	0.05276	0.957923	0.99986	1to5kb:12609	ENST00000703132.1	MTOR	hg38_genes_1to5kb
chr1	11262222	-0.453497	0.650191	0.99986	1to5kb:12609	ENST00000703132.1	MTOR	hg38_genes_1to5kb
chr1	11262223	-0.491817	0.622849	0.99986	1to5kb:12609	ENST00000703132.1	MTOR	hg38_genes_1to5kb
chr1	11262224	0.0688423	0.945115	0.99986	1to5kb:12609	ENST00000703132.1	MTOR	hg38_genes_1to5kb
chr1	11262225	-0.232173	0.816404	0.99986	1to5kb:12609	ENST00000703132.1	MTOR	hg38_genes_1to5kb
chr1	11262229	-0.0166737	0.986697	0.99986	1to5kb:12609	ENST00000703132.1	MTOR	hg38_genes_1to5kb
chr1	11262230	-0.488808	0.624978	0.99986	1to5kb:12609	ENST00000703132.1	MTOR	hg38_genes_1to5kb
chr1	11262258	0.261028	0.794071	0.99986	1to5kb:12609	ENST00000703132.1	MTOR	hg38_genes_1to5kb
chr1	11262259	0.18591	0.852516	0.99986	1to5kb:12609	ENST00000703132.1	MTOR	hg38_genes_1to5kb
chr1	11262270	0.658425	0.510265	0.99986	1to5kb:12609	ENST00000703132.1	MTOR	hg38_genes_1to5kb
chr1	11262271	-0.606158	0.54441	0.99986	1to5kb:12609	ENST00000703132.1	MTOR	hg38_genes_1to5kb
chr1	11262278	0.0434585	0.965336	0.99986	1to5kb:12609	ENST00000703132.1	MTOR	hg38_genes_1to5kb
chr1	11262279	-0.203002	0.839133	0.99986	1to5kb:12609	ENST00000703132.1	MTOR	hg38_genes_1to5kb
chr1	11262304	-0.221572	0.824647	0.99986	1to5kb:12609	ENST00000703132.1	MTOR	hg38_genes_1to5kb
chr1	11262305	0.0486994	0.961159	0.99986	1to5kb:12609	ENST00000703132.1	MTOR	hg38_genes_1to5kb
chr1	11262316	-1.0098	0.312591	0.99986	1to5kb:12609	ENST00000703132.1	MTOR	hg38_genes_1to5kb
chr1	11262317	-0.210031	0.833643	0.99986	1to5kb:12609	ENST00000703132.1	MTOR	hg38_genes_1to5kb
chr1	11262324	-0.215896	0.829069	0.99986	1to5kb:12609	ENST00000703132.1	MTOR	hg38_genes_1to5kb
chr1	11262325	0.0615647	0.950909	0.99986	1to5kb:12609	ENST00000703132.1	MTOR	hg38_genes_1to5kb
chr1	11262343	-0.35124	0.725408	0.99986	1to5kb:12609	ENST00000703132.1	MTOR	hg38_genes_1to5kb
chr1	11262344	-0.156102	0.875953	0.99986	1to5kb:12609	ENST00000703132.1	MTOR	hg38_genes_1to5kb
chr1	11262352	-0.0244717	0.980476	0.99986	1to5kb:12609	ENST00000703132.1	MTOR	hg38_genes_1to5kb
chr1	11262353	-0.698531	0.484845	0.99986	1to5kb:12609	ENST00000703132.1	MTOR	hg38_genes_1to5kb
chr1	11262356	0.307474	0.758482	0.99986	1to5kb:12609	ENST00000703132.1	MTOR	hg38_genes_1to5kb
chr1	11262357	0.879468	0.379148	0.99986	1to5kb:12609	ENST00000703132.1	MTOR	hg38_genes_1to5kb
chr1	11262377	0.304329	0.760877	0.99986	1to5kb:12609	ENST00000703132.1	MTOR	hg38_genes_1to5kb
chr1	11262378	1.2593	0.207921	0.99986	1to5kb:12609	ENST00000703132.1	MTOR	hg38_genes_1to5kb
chr1	11262390	0.478732	0.632129	0.99986	1to5kb:12609	ENST00000703132.1	MTOR	hg38_genes_1to5kb
chr1	11262391	0.611833	0.540648	0.99986	1to5kb:12609	ENST00000703132.1	MTOR	hg38_genes_1to5kb
chr1	11262407	0.507825	0.611576	0.99986	1to5kb:12609	ENST00000703132.1	MTOR	hg38_genes_1to5kb
chr1	11262408	0.878761	0.379531	0.99986	1to5kb:12609	ENST00000703132.1	MTOR	hg38_genes_1to5kb
chr1	11262410	0.0572274	0.954364	0.99986	1to5kb:12609	ENST00000703132.1	MTOR	hg38_genes_1to5kb
chr1	11262411	1.30132	0.19315	0.99986	1to5kb:12609	ENST00000703132.1	MTOR	hg38_genes_1to5kb
chr1	11262424	0.095797	0.923682	0.99986	1to5kb:12609	ENST00000703132.1	MTOR	hg38_genes_1to5kb
chr1	11262425	0.287593	0.773658	0.99986	1to5kb:12609	ENST00000703132.1	MTOR	hg38_genes_1to5kb
chr1	11262445	0.338643	0.734878	0.99986	1to5kb:12609	ENST00000703132.1	MTOR	hg38_genes_1to5kb
chr1	11262446	-0.383752	0.701162	0.99986	1to5kb:12609	ENST00000703132.1	MTOR	hg38_genes_1to5kb
chr1	11262447	0.631002	0.528039	0.99986	1to5kb:12609	ENST00000703132.1	MTOR	hg38_genes_1to5kb
chr1	11262448	0.0776068	0.938141	0.99986	1to5kb:12609	ENST00000703132.1	MTOR	hg38_genes_1to5kb
chr1	11262449	0.0907642	0.92768	0.99986	1to5kb:12609	ENST00000703132.1	MTOR	hg38_genes_1to5kb
chr1	11262450	-0.66196	0.507997	0.99986	1to5kb:12609	ENST00000703132.1	MTOR	hg38_genes_1to5kb
chr1	11262455	0.797919	0.424918	0.99986	1to5kb:12609	ENST00000703132.1	MTOR	hg38_genes_1to5kb
chr1	11262456	-2.63559	0.00839915	0.99986	1to5kb:12609	ENST00000703132.1	MTOR	hg38_genes_1to5kb
chr1	11262474	0.680529	0.496169	0.99986	1to5kb:12609	ENST00000703132.1	MTOR	hg38_genes_1to5kb
chr1	11262475	-0.116493	0.907262	0.99986	1to5kb:12609	ENST00000703132.1	MTOR	hg38_genes_1to5kb
chr1	11262477	0.256877	0.797274	0.99986	1to5kb:12609	ENST00000703132.1	MTOR	hg38_genes_1to5kb
chr1	11262478	0.637663	0.523693	0.99986	1to5kb:12609	ENST00000703132.1	MTOR	hg38_genes_1to5kb
chr1	11262486	0.139223	0.889274	0.99986	1to5kb:12609	ENST00000703132.1	MTOR	hg38_genes_1to5kb
chr1	11262487	-0.0848937	0.932346	0.99986	1to5kb:12609	ENST00000703132.1	MTOR	hg38_genes_1to5kb
chr1	11262492	-0.0386009	0.969209	0.99986	1to5kb:12609	ENST00000703132.1	MTOR	hg38_genes_1to5kb
chr1	11262493	-0.380513	0.703564	0.99986	1to5kb:12609	ENST00000703132.1	MTOR	hg38_genes_1to5kb
chr1	11262495	1.09102	0.275266	0.99986	1to5kb:12609	ENST00000703132.1	MTOR	hg38_genes_1to5kb
chr1	11262496	1.48168	0.138427	0.99986	1to5kb:12609	ENST00000703132.1	MTOR	hg38_genes_1to5kb
chr1	11262517	0.0771081	0.938538	0.99986	promoter:12602	ENST00000703118.1	MTOR	hg38_genes_promoters
chr1	11262518	-0.629982	0.528707	0.99986	promoter:12602	ENST00000703118.1	MTOR	hg38_genes_promoters
chr1	11262521	0.0912919	0.927261	0.99986	promoter:12602	ENST00000703118.1	MTOR	hg38_genes_promoters
chr1	11262522	-0.496641	0.619443	0.99986	promoter:12602	ENST00000703118.1	MTOR	hg38_genes_promoters
chr1	11262530	0.678442	0.497491	0.99986	promoter:12600	ENST00000703141.1	MTOR	hg38_genes_promoters
chr1	11262531	0.652477	0.514093	0.99986	promoter:12598	ENST00000703140.1	MTOR	hg38_genes_promoters
chr1	11262545	0.811299	0.417194	0.99986	promoter:12598	ENST00000703140.1	MTOR	hg38_genes_promoters
chr1	11262546	-0.229234	0.818687	0.99986	promoter:12598	ENST00000703140.1	MTOR	hg38_genes_promoters
chr1	11262551	0.277091	0.78171	0.99986	promoter:12598	ENST00000703140.1	MTOR	hg38_genes_promoters
chr1	11262552	0.020587	0.983575	0.99986	promoter:12598	ENST00000703140.1	MTOR	hg38_genes_promoters
chr1	11262586	-0.481476	0.630178	0.99986	promoter:12598	ENST00000703140.1	MTOR	hg38_genes_promoters
chr1	11262587	0.597348	0.550275	0.99986	promoter:12598	ENST00000703140.1	MTOR	hg38_genes_promoters
chr1	11262655	-0.426415	0.669806	0.99986	promoter:12598	ENST00000703140.1	MTOR	hg38_genes_promoters
chr1	11262656	-0.488583	0.625137	0.99986	promoter:12598	ENST00000703140.1	MTOR	hg38_genes_promoters
chr1	11262671	-0.00105114	0.999161	0.99986	promoter:12598	ENST00000703140.1	MTOR	hg38_genes_promoters
chr1	11262672	-0.627712	0.530193	0.99986	promoter:12598	ENST00000703140.1	MTOR	hg38_genes_promoters
chr1	11262697	0.114983	0.908459	0.99986	promoter:12598	ENST00000703140.1	MTOR	hg38_genes_promoters
chr1	11262698	-0.470908	0.637707	0.99986	promoter:12598	ENST00000703140.1	MTOR	hg38_genes_promoters
chr1	11262699	-0.161541	0.871668	0.99986	promoter:12598	ENST00000703140.1	MTOR	hg38_genes_promoters
chr1	11262700	0.320325	0.748722	0.99986	promoter:12598	ENST00000703140.1	MTOR	hg38_genes_promoters
chr1	11262735	-0.0404906	0.967702	0.99986	promoter:12598	ENST00000703140.1	MTOR	hg38_genes_promoters
chr1	11262736	0.212895	0.831409	0.99986	promoter:12598	ENST00000703140.1	MTOR	hg38_genes_promoters
chr1	11262748	-0.0716702	0.942864	0.99986	promoter:12598	ENST00000703140.1	MTOR	hg38_genes_promoters
chr1	11262749	0.367172	0.713491	0.99986	promoter:12598	ENST00000703140.1	MTOR	hg38_genes_promoters
chr1	11262752	0.103092	0.91789	0.99986	promoter:12598	ENST00000703140.1	MTOR	hg38_genes_promoters
chr1	11262753	0.319633	0.749247	0.99986	promoter:12598	ENST00000703140.1	MTOR	hg38_genes_promoters
chr1	11262787	0.0670195	0.946566	0.99986	promoter:12598	ENST00000703140.1	MTOR	hg38_genes_promoters
chr1	11262788	0.360247	0.718662	0.99986	promoter:12598	ENST00000703140.1	MTOR	hg38_genes_promoters
chr1	11262792	-0.440798	0.659359	0.99986	promoter:12598	ENST00000703140.1	MTOR	hg38_genes_promoters
chr1	11262793	-1.00328	0.315726	0.99986	promoter:12598	ENST00000703140.1	MTOR	hg38_genes_promoters
chr1	11262795	0.624022	0.532613	0.99986	promoter:12598	ENST00000703140.1	MTOR	hg38_genes_promoters
chr1	11262796	0.092159	0.926572	0.99986	promoter:12598	ENST00000703140.1	MTOR	hg38_genes_promoters
chr1	11262820	0.322449	0.747113	0.99986	promoter:12598	ENST00000703140.1	MTOR	hg38_genes_promoters
chr1	11262821	-0.886143	0.375541	0.99986	promoter:12598	ENST00000703140.1	MTOR	hg38_genes_promoters
chr1	11262842	0.0889888	0.929091	0.99986	promoter:12598	ENST00000703140.1	MTOR	hg38_genes_promoters
chr1	11262843	0.346234	0.729167	0.99986	promoter:12598	ENST00000703140.1	MTOR	hg38_genes_promoters
chr1	11262859	-1.16177	0.24533	0.99986	promoter:12598	ENST00000703140.1	MTOR	hg38_genes_promoters
chr1	11262860	-0.167374	0.867076	0.99986	promoter:12598	ENST00000703140.1	MTOR	hg38_genes_promoters
chr1	11262864	-0.530488	0.595773	0.99986	promoter:12598	ENST00000703140.1	MTOR	hg38_genes_promoters
chr1	11262865	0.324293	0.745716	0.99986	promoter:12598	ENST00000703140.1	MTOR	hg38_genes_promoters
chr1	11262869	0.356576	0.721409	0.99986	promoter:12598	ENST00000703140.1	MTOR	hg38_genes_promoters
chr1	11262870	-0.716788	0.473505	0.99986	promoter:12598	ENST00000703140.1	MTOR	hg38_genes_promoters
chr1	11262875	-0.146356	0.88364	0.99986	promoter:12598	ENST00000703140.1	MTOR	hg38_genes_promoters
chr1	11262876	-1.27777	0.201331	0.99986	promoter:12598	ENST00000703140.1	MTOR	hg38_genes_promoters
chr1	11262890	0.658104	0.510472	0.99986	promoter:12598	ENST00000703140.1	MTOR	hg38_genes_promoters
chr1	11262891	-0.173438	0.862307	0.99986	promoter:12598	ENST00000703140.1	MTOR	hg38_genes_promoters
chr1	11262892	-0.218833	0.82678	0.99986	promoter:12598	ENST00000703140.1	MTOR	hg38_genes_promoters
chr1	11262893	-0.207038	0.83598	0.99986	promoter:12598	ENST00000703140.1	MTOR	hg38_genes_promoters
chr1	11262902	-0.49888	0.617864	0.99986	promoter:12598	ENST00000703140.1	MTOR	hg38_genes_promoters
chr1	11262903	1.03571	0.300337	0.99986	promoter:12598	ENST00000703140.1	MTOR	hg38_genes_promoters
chr1	11262930	0.97025	0.331922	0.99986	promoter:12598	ENST00000703140.1	MTOR	hg38_genes_promoters
chr1	11262931	0.36683	0.713746	0.99986	promoter:12598	ENST00000703140.1	MTOR	hg38_genes_promoters
chr1	11262936	-0.213231	0.831146	0.99986	promoter:12598	ENST00000703140.1	MTOR	hg38_genes_promoters
chr1	11262937	-0.632395	0.527129	0.99986	promoter:12598	ENST00000703140.1	MTOR	hg38_genes_promoters
chr1	11262965	-0.54226	0.587639	0.99986	promoter:12598	ENST00000703140.1	MTOR	hg38_genes_promoters
chr1	11262966	0.679514	0.496812	0.99986	promoter:12598	ENST00000703140.1	MTOR	hg38_genes_promoters
chr1	11262970	-0.346569	0.728915	0.99986	promoter:12598	ENST00000703140.1	MTOR	hg38_genes_promoters
chr1	11262971	-0.410898	0.681147	0.99986	promoter:12598	ENST00000703140.1	MTOR	hg38_genes_promoters
chr1	11262978	0.455395	0.648825	0.99986	promoter:12598	ENST00000703140.1	MTOR	hg38_genes_promoters
chr1	11262979	0.193712	0.846401	0.99986	promoter:12598	ENST00000703140.1	MTOR	hg38_genes_promoters
chr1	18630917	-0.200431	0.841143	0.99986	promoter:1337	ENST00000375375.7	PAX7	hg38_genes_promoters
chr1	18630918	-0.0999734	0.920365	0.99986	promoter:1337	ENST00000375375.7	PAX7	hg38_genes_promoters
chr1	18630936	-0.68545	0.49306	0.99986	promoter:1337	ENST00000375375.7	PAX7	hg38_genes_promoters
chr1	18630937	-1.27208	0.203346	0.99986	promoter:1337	ENST00000375375.7	PAX7	hg38_genes_promoters
chr1	18630953	1.39207	0.163901	0.99986	promoter:1337	ENST00000375375.7	PAX7	hg38_genes_promoters
chr1	18630954	2.4027	0.0162746	0.99986	promoter:1337	ENST00000375375.7	PAX7	hg38_genes_promoters
chr1	18630971	0.964357	0.334867	0.99986	promoter:1337	ENST00000375375.7	PAX7	hg38_genes_promoters
chr1	18630972	-0.0130331	0.989601	0.99986	promoter:1337	ENST00000375375.7	PAX7	hg38_genes_promoters
chr1	18630981	-0.597698	0.550042	0.99986	promoter:1337	ENST00000375375.7	PAX7	hg38_genes_promoters
chr1	18630982	-0.559256	0.575987	0.99986	promoter:1337	ENST00000375375.7	PAX7	hg38_genes_promoters
chr1	18630997	-0.322337	0.747197	0.99986	promoter:1337	ENST00000375375.7	PAX7	hg38_genes_promoters
chr1	18630998	0.00490743	0.996084	0.99986	promoter:1337	ENST00000375375.7	PAX7	hg38_genes_promoters
chr1	18631029	-0.172878	0.862747	0.99986	promoter:1338	ENST00000400661.3	PAX7	hg38_genes_promoters
chr1	18631030	-1.23109	0.21829	0.99986	promoter:1338	ENST00000400661.3	PAX7	hg38_genes_promoters
chr1	18631040	1.19202	0.233254	0.99986	promoter:1338	ENST00000400661.3	PAX7	hg38_genes_promoters
chr1	18631041	-0.290914	0.771117	0.99986	promoter:1338	ENST00000400661.3	PAX7	hg38_genes_promoters
chr1	18631053	-0.570096	0.568613	0.99986	promoter:1338	ENST00000400661.3	PAX7	hg38_genes_promoters
chr1	18631054	0.489206	0.624696	0.99986	promoter:1338	ENST00000400661.3	PAX7	hg38_genes_promoters
chr1	18631073	0.823377	0.410294	0.99986	promoter:1338	ENST00000400661.3	PAX7	hg38_genes_promoters
chr1	18631074	0.803579	0.42164	0.99986	promoter:1338	ENST00000400661.3	PAX7	hg38_genes_promoters
chr1	18631079	1.03435	0.300971	0.99986	promoter:1338	ENST00000400661.3	PAX7	hg38_genes_promoters
chr1	18631080	0.671286	0.502038	0.99986	promoter:1338	ENST00000400661.3	PAX7	hg38_genes_promoters
chr1	18631105	-0.701466	0.483012	0.99986	promoter:1338	ENST00000400661.3	PAX7	hg38_genes_promoters
chr1	18631106	1.62563	0.104029	0.99986	promoter:1338	ENST00000400661.3	PAX7	hg38_genes_promoters
chr1	18631111	-0.0421197	0.966403	0.99986	promoter:1338	ENST00000400661.3	PAX7	hg38_genes_promoters
chr1	18631112	0.346037	0.729315	0.99986	promoter:1338	ENST00000400661.3	PAX7	hg38_genes_promoters
chr1	18631123	0.36125	0.717913	0.99986	promoter:1338	ENST00000400661.3	PAX7	hg38_genes_promoters
chr1	18631124	1.5018	0.133148	0.99986	promoter:1338	ENST00000400661.3	PAX7	hg38_genes_promoters
chr1	18631132	1.12292	0.26147	0.99986	promoter:1338	ENST00000400661.3	PAX7	hg38_genes_promoters
chr1	18631133	1.26553	0.205683	0.99986	promoter:1338	ENST00000400661.3	PAX7	hg38_genes_promoters
chr1	18631138	-1.08354	0.278569	0.99986	promoter:1338	ENST00000400661.3	PAX7	hg38_genes_promoters
chr1	18631139	1.1837	0.236533	0.99986	promoter:1338	ENST00000400661.3	PAX7	hg38_genes_promoters
chr1	18631153	0.555384	0.578632	0.99986	promoter:1338	ENST00000400661.3	PAX7	hg38_genes_promoters
chr1	18631154	0.621338	0.534378	0.99986	promoter:1338	ENST00000400661.3	PAX7	hg38_genes_promoters
chr1	18631157	-0.974996	0.329562	0.99986	promoter:1338	ENST00000400661.3	PAX7	hg38_genes_promoters
chr1	18631158	-0.648947	0.516373	0.99986	promoter:1338	ENST00000400661.3	PAX7	hg38_genes_promoters
chr1	18631165	0.0982691	0.921719	0.99986	promoter:1338	ENST00000400661.3	PAX7	hg38_genes_promoters
chr1	18631166	1.83378	0.0666869	0.99986	promoter:1338	ENST00000400661.3	PAX7	hg38_genes_promoters
chr1	18631173	-0.891712	0.372547	0.99986	promoter:1338	ENST00000400661.3	PAX7	hg38_genes_promoters
chr1	18631174	0.0691175	0.944896	0.99986	promoter:1338	ENST00000400661.3	PAX7	hg38_genes_promoters
chr1	18631175	-0.580075	0.561864	0.99986	promoter:1338	ENST00000400661.3	PAX7	hg38_genes_promoters
chr1	18631176	0.942174	0.346103	0.99986	promoter:1338	ENST00000400661.3	PAX7	hg38_genes_promoters
chr1	18631181	-0.124938	0.900573	0.99986	promoter:1338	ENST00000400661.3	PAX7	hg38_genes_promoters
chr1	18631182	0.631512	0.527706	0.99986	promoter:1338	ENST00000400661.3	PAX7	hg38_genes_promoters
chr1	18631183	-0.677272	0.498233	0.99986	promoter:1338	ENST00000400661.3	PAX7	hg38_genes_promoters
chr1	18631184	-0.788394	0.430466	0.99986	promoter:1338	ENST00000400661.3	PAX7	hg38_genes_promoters
chr1	18631186	-0.443227	0.657602	0.99986	promoter:1338	ENST00000400661.3	PAX7	hg38_genes_promoters
chr1	18631187	-0.67856	0.497417	0.99986	promoter:1338	ENST00000400661.3	PAX7	hg38_genes_promoters
chr1	18631190	-0.36118	0.717965	0.99986	promoter:1338	ENST00000400661.3	PAX7	hg38_genes_promoters
chr1	18631191	0.506223	0.6127	0.99986	promoter:1338	ENST00000400661.3	PAX7	hg38_genes_promoters
chr1	18631207	0.744542	0.456549	0.99986	promoter:1338	ENST00000400661.3	PAX7	hg38_genes_promoters
chr1	18631208	-0.101064	0.9195	0.99986	promoter:1338	ENST00000400661.3	PAX7	hg38_genes_promoters
chr1	18631213	1.252	0.21057	0.99986	promoter:1338	ENST00000400661.3	PAX7	hg38_genes_promoters
chr1	18631214	0.263248	0.792359	0.99986	promoter:1338	ENST00000400661.3	PAX7	hg38_genes_promoters
chr1	18631219	2.29825	0.0215474	0.99986	promoter:1338	ENST00000400661.3	PAX7	hg38_genes_promoters
chr1	18631220	0.757306	0.448866	0.99986	promoter:1338	ENST00000400661.3	PAX7	hg38_genes_promoters
chr1	18631223	0.577643	0.563505	0.99986	promoter:1338	ENST00000400661.3	PAX7	hg38_genes_promoters
chr1	18631224	0.662175	0.507859	0.99986	promoter:1338	ENST00000400661.3	PAX7	hg38_genes_promoters
chr1	18631225	0.655912	0.511881	0.99986	promoter:1338	ENST00000400661.3	PAX7	hg38_genes_promoters
chr1	18631226	0.668675	0.503703	0.99986	promoter:1338	ENST00000400661.3	PAX7	hg38_genes_promoters
chr1	18631233	0.234142	0.814874	0.99986	promoter:1338	ENST00000400661.3	PAX7	hg38_genes_promoters
chr1	18631234	0.0630121	0.949757	0.99986	promoter:1338	ENST00000400661.3	PAX7	hg38_genes_promoters
chr1	18631244	0.295643	0.767503	0.99986	promoter:1338	ENST00000400661.3	PAX7	hg38_genes_promoters
chr1	18631245	0.069516	0.944579	0.99986	promoter:1338	ENST00000400661.3	PAX7	hg38_genes_promoters
chr1	18631247	2.26719	0.0233784	0.99986	promoter:1338	ENST00000400661.3	PAX7	hg38_genes_promoters
chr1	18631248	1.63385	0.10229	0.99986	promoter:1338	ENST00000400661.3	PAX7	hg38_genes_promoters
chr1	18631249	0.832321	0.405228	0.99986	promoter:1338	ENST00000400661.3	PAX7	hg38_genes_promoters
chr1	18631250	0.59377	0.552666	0.99986	promoter:1338	ENST00000400661.3	PAX7	hg38_genes_promoters
chr1	18631263	1.27212	0.203332	0.99986	promoter:1338	ENST00000400661.3	PAX7	hg38_genes_promoters
chr1	18631264	-0.736903	0.461181	0.99986	promoter:1338	ENST00000400661.3	PAX7	hg38_genes_promoters
chr1	18631277	1.64319	0.100344	0.99986	promoter:1338	ENST00000400661.3	PAX7	hg38_genes_promoters
chr1	18631278	0.289848	0.771932	0.99986	promoter:1338	ENST00000400661.3	PAX7	hg38_genes_promoters
chr1	18631287	0.154242	0.877419	0.99986	promoter:1338	ENST00000400661.3	PAX7	hg38_genes_promoters
chr1	18631288	-0.244037	0.807203	0.99986	promoter:1338	ENST00000400661.3	PAX7	hg38_genes_promoters
chr1	18631302	-0.0602907	0.951924	0.99986	promoter:1338	ENST00000400661.3	PAX7	hg38_genes_promoters
chr1	18631303	-0.802105	0.422492	0.99986	promoter:1338	ENST00000400661.3	PAX7	hg38_genes_promoters
chr1	18631312	0.698346	0.484961	0.99986	promoter:1338	ENST00000400661.3	PAX7	hg38_genes_promoters
chr1	18631313	0.149082	0.881489	0.99986	promoter:1338	ENST00000400661.3	PAX7	hg38_genes_promoters
chr1	18631321	-0.353591	0.723645	0.99986	promoter:1338	ENST00000400661.3	PAX7	hg38_genes_promoters
chr1	18631322	-0.418333	0.675703	0.99986	promoter:1338	ENST00000400661.3	PAX7	hg38_genes_promoters
chr1	18631360	-0.171353	0.863946	0.99986	promoter:1338	ENST00000400661.3	PAX7	hg38_genes_promoters
chr1	18631361	1.01241	0.311342	0.99986	promoter:1338	ENST00000400661.3	PAX7	hg38_genes_promoters
chr1	18631363	1.05858	0.289789	0.99986	promoter:1338	ENST00000400661.3	PAX7	hg38_genes_promoters
chr1	18631364	0.893569	0.371552	0.99986	promoter:1338	ENST00000400661.3	PAX7	hg38_genes_promoters
chr1	18631366	0.0812467	0.935246	0.99986	promoter:1338	ENST00000400661.3	PAX7	hg38_genes_promoters
chr1	18631367	-1.2002	0.23006	0.99986	promoter:1338	ENST00000400661.3	PAX7	hg38_genes_promoters
chr1	18631424	-1.11669	0.264128	0.99986	promoter:1338	ENST00000400661.3	PAX7	hg38_genes_promoters
chr1	18631425	0.0448977	0.964189	0.99986	promoter:1338	ENST00000400661.3	PAX7	hg38_genes_promoters
chr1	18631426	0.048307	0.961472	0.99986	promoter:1338	ENST00000400661.3	PAX7	hg38_genes_promoters
chr1	18631427	0.116639	0.907146	0.99986	promoter:1338	ENST00000400661.3	PAX7	hg38_genes_promoters
chr1	18631507	2.6497	0.00805629	0.99986	promoter:1338	ENST00000400661.3	PAX7	hg38_genes_promoters
chr1	18631508	-0.881896	0.377833	0.99986	promoter:1338	ENST00000400661.3	PAX7	hg38_genes_promoters
chr1	18631516	-0.39487	0.692939	0.99986	promoter:1338	ENST00000400661.3	PAX7	hg38_genes_promoters
chr1	18631517	0.12405	0.901276	0.99986	promoter:1338	ENST00000400661.3	PAX7	hg38_genes_promoters
chr1	18631518	1.47332	0.140664	0.99986	promoter:1338	ENST00000400661.3	PAX7	hg38_genes_promoters
chr1	18631531	-0.71289	0.475914	0.99986	5UTR:910	ENST00000420770.7	PAX7	hg38_genes_5UTRs
chr1	18631532	0.893743	0.371459	0.99986	5UTR:910	ENST00000420770.7	PAX7	hg38_genes_5UTRs
chr1	18631551	-0.20627	0.83658	0.99986	5UTR:910	ENST00000420770.7	PAX7	hg38_genes_5UTRs
chr1	18631552	0.566415	0.571111	0.99986	5UTR:910	ENST00000420770.7	PAX7	hg38_genes_5UTRs
chr1	18631555	0.838063	0.401995	0.99986	5UTR:910	ENST00000420770.7	PAX7	hg38_genes_5UTRs
chr1	18631556	0.490963	0.623452	0.99986	5UTR:910	ENST00000420770.7	PAX7	hg38_genes_5UTRs
chr1	18631562	-0.416586	0.676981	0.99986	5UTR:910	ENST00000420770.7	PAX7	hg38_genes_5UTRs
chr1	18631563	-1.00937	0.3128	0.99986	5UTR:910	ENST00000420770.7	PAX7	hg38_genes_5UTRs
chr1	18631572	0.363773	0.716028	0.99986	5UTR:910	ENST00000420770.7	PAX7	hg38_genes_5UTRs
chr1	18631573	0.224127	0.822659	0.99986	5UTR:910	ENST00000420770.7	PAX7	hg38_genes_5UTRs
chr1	18631584	1.08899	0.27616	0.99986	5UTR:910	ENST00000420770.7	PAX7	hg38_genes_5UTRs
chr1	18631585	-0.276352	0.782278	0.99986	5UTR:910	ENST00000420770.7	PAX7	hg38_genes_5UTRs
chr1	18631590	-1.42303	0.154727	0.99986	5UTR:910	ENST00000420770.7	PAX7	hg38_genes_5UTRs
chr1	18631591	1.77577	0.0757716	0.99986	5UTR:910	ENST00000420770.7	PAX7	hg38_genes_5UTRs
chr1	18631593	0.517056	0.605117	0.99986	5UTR:910	ENST00000420770.7	PAX7	hg38_genes_5UTRs
chr1	18631594	0.577583	0.563545	0.99986	5UTR:910	ENST00000420770.7	PAX7	hg38_genes_5UTRs
chr1	18631597	-1.25764	0.208521	0.99986	5UTR:910	ENST00000420770.7	PAX7	hg38_genes_5UTRs
chr1	18631598	1.24954	0.211466	0.99986	5UTR:910	ENST00000420770.7	PAX7	hg38_genes_5UTRs
chr1	18631608	-1.34335	0.17916	0.99986	exon:9248	ENST00000420770.7	PAX7	hg38_genes_exons
chr1	18631609	-0.364015	0.715847	0.99986	exon:9248	ENST00000420770.7	PAX7	hg38_genes_exons
chr1	18631618	-0.49756	0.618794	0.99986	exon:9248	ENST00000420770.7	PAX7	hg38_genes_exons
chr1	18631619	0.550552	0.581941	0.99986	exon:9248	ENST00000420770.7	PAX7	hg38_genes_exons
chr1	18631623	-1.35182	0.176433	0.99986	exon:9248	ENST00000420770.7	PAX7	hg38_genes_exons
chr1	18631624	-0.433753	0.664468	0.99986	exon:9248	ENST00000420770.7	PAX7	hg38_genes_exons
chr1	18631629	-1.55368	0.12026	0.99986	exon:9248	ENST00000420770.7	PAX7	hg38_genes_exons
chr1	18631630	-1.27511	0.202272	0.99986	exon:9248	ENST00000420770.7	PAX7	hg38_genes_exons
chr1	18631640	1.347	0.177979	0.99986	exon:9248	ENST00000420770.7	PAX7	hg38_genes_exons
chr1	18631641	-0.448957	0.653463	0.99986	exon:9248	ENST00000420770.7	PAX7	hg38_genes_exons
chr1	18631644	-0.812135	0.416714	0.99986	exon:9248	ENST00000420770.7	PAX7	hg38_genes_exons
chr1	18631645	0.0336503	0.973156	0.99986	exon:9248	ENST00000420770.7	PAX7	hg38_genes_exons
chr1	18631650	-1.01893	0.308237	0.99986	exon:9248	ENST00000420770.7	PAX7	hg38_genes_exons
chr1	18631651	0.101733	0.918969	0.99986	exon:9248	ENST00000420770.7	PAX7	hg38_genes_exons
chr1	18631667	1.16771	0.242922	0.99986	exon:9248	ENST00000420770.7	PAX7	hg38_genes_exons
chr1	18631668	-0.371944	0.709935	0.99986	exon:9248	ENST00000420770.7	PAX7	hg38_genes_exons
chr1	18631671	0.140332	0.888397	0.99986	exon:9248	ENST00000420770.7	PAX7	hg38_genes_exons
chr1	18631672	-1.73687	0.0824106	0.99986	exon:9248	ENST00000420770.7	PAX7	hg38_genes_exons
chr1	18631696	0.0739227	0.941072	0.99986	intron:7913	ENST00000420770.7	PAX7	hg38_genes_introns
chr1	18631697	-0.296612	0.766763	0.99986	intron:7913	ENST00000420770.7	PAX7	hg38_genes_introns
chr1	18631711	0.377341	0.70592	0.99986	intron:7913	ENST00000420770.7	PAX7	hg38_genes_introns
chr1	18631712	0.0117688	0.99061	0.99986	intron:7913	ENST00000420770.7	PAX7	hg38_genes_introns
chr1	18631714	-0.738946	0.45994	0.99986	intron:7913	ENST00000420770.7	PAX7	hg38_genes_introns
chr1	18631715	0.358192	0.7202	0.99986	intron:7913	ENST00000420770.7	PAX7	hg38_genes_introns
chr1	18631716	0.0919539	0.926735	0.99986	intron:7913	ENST00000420770.7	PAX7	hg38_genes_introns
chr1	18631717	-0.196283	0.844389	0.99986	intron:7913	ENST00000420770.7	PAX7	hg38_genes_introns
chr1	18631722	-0.51763	0.604717	0.99986	intron:7913	ENST00000420770.7	PAX7	hg38_genes_introns
chr1	18631723	-0.684902	0.493406	0.99986	intron:7913	ENST00000420770.7	PAX7	hg38_genes_introns
chr1	18631725	2.29116	0.0219543	0.99986	intron:7913	ENST00000420770.7	PAX7	hg38_genes_introns
chr1	18631726	-0.462514	0.643713	0.99986	intron:7913	ENST00000420770.7	PAX7	hg38_genes_introns
chr1	203085594	-1.75681	0.0789499	0.99986	exon:142097	ENST00000241651.5	MYOG	hg38_genes_exons
chr1	203085595	-1.30207	0.192891	0.99986	exon:142097	ENST00000241651.5	MYOG	hg38_genes_exons
chr1	203085618	-1.77215	0.0763691	0.99986	exon:142097	ENST00000241651.5	MYOG	hg38_genes_exons
chr1	203085619	-1.00595	0.314441	0.99986	exon:142097	ENST00000241651.5	MYOG	hg38_genes_exons
chr1	203085658	-1.55864	0.119081	0.99986	1to5kb:9662	ENST00000309502.7	ADORA1	hg38_genes_1to5kb
chr1	203085659	-0.492984	0.622024	0.99986	1to5kb:9662	ENST00000309502.7	ADORA1	hg38_genes_1to5kb
chr1	203085687	-0.54741	0.584097	0.99986	1to5kb:9662	ENST00000309502.7	ADORA1	hg38_genes_1to5kb
chr1	203085688	-0.88303	0.37722	0.99986	1to5kb:9662	ENST00000309502.7	ADORA1	hg38_genes_1to5kb
chr1	203085707	-1.17229	0.24108	0.99986	1to5kb:9662	ENST00000309502.7	ADORA1	hg38_genes_1to5kb
chr1	203085708	-1.24175	0.214329	0.99986	1to5kb:9662	ENST00000309502.7	ADORA1	hg38_genes_1to5kb
chr1	203085711	-1.71884	0.0856443	0.99986	1to5kb:9662	ENST00000309502.7	ADORA1	hg38_genes_1to5kb
chr1	203085712	-1.11079	0.266659	0.99986	1to5kb:9662	ENST00000309502.7	ADORA1	hg38_genes_1to5kb
chr1	203085714	-1.63964	0.10108	0.99986	1to5kb:9662	ENST00000309502.7	ADORA1	hg38_genes_1to5kb
chr1	203085715	-0.554989	0.578902	0.99986	1to5kb:9662	ENST00000309502.7	ADORA1	hg38_genes_1to5kb
chr1	203085717	-2.50136	0.0123716	0.99986	1to5kb:9662	ENST00000309502.7	ADORA1	hg38_genes_1to5kb
chr1	203085718	-0.870219	0.384181	0.99986	1to5kb:9662	ENST00000309502.7	ADORA1	hg38_genes_1to5kb
chr1	203085724	-0.999155	0.31772	0.99986	1to5kb:9662	ENST00000309502.7	ADORA1	hg38_genes_1to5kb
chr1	203085725	-0.539521	0.589528	0.99986	1to5kb:9662	ENST00000309502.7	ADORA1	hg38_genes_1to5kb
chr1	203085731	-2.06375	0.0390418	0.99986	1to5kb:9662	ENST00000309502.7	ADORA1	hg38_genes_1to5kb
chr1	203085732	-0.876537	0.380738	0.99986	1to5kb:9662	ENST00000309502.7	ADORA1	hg38_genes_1to5kb
chr1	203085756	-1.7509	0.0799637	0.99986	1to5kb:9662	ENST00000309502.7	ADORA1	hg38_genes_1to5kb
chr1	203085762	-1.66441	0.0960302	0.99986	1to5kb:9662	ENST00000309502.7	ADORA1	hg38_genes_1to5kb
chr1	203085787	-1.75221	0.0797378	0.99986	1to5kb:9662	ENST00000309502.7	ADORA1	hg38_genes_1to5kb
chr1	203085788	-1.89359	0.0582792	0.99986	1to5kb:9662	ENST00000309502.7	ADORA1	hg38_genes_1to5kb
chr1	203085829	-0.94226	0.346059	0.99986	1to5kb:9662	ENST00000309502.7	ADORA1	hg38_genes_1to5kb
chr1	203085830	-0.695188	0.486938	0.99986	1to5kb:9662	ENST00000309502.7	ADORA1	hg38_genes_1to5kb
chr1	203085848	-0.530972	0.595438	0.99986	1to5kb:9662	ENST00000309502.7	ADORA1	hg38_genes_1to5kb
chr1	203085849	-0.58247	0.56025	0.99986	1to5kb:9662	ENST00000309502.7	ADORA1	hg38_genes_1to5kb
chr1	203085852	-0.801471	0.422859	0.99986	1to5kb:9662	ENST00000309502.7	ADORA1	hg38_genes_1to5kb
chr1	203085853	-2.21159	0.0269953	0.99986	1to5kb:9662	ENST00000309502.7	ADORA1	hg38_genes_1to5kb
chr1	203085856	-0.825759	0.408941	0.99986	1to5kb:9662	ENST00000309502.7	ADORA1	hg38_genes_1to5kb
chr1	203085857	-0.310751	0.75599	0.99986	1to5kb:9662	ENST00000309502.7	ADORA1	hg38_genes_1to5kb
chr1	203085871	-0.757149	0.448961	0.99986	1to5kb:9662	ENST00000309502.7	ADORA1	hg38_genes_1to5kb
chr1	203085872	-1.36045	0.173688	0.99986	1to5kb:9662	ENST00000309502.7	ADORA1	hg38_genes_1to5kb
chr1	203085918	-0.668538	0.50379	0.99986	1to5kb:9662	ENST00000309502.7	ADORA1	hg38_genes_1to5kb
chr1	203085919	-1.19836	0.230777	0.99986	1to5kb:9662	ENST00000309502.7	ADORA1	hg38_genes_1to5kb
chr1	203085967	0.049758	0.960315	0.99986	1to5kb:9662	ENST00000309502.7	ADORA1	hg38_genes_1to5kb
chr1	203085968	0.139377	0.889153	0.99986	1to5kb:9662	ENST00000309502.7	ADORA1	hg38_genes_1to5kb
chr1	203086017	-0.213104	0.831246	0.99986	promoter:20657	ENST00000241651.5	MYOG	hg38_genes_promoters
chr1	203086018	-0.159632	0.873171	0.99986	promoter:20657	ENST00000241651.5	MYOG	hg38_genes_promoters
chr1	203086049	-0.678055	0.497737	0.99986	promoter:20657	ENST00000241651.5	MYOG	hg38_genes_promoters
chr1	203086050	-0.0382308	0.969504	0.99986	promoter:20657	ENST00000241651.5	MYOG	hg38_genes_promoters
chr1	203086082	-0.178993	0.857944	0.99986	promoter:20657	ENST00000241651.5	MYOG	hg38_genes_promoters
chr1	203086083	-0.61853	0.536226	0.99986	promoter:20657	ENST00000241651.5	MYOG	hg38_genes_promoters
chr1	203086129	-0.169188	0.865649	0.99986	promoter:20657	ENST00000241651.5	MYOG	hg38_genes_promoters
chr1	203086130	-0.500955	0.616403	0.99986	promoter:20657	ENST00000241651.5	MYOG	hg38_genes_promoters
chr1	203086168	-0.067411	0.946255	0.99986	promoter:20657	ENST00000241651.5	MYOG	hg38_genes_promoters
chr1	203086169	-0.132214	0.894815	0.99986	promoter:20657	ENST00000241651.5	MYOG	hg38_genes_promoters
chr1	203086212	-0.836219	0.403032	0.99986	promoter:20657	ENST00000241651.5	MYOG	hg38_genes_promoters
chr1	203086213	0.442487	0.658137	0.99986	promoter:20657	ENST00000241651.5	MYOG	hg38_genes_promoters
chr1	203086226	-0.77049	0.441009	0.99986	promoter:20657	ENST00000241651.5	MYOG	hg38_genes_promoters
chr1	203086227	0.465721	0.641415	0.99986	promoter:20657	ENST00000241651.5	MYOG	hg38_genes_promoters
chr1	203086231	-0.718718	0.472315	0.99986	promoter:20657	ENST00000241651.5	MYOG	hg38_genes_promoters
chr1	203086232	0.499634	0.617332	0.99986	promoter:20657	ENST00000241651.5	MYOG	hg38_genes_promoters
chr1	203086239	-0.656198	0.511697	0.99986	promoter:20657	ENST00000241651.5	MYOG	hg38_genes_promoters
chr1	203086240	0.691221	0.489427	0.99986	promoter:20657	ENST00000241651.5	MYOG	hg38_genes_promoters
chr1	203086242	-0.540259	0.589018	0.99986	promoter:20657	ENST00000241651.5	MYOG	hg38_genes_promoters
chr1	203086243	1.0615	0.288465	0.99986	promoter:20657	ENST00000241651.5	MYOG	hg38_genes_promoters
chr1	203086294	-0.66905	0.503464	0.99986	promoter:20657	ENST00000241651.5	MYOG	hg38_genes_promoters
chr1	203086295	-0.645001	0.518927	0.99986	promoter:20657	ENST00000241651.5	MYOG	hg38_genes_promoters
chr1	203086351	-0.241718	0.808999	0.99986	promoter:20657	ENST00000241651.5	MYOG	hg38_genes_promoters
chr1	203086352	-0.237955	0.811916	0.99986	promoter:20657	ENST00000241651.5	MYOG	hg38_genes_promoters
chr1	203086379	-0.676113	0.498969	0.99986	promoter:20657	ENST00000241651.5	MYOG	hg38_genes_promoters
chr1	203086380	-0.192083	0.847677	0.99986	promoter:20657	ENST00000241651.5	MYOG	hg38_genes_promoters
chr1	203086506	0.772963	0.439544	0.99986	promoter:20657	ENST00000241651.5	MYOG	hg38_genes_promoters
chr1	203086507	-0.316779	0.751411	0.99986	promoter:20657	ENST00000241651.5	MYOG	hg38_genes_promoters
chr1	203086534	-0.148948	0.881595	0.99986	promoter:20657	ENST00000241651.5	MYOG	hg38_genes_promoters
chr1	203086535	-0.199061	0.842215	0.99986	promoter:20657	ENST00000241651.5	MYOG	hg38_genes_promoters
chr1	203086769	0.396221	0.691942	0.99986	promoter:20657	ENST00000241651.5	MYOG	hg38_genes_promoters
chr1	203086770	0.661259	0.508446	0.99986	promoter:20657	ENST00000241651.5	MYOG	hg38_genes_promoters
chr1	203086805	0.288344	0.773084	0.99986	promoter:20657	ENST00000241651.5	MYOG	hg38_genes_promoters
chr1	203086806	-0.169675	0.865265	0.99986	promoter:20657	ENST00000241651.5	MYOG	hg38_genes_promoters
chr1	203086825	-0.179808	0.857303	0.99986	promoter:20657	ENST00000241651.5	MYOG	hg38_genes_promoters
chr1	203086826	-0.110425	0.912072	0.99986	promoter:20657	ENST00000241651.5	MYOG	hg38_genes_promoters
chr1	203086874	0.611638	0.540777	0.99986	promoter:20657	ENST00000241651.5	MYOG	hg38_genes_promoters
chr1	203086875	1.11141	0.266391	0.99986	promoter:20657	ENST00000241651.5	MYOG	hg38_genes_promoters
chr1	203086954	-0.729432	0.465738	0.99986	promoter:20657	ENST00000241651.5	MYOG	hg38_genes_promoters
chr1	203086955	1.73615	0.0825365	0.99986	promoter:20657	ENST00000241651.5	MYOG	hg38_genes_promoters
chr1	203087022	1.43008	0.152695	0.99986	1to5kb:9662	ENST00000309502.7	ADORA1	hg38_genes_1to5kb
chr1	203087023	-0.280159	0.779356	0.99986	1to5kb:9662	ENST00000309502.7	ADORA1	hg38_genes_1to5kb
chr1	203087069	0.92518	0.354872	0.99986	1to5kb:9662	ENST00000309502.7	ADORA1	hg38_genes_1to5kb
chr1	203087070	0.228354	0.819371	0.99986	1to5kb:9662	ENST00000309502.7	ADORA1	hg38_genes_1to5kb
chr1	56644817	0.051362	0.959037	0.99986	promoter:3991	ENST00000371244.9	PRKAA2	hg38_genes_promoters
chr1	56644818	-0.323593	0.746246	0.99986	promoter:3991	ENST00000371244.9	PRKAA2	hg38_genes_promoters
chr1	56644832	0.479829	0.631349	0.99986	promoter:3991	ENST00000371244.9	PRKAA2	hg38_genes_promoters
chr1	56644833	-1.07291	0.283311	0.99986	promoter:3991	ENST00000371244.9	PRKAA2	hg38_genes_promoters
chr1	56644856	-0.42054	0.674091	0.99986	promoter:3991	ENST00000371244.9	PRKAA2	hg38_genes_promoters
chr1	56644857	-1.40874	0.158913	0.99986	promoter:3991	ENST00000371244.9	PRKAA2	hg38_genes_promoters
chr1	56644862	0.24632	0.805434	0.99986	promoter:3991	ENST00000371244.9	PRKAA2	hg38_genes_promoters
chr1	56644863	-0.368788	0.712286	0.99986	promoter:3991	ENST00000371244.9	PRKAA2	hg38_genes_promoters
chr1	56644869	-0.681805	0.495362	0.99986	promoter:3991	ENST00000371244.9	PRKAA2	hg38_genes_promoters
chr1	56644870	-1.12005	0.262693	0.99986	promoter:3991	ENST00000371244.9	PRKAA2	hg38_genes_promoters
chr1	56644876	0.110881	0.911711	0.99986	promoter:3991	ENST00000371244.9	PRKAA2	hg38_genes_promoters
chr1	56644877	-0.617453	0.536936	0.99986	promoter:3991	ENST00000371244.9	PRKAA2	hg38_genes_promoters
chr1	56644923	1.51304	0.130269	0.99986	promoter:3991	ENST00000371244.9	PRKAA2	hg38_genes_promoters
chr1	56644924	-0.574799	0.565428	0.99986	promoter:3991	ENST00000371244.9	PRKAA2	hg38_genes_promoters
chr1	56644958	-2.67873	0.00739016	0.99986	promoter:3991	ENST00000371244.9	PRKAA2	hg38_genes_promoters
chr1	56644959	-1.35038	0.176893	0.99986	promoter:3991	ENST00000371244.9	PRKAA2	hg38_genes_promoters
chr1	56644991	-0.4674	0.640214	0.99986	promoter:3991	ENST00000371244.9	PRKAA2	hg38_genes_promoters
chr1	56644992	0.234427	0.814653	0.99986	promoter:3991	ENST00000371244.9	PRKAA2	hg38_genes_promoters
chr1	56645000	0.557157	0.57742	0.99986	promoter:3991	ENST00000371244.9	PRKAA2	hg38_genes_promoters
chr1	56645001	-0.863655	0.387778	0.99986	promoter:3991	ENST00000371244.9	PRKAA2	hg38_genes_promoters
chr1	56645013	0.384461	0.700637	0.99986	promoter:3991	ENST00000371244.9	PRKAA2	hg38_genes_promoters
chr1	56645014	-1.0451	0.295975	0.99986	promoter:3991	ENST00000371244.9	PRKAA2	hg38_genes_promoters
chr1	56645025	0.101144	0.919436	0.99986	promoter:3991	ENST00000371244.9	PRKAA2	hg38_genes_promoters
chr1	56645026	-0.960722	0.336692	0.99986	promoter:3991	ENST00000371244.9	PRKAA2	hg38_genes_promoters
chr1	56645031	0.264402	0.79147	0.99986	promoter:3991	ENST00000371244.9	PRKAA2	hg38_genes_promoters
chr1	56645032	-1.90197	0.0571747	0.99986	promoter:3991	ENST00000371244.9	PRKAA2	hg38_genes_promoters
chr1	56645042	1.11595	0.264445	0.99986	promoter:3991	ENST00000371244.9	PRKAA2	hg38_genes_promoters
chr1	56645043	-0.452309	0.651046	0.99986	promoter:3991	ENST00000371244.9	PRKAA2	hg38_genes_promoters
chr1	56645049	1.07904	0.280568	0.99986	promoter:3991	ENST00000371244.9	PRKAA2	hg38_genes_promoters
chr1	56645050	-0.2331	0.815684	0.99986	promoter:3991	ENST00000371244.9	PRKAA2	hg38_genes_promoters
chr1	56645051	0.396736	0.691562	0.99986	promoter:3991	ENST00000371244.9	PRKAA2	hg38_genes_promoters
chr1	56645052	-0.351865	0.72494	0.99986	promoter:3991	ENST00000371244.9	PRKAA2	hg38_genes_promoters
chr1	56645060	0.705315	0.480614	0.99986	promoter:3991	ENST00000371244.9	PRKAA2	hg38_genes_promoters
chr1	56645061	-0.967599	0.333244	0.99986	promoter:3991	ENST00000371244.9	PRKAA2	hg38_genes_promoters
chr1	56645072	1.24814	0.211978	0.99986	promoter:3991	ENST00000371244.9	PRKAA2	hg38_genes_promoters
chr1	56645073	-1.31489	0.188548	0.99986	promoter:3991	ENST00000371244.9	PRKAA2	hg38_genes_promoters
chr1	56645080	0.172248	0.863242	0.99986	promoter:3991	ENST00000371244.9	PRKAA2	hg38_genes_promoters
chr1	56645081	-1.04757	0.294839	0.99986	promoter:3991	ENST00000371244.9	PRKAA2	hg38_genes_promoters
chr1	56645087	-0.583412	0.559616	0.99986	promoter:3991	ENST00000371244.9	PRKAA2	hg38_genes_promoters
chr1	56645088	0.311289	0.755581	0.99986	promoter:3991	ENST00000371244.9	PRKAA2	hg38_genes_promoters
chr1	56645092	-0.0518418	0.958655	0.99986	promoter:3991	ENST00000371244.9	PRKAA2	hg38_genes_promoters
chr1	56645093	-0.612507	0.540202	0.99986	promoter:3991	ENST00000371244.9	PRKAA2	hg38_genes_promoters
chr1	56645094	0.692714	0.488489	0.99986	promoter:3991	ENST00000371244.9	PRKAA2	hg38_genes_promoters
chr1	56645095	0.0179975	0.985641	0.99986	promoter:3991	ENST00000371244.9	PRKAA2	hg38_genes_promoters
chr1	56645100	0.348572	0.727411	0.99986	promoter:3991	ENST00000371244.9	PRKAA2	hg38_genes_promoters
chr1	56645101	0.360636	0.718371	0.99986	promoter:3991	ENST00000371244.9	PRKAA2	hg38_genes_promoters
chr1	56645107	0.843961	0.398691	0.99986	promoter:3991	ENST00000371244.9	PRKAA2	hg38_genes_promoters
chr1	56645108	0.828304	0.407498	0.99986	promoter:3991	ENST00000371244.9	PRKAA2	hg38_genes_promoters
chr1	56645113	1.28322	0.199414	0.99986	promoter:3991	ENST00000371244.9	PRKAA2	hg38_genes_promoters
chr1	56645114	-0.0906953	0.927735	0.99986	promoter:3991	ENST00000371244.9	PRKAA2	hg38_genes_promoters
chr1	56645121	0.0176399	0.985926	0.99986	promoter:3991	ENST00000371244.9	PRKAA2	hg38_genes_promoters
chr1	56645122	-0.0649476	0.948216	0.99986	promoter:3991	ENST00000371244.9	PRKAA2	hg38_genes_promoters
chr1	56645128	-0.168892	0.865882	0.99986	promoter:3991	ENST00000371244.9	PRKAA2	hg38_genes_promoters
chr1	56645129	-1.22371	0.221062	0.99986	promoter:3991	ENST00000371244.9	PRKAA2	hg38_genes_promoters
chr1	56645131	0.351842	0.724957	0.99986	promoter:3991	ENST00000371244.9	PRKAA2	hg38_genes_promoters
chr1	56645132	-0.339321	0.734368	0.99986	promoter:3991	ENST00000371244.9	PRKAA2	hg38_genes_promoters
chr1	56645150	0.0666296	0.946877	0.99986	promoter:3991	ENST00000371244.9	PRKAA2	hg38_genes_promoters
chr1	56645151	-0.826862	0.408315	0.99986	promoter:3991	ENST00000371244.9	PRKAA2	hg38_genes_promoters
chr1	56645156	0.644454	0.519281	0.99986	promoter:3991	ENST00000371244.9	PRKAA2	hg38_genes_promoters
chr1	56645157	-1.36231	0.173101	0.99986	promoter:3991	ENST00000371244.9	PRKAA2	hg38_genes_promoters
chr1	56645160	-0.833262	0.404697	0.99986	promoter:3991	ENST00000371244.9	PRKAA2	hg38_genes_promoters
chr1	56645161	-1.29067	0.196817	0.99986	promoter:3991	ENST00000371244.9	PRKAA2	hg38_genes_promoters
chr1	56645165	0.490434	0.623827	0.99986	promoter:3991	ENST00000371244.9	PRKAA2	hg38_genes_promoters
chr1	56645166	-0.874516	0.381838	0.99986	promoter:3991	ENST00000371244.9	PRKAA2	hg38_genes_promoters
chr1	56645167	-1.48956	0.13634	0.99986	promoter:3991	ENST00000371244.9	PRKAA2	hg38_genes_promoters
chr1	56645168	-0.996736	0.318893	0.99986	promoter:3991	ENST00000371244.9	PRKAA2	hg38_genes_promoters
chr1	56645179	0.327024	0.74365	0.99986	promoter:3991	ENST00000371244.9	PRKAA2	hg38_genes_promoters
chr1	56645180	-0.271295	0.786164	0.99986	promoter:3991	ENST00000371244.9	PRKAA2	hg38_genes_promoters
chr1	56645185	-0.642437	0.520589	0.99986	promoter:3991	ENST00000371244.9	PRKAA2	hg38_genes_promoters
chr1	56645186	-0.16086	0.872204	0.99986	promoter:3991	ENST00000371244.9	PRKAA2	hg38_genes_promoters
chr1	56645190	-0.932986	0.350827	0.99986	promoter:3991	ENST00000371244.9	PRKAA2	hg38_genes_promoters
chr1	56645191	-0.279866	0.77958	0.99986	promoter:3991	ENST00000371244.9	PRKAA2	hg38_genes_promoters
chr1	56645194	1.17398	0.240402	0.99986	promoter:3991	ENST00000371244.9	PRKAA2	hg38_genes_promoters
chr1	56645195	-0.659528	0.509557	0.99986	promoter:3991	ENST00000371244.9	PRKAA2	hg38_genes_promoters
chr1	56645197	-0.21755	0.82778	0.99986	promoter:3991	ENST00000371244.9	PRKAA2	hg38_genes_promoters
chr1	56645198	-1.01726	0.309028	0.99986	promoter:3991	ENST00000371244.9	PRKAA2	hg38_genes_promoters
chr1	56645201	0.72571	0.468017	0.99986	promoter:3991	ENST00000371244.9	PRKAA2	hg38_genes_promoters
chr1	56645202	-0.273792	0.784245	0.99986	promoter:3991	ENST00000371244.9	PRKAA2	hg38_genes_promoters
chr1	56645205	0.425627	0.67038	0.99986	promoter:3991	ENST00000371244.9	PRKAA2	hg38_genes_promoters
chr1	56645206	-0.298112	0.765618	0.99986	promoter:3991	ENST00000371244.9	PRKAA2	hg38_genes_promoters
chr1	56645266	0.253475	0.799901	0.99986	promoter:3991	ENST00000371244.9	PRKAA2	hg38_genes_promoters
chr1	56645267	-0.387228	0.698587	0.99986	promoter:3991	ENST00000371244.9	PRKAA2	hg38_genes_promoters
chr1	56645268	0.543541	0.586758	0.99986	promoter:3991	ENST00000371244.9	PRKAA2	hg38_genes_promoters
chr1	56645269	1.05476	0.291534	0.99986	promoter:3991	ENST00000371244.9	PRKAA2	hg38_genes_promoters
chr1	56645275	-0.546074	0.585015	0.99986	promoter:3991	ENST00000371244.9	PRKAA2	hg38_genes_promoters
chr1	56645276	0.207319	0.835761	0.99986	promoter:3991	ENST00000371244.9	PRKAA2	hg38_genes_promoters
chr1	56645277	0.180959	0.8564	0.99986	promoter:3991	ENST00000371244.9	PRKAA2	hg38_genes_promoters
chr1	56645278	0.472515	0.636559	0.99986	promoter:3991	ENST00000371244.9	PRKAA2	hg38_genes_promoters
chr1	56645282	0.0138018	0.988988	0.99986	promoter:3991	ENST00000371244.9	PRKAA2	hg38_genes_promoters
chr1	56645283	0.982861	0.325676	0.99986	promoter:3991	ENST00000371244.9	PRKAA2	hg38_genes_promoters
chr1	56645289	-0.0207867	0.983416	0.99986	promoter:3991	ENST00000371244.9	PRKAA2	hg38_genes_promoters
chr1	56645290	0.175584	0.86062	0.99986	promoter:3991	ENST00000371244.9	PRKAA2	hg38_genes_promoters
chr1	56645297	1.79287	0.0729932	0.99986	promoter:3991	ENST00000371244.9	PRKAA2	hg38_genes_promoters
chr1	56645298	1.10245	0.270268	0.99986	promoter:3991	ENST00000371244.9	PRKAA2	hg38_genes_promoters
chr1	56645301	1.05026	0.2936	0.99986	promoter:3991	ENST00000371244.9	PRKAA2	hg38_genes_promoters
chr1	56645302	-0.117529	0.906441	0.99986	promoter:3991	ENST00000371244.9	PRKAA2	hg38_genes_promoters
chr1	56645310	1.86707	0.0618915	0.99986	promoter:3991	ENST00000371244.9	PRKAA2	hg38_genes_promoters
chr1	56645311	1.36	0.173829	0.99986	promoter:3991	ENST00000371244.9	PRKAA2	hg38_genes_promoters
chr1	56645328	1.14826	0.250862	0.99986	promoter:15419	ENST00000461655.1	PLPP3	hg38_genes_promoters
chr1	56645329	-0.57606	0.564575	0.99986	promoter:15419	ENST00000461655.1	PLPP3	hg38_genes_promoters
chr1	56645331	1.70141	0.0888663	0.99986	promoter:15419	ENST00000461655.1	PLPP3	hg38_genes_promoters
chr1	56645332	-0.16328	0.870298	0.99986	promoter:15419	ENST00000461655.1	PLPP3	hg38_genes_promoters
chr1	56645334	0.350985	0.725599	0.99986	promoter:15419	ENST00000461655.1	PLPP3	hg38_genes_promoters
chr1	56645335	0.755557	0.449915	0.99986	promoter:15419	ENST00000461655.1	PLPP3	hg38_genes_promoters
chr1	56645337	-0.126871	0.899042	0.99986	promoter:15419	ENST00000461655.1	PLPP3	hg38_genes_promoters
chr1	56645338	0.283534	0.776768	0.99986	promoter:15419	ENST00000461655.1	PLPP3	hg38_genes_promoters
chr1	56645340	-0.684618	0.493585	0.99986	promoter:15419	ENST00000461655.1	PLPP3	hg38_genes_promoters
chr1	56645341	0.649019	0.516326	0.99986	promoter:15419	ENST00000461655.1	PLPP3	hg38_genes_promoters
chr1	56645346	0.567043	0.570685	0.99986	promoter:15419	ENST00000461655.1	PLPP3	hg38_genes_promoters
chr1	56645347	-0.823895	0.409999	0.99986	promoter:15419	ENST00000461655.1	PLPP3	hg38_genes_promoters
chr1	56645348	1.67594	0.0937504	0.99986	promoter:15419	ENST00000461655.1	PLPP3	hg38_genes_promoters
chr1	56645349	-0.322128	0.747355	0.99986	promoter:15419	ENST00000461655.1	PLPP3	hg38_genes_promoters
chr1	56645353	0.282466	0.777586	0.99986	promoter:15419	ENST00000461655.1	PLPP3	hg38_genes_promoters
chr1	56645354	-0.297405	0.766158	0.99986	promoter:15419	ENST00000461655.1	PLPP3	hg38_genes_promoters
chr1	56645360	2.62214	0.00873794	0.99986	promoter:15419	ENST00000461655.1	PLPP3	hg38_genes_promoters
chr1	56645361	-0.0931839	0.925757	0.99986	promoter:15419	ENST00000461655.1	PLPP3	hg38_genes_promoters
chr1	56645368	0.835803	0.403266	0.99986	promoter:15419	ENST00000461655.1	PLPP3	hg38_genes_promoters
chr1	56645369	0.130994	0.89578	0.99986	promoter:15419	ENST00000461655.1	PLPP3	hg38_genes_promoters
chr1	56645374	1.43148	0.152293	0.99986	promoter:15419	ENST00000461655.1	PLPP3	hg38_genes_promoters
chr1	56645375	1.8867	0.0592012	0.99986	promoter:15419	ENST00000461655.1	PLPP3	hg38_genes_promoters
chr1	56645376	-0.19627	0.844399	0.99986	promoter:15419	ENST00000461655.1	PLPP3	hg38_genes_promoters
chr1	56645377	-0.262457	0.792969	0.99986	promoter:15419	ENST00000461655.1	PLPP3	hg38_genes_promoters
chr1	56645378	0.67419	0.50019	0.99986	promoter:15419	ENST00000461655.1	PLPP3	hg38_genes_promoters
chr1	56645379	0.319137	0.749622	0.99986	promoter:15419	ENST00000461655.1	PLPP3	hg38_genes_promoters
chr1	56645380	1.96236	0.0497208	0.99986	promoter:15419	ENST00000461655.1	PLPP3	hg38_genes_promoters
chr1	56645381	0.483592	0.628675	0.99986	promoter:15419	ENST00000461655.1	PLPP3	hg38_genes_promoters
chr1	56645383	0.924729	0.355107	0.99986	promoter:15419	ENST00000461655.1	PLPP3	hg38_genes_promoters
chr1	56645384	0.916353	0.359482	0.99986	promoter:15419	ENST00000461655.1	PLPP3	hg38_genes_promoters
chr1	56645408	1.19837	0.230773	0.99986	promoter:15419	ENST00000461655.1	PLPP3	hg38_genes_promoters
chr1	56645409	-0.702604	0.482303	0.99986	promoter:15419	ENST00000461655.1	PLPP3	hg38_genes_promoters
chr1	56645411	1.08869	0.276293	0.99986	promoter:15419	ENST00000461655.1	PLPP3	hg38_genes_promoters
chr1	56645412	1.02188	0.306838	0.99986	promoter:15419	ENST00000461655.1	PLPP3	hg38_genes_promoters
chr10	58384574	0.132261	0.894778	0.99986	promoter:124530	ENST00000373899.3	TFAM	hg38_genes_promoters
chr10	58384575	0.110163	0.91228	0.99986	promoter:124530	ENST00000373899.3	TFAM	hg38_genes_promoters
chr10	58384620	0.297104	0.766387	0.99986	promoter:124530	ENST00000373899.3	TFAM	hg38_genes_promoters
chr10	58384621	1.85518	0.0635699	0.99986	promoter:124530	ENST00000373899.3	TFAM	hg38_genes_promoters
chr10	58384649	0.557259	0.577351	0.99986	promoter:124530	ENST00000373899.3	TFAM	hg38_genes_promoters
chr10	58384650	1.66784	0.0953467	0.99986	promoter:124530	ENST00000373899.3	TFAM	hg38_genes_promoters
chr10	58384678	0.248287	0.803912	0.99986	promoter:124530	ENST00000373899.3	TFAM	hg38_genes_promoters
chr10	58384679	0.638811	0.522946	0.99986	promoter:124530	ENST00000373899.3	TFAM	hg38_genes_promoters
chr10	58384717	1.91385	0.0556398	0.99986	promoter:124530	ENST00000373899.3	TFAM	hg38_genes_promoters
chr10	58384718	0.764311	0.444682	0.99986	promoter:124530	ENST00000373899.3	TFAM	hg38_genes_promoters
chr10	58384846	-0.897218	0.369603	0.99986	promoter:124530	ENST00000373899.3	TFAM	hg38_genes_promoters
chr10	58384847	1.04869	0.29432	0.99986	promoter:124530	ENST00000373899.3	TFAM	hg38_genes_promoters
chr10	58384878	0.377772	0.7056	0.99986	promoter:124530	ENST00000373899.3	TFAM	hg38_genes_promoters
chr10	58384879	1.71007	0.0872521	0.99986	promoter:124530	ENST00000373899.3	TFAM	hg38_genes_promoters
chr10	58384915	0.0584157	0.953417	0.99986	promoter:124530	ENST00000373899.3	TFAM	hg38_genes_promoters
chr10	58384916	-0.199127	0.842163	0.99986	promoter:124530	ENST00000373899.3	TFAM	hg38_genes_promoters
chr10	58384930	-0.487912	0.625612	0.99986	promoter:124530	ENST00000373899.3	TFAM	hg38_genes_promoters
chr10	58384931	-0.512781	0.608105	0.99986	promoter:124530	ENST00000373899.3	TFAM	hg38_genes_promoters
chr10	58384964	0.11267	0.910292	0.99986	promoter:124530	ENST00000373899.3	TFAM	hg38_genes_promoters
chr10	58384965	0.46766	0.640028	0.99986	promoter:124530	ENST00000373899.3	TFAM	hg38_genes_promoters
chr10	58384972	-0.228029	0.819624	0.99986	promoter:124530	ENST00000373899.3	TFAM	hg38_genes_promoters
chr10	58384973	-0.183658	0.854282	0.99986	promoter:124530	ENST00000373899.3	TFAM	hg38_genes_promoters
chr10	58384981	0.353095	0.724017	0.99986	promoter:124530	ENST00000373899.3	TFAM	hg38_genes_promoters
chr10	58384982	0.448317	0.653924	0.99986	promoter:124530	ENST00000373899.3	TFAM	hg38_genes_promoters
chr10	58385000	-0.200477	0.841107	0.99986	promoter:124530	ENST00000373899.3	TFAM	hg38_genes_promoters
chr10	58385001	-0.393853	0.69369	0.99986	promoter:124530	ENST00000373899.3	TFAM	hg38_genes_promoters
chr10	58385028	0.329891	0.741483	0.99986	promoter:124530	ENST00000373899.3	TFAM	hg38_genes_promoters
chr10	58385029	-0.899941	0.368151	0.99986	promoter:124530	ENST00000373899.3	TFAM	hg38_genes_promoters
chr10	58385033	-0.365311	0.714879	0.99986	promoter:124530	ENST00000373899.3	TFAM	hg38_genes_promoters
chr10	58385034	-0.905192	0.365364	0.99986	promoter:124530	ENST00000373899.3	TFAM	hg38_genes_promoters
chr10	58385040	-0.182021	0.855566	0.99986	promoter:124530	ENST00000373899.3	TFAM	hg38_genes_promoters
chr10	58385041	0.323492	0.746322	0.99986	promoter:124530	ENST00000373899.3	TFAM	hg38_genes_promoters
chr10	58385042	0.630453	0.528398	0.99986	promoter:124530	ENST00000373899.3	TFAM	hg38_genes_promoters
chr10	58385043	0.0527949	0.957895	0.99986	promoter:124530	ENST00000373899.3	TFAM	hg38_genes_promoters
chr10	58385051	0.356497	0.721468	0.99986	promoter:124530	ENST00000373899.3	TFAM	hg38_genes_promoters
chr10	58385052	0.303559	0.761464	0.99986	promoter:124530	ENST00000373899.3	TFAM	hg38_genes_promoters
chr10	58385054	0.203047	0.839098	0.99986	promoter:124530	ENST00000373899.3	TFAM	hg38_genes_promoters
chr10	58385055	0.0259268	0.979316	0.99986	promoter:124530	ENST00000373899.3	TFAM	hg38_genes_promoters
chr10	58385058	0.196242	0.844421	0.99986	promoter:124530	ENST00000373899.3	TFAM	hg38_genes_promoters
chr10	58385059	0.028997	0.976867	0.99986	promoter:124530	ENST00000373899.3	TFAM	hg38_genes_promoters
chr10	58385065	-0.0967317	0.922939	0.99986	promoter:124530	ENST00000373899.3	TFAM	hg38_genes_promoters
chr10	58385066	0.28803	0.773324	0.99986	promoter:124530	ENST00000373899.3	TFAM	hg38_genes_promoters
chr10	58385094	0.0428303	0.965837	0.99986	promoter:124530	ENST00000373899.3	TFAM	hg38_genes_promoters
chr10	58385095	0.0362304	0.971099	0.99986	promoter:124530	ENST00000373899.3	TFAM	hg38_genes_promoters
chr10	58385111	0.0457474	0.963512	0.99986	promoter:124530	ENST00000373899.3	TFAM	hg38_genes_promoters
chr10	58385112	-0.163837	0.86986	0.99986	promoter:124530	ENST00000373899.3	TFAM	hg38_genes_promoters
chr10	58385116	0.0472264	0.962333	0.99986	promoter:124530	ENST00000373899.3	TFAM	hg38_genes_promoters
chr10	58385117	0.215788	0.829153	0.99986	promoter:124530	ENST00000373899.3	TFAM	hg38_genes_promoters
chr10	58385120	-0.746855	0.455151	0.99986	promoter:124530	ENST00000373899.3	TFAM	hg38_genes_promoters
chr10	58385121	-0.188912	0.850162	0.99986	promoter:124530	ENST00000373899.3	TFAM	hg38_genes_promoters
chr10	58385127	0.043973	0.964926	0.99986	promoter:124530	ENST00000373899.3	TFAM	hg38_genes_promoters
chr10	58385128	0.876455	0.380783	0.99986	promoter:124530	ENST00000373899.3	TFAM	hg38_genes_promoters
chr10	58385134	0.0406343	0.967587	0.99986	promoter:124530	ENST00000373899.3	TFAM	hg38_genes_promoters
chr10	58385135	0.331481	0.740281	0.99986	promoter:124530	ENST00000373899.3	TFAM	hg38_genes_promoters
chr10	58385137	0.0636421	0.949255	0.99986	promoter:124530	ENST00000373899.3	TFAM	hg38_genes_promoters
chr10	58385138	-0.724874	0.468529	0.99986	promoter:124530	ENST00000373899.3	TFAM	hg38_genes_promoters
chr10	58385153	-0.236059	0.813387	0.99986	promoter:124530	ENST00000373899.3	TFAM	hg38_genes_promoters
chr10	58385154	-1.19776	0.231011	0.99986	promoter:124530	ENST00000373899.3	TFAM	hg38_genes_promoters
chr10	58385156	0.0683289	0.945524	0.99986	promoter:124530	ENST00000373899.3	TFAM	hg38_genes_promoters
chr10	58385157	0.334761	0.737805	0.99986	promoter:124530	ENST00000373899.3	TFAM	hg38_genes_promoters
chr10	58385159	0.326183	0.744286	0.99986	promoter:124530	ENST00000373899.3	TFAM	hg38_genes_promoters
chr10	58385160	-0.332028	0.739868	0.99986	promoter:124530	ENST00000373899.3	TFAM	hg38_genes_promoters
chr10	58385161	0.0357962	0.971445	0.99986	promoter:124530	ENST00000373899.3	TFAM	hg38_genes_promoters
chr10	58385162	-1.24802	0.212022	0.99986	promoter:124530	ENST00000373899.3	TFAM	hg38_genes_promoters
chr10	58385186	0.0361287	0.97118	0.99986	promoter:124530	ENST00000373899.3	TFAM	hg38_genes_promoters
chr10	58385187	-0.730137	0.465306	0.99986	promoter:124530	ENST00000373899.3	TFAM	hg38_genes_promoters
chr10	58385207	0.451772	0.651433	0.99986	promoter:124530	ENST00000373899.3	TFAM	hg38_genes_promoters
chr10	58385208	-1.07189	0.283771	0.99986	promoter:124530	ENST00000373899.3	TFAM	hg38_genes_promoters
chr10	58385211	0.0335363	0.973247	0.99986	promoter:124530	ENST00000373899.3	TFAM	hg38_genes_promoters
chr10	58385212	-0.453566	0.650141	0.99986	promoter:124530	ENST00000373899.3	TFAM	hg38_genes_promoters
chr10	58385215	0.183778	0.854187	0.99986	promoter:124530	ENST00000373899.3	TFAM	hg38_genes_promoters
chr10	58385216	0.0164436	0.98688	0.99986	promoter:124530	ENST00000373899.3	TFAM	hg38_genes_promoters
chr10	58385238	0.0476092	0.962028	0.99986	promoter:124530	ENST00000373899.3	TFAM	hg38_genes_promoters
chr10	58385239	-0.198106	0.842962	0.99986	promoter:124530	ENST00000373899.3	TFAM	hg38_genes_promoters
chr10	58385241	-0.208102	0.835149	0.99986	promoter:124530	ENST00000373899.3	TFAM	hg38_genes_promoters
chr10	58385242	-0.351126	0.725494	0.99986	promoter:124530	ENST00000373899.3	TFAM	hg38_genes_promoters
chr10	58385246	0.0611499	0.95124	0.99986	promoter:124530	ENST00000373899.3	TFAM	hg38_genes_promoters
chr10	58385247	-0.0831014	0.933771	0.99986	promoter:124530	ENST00000373899.3	TFAM	hg38_genes_promoters
chr10	58385262	-0.230308	0.817852	0.99986	promoter:124530	ENST00000373899.3	TFAM	hg38_genes_promoters
chr10	58385263	-1.25467	0.2096	0.99986	promoter:124530	ENST00000373899.3	TFAM	hg38_genes_promoters
chr10	58385279	0.345996	0.729346	0.99986	promoter:124530	ENST00000373899.3	TFAM	hg38_genes_promoters
chr10	58385280	1.13222	0.25754	0.99986	promoter:124530	ENST00000373899.3	TFAM	hg38_genes_promoters
chr10	58385296	0.10341	0.917638	0.99986	promoter:124530	ENST00000373899.3	TFAM	hg38_genes_promoters
chr10	58385297	-0.0852772	0.932041	0.99986	promoter:124530	ENST00000373899.3	TFAM	hg38_genes_promoters
chr10	58385298	0.0730311	0.941781	0.99986	promoter:124530	ENST00000373899.3	TFAM	hg38_genes_promoters
chr10	58385299	0.178931	0.857992	0.99986	promoter:124530	ENST00000373899.3	TFAM	hg38_genes_promoters
chr10	58385316	-0.575772	0.56477	0.99986	promoter:124530	ENST00000373899.3	TFAM	hg38_genes_promoters
chr10	58385317	0.58968	0.555405	0.99986	promoter:124530	ENST00000373899.3	TFAM	hg38_genes_promoters
chr10	58385324	0.380578	0.703516	0.99986	promoter:124530	ENST00000373899.3	TFAM	hg38_genes_promoters
chr10	58385325	0.0515614	0.958878	0.99986	promoter:124530	ENST00000373899.3	TFAM	hg38_genes_promoters
chr10	58385331	0.37283	0.709275	0.99986	promoter:124530	ENST00000373899.3	TFAM	hg38_genes_promoters
chr10	58385332	0.745903	0.455726	0.99986	promoter:124530	ENST00000373899.3	TFAM	hg38_genes_promoters
chr10	58385338	0.820477	0.411944	0.99986	promoter:124530	ENST00000373899.3	TFAM	hg38_genes_promoters
chr10	58385339	-0.722925	0.469726	0.99986	promoter:124530	ENST00000373899.3	TFAM	hg38_genes_promoters
chr10	58385346	0.0647712	0.948356	0.99986	promoter:124531	ENST00000487519.6	TFAM	hg38_genes_promoters
chr10	58385347	-0.0665679	0.946926	0.99986	promoter:124531	ENST00000487519.6	TFAM	hg38_genes_promoters
chr10	58385348	-0.192733	0.847168	0.99986	promoter:124531	ENST00000487519.6	TFAM	hg38_genes_promoters
chr10	58385349	0.65997	0.509273	0.99986	promoter:124531	ENST00000487519.6	TFAM	hg38_genes_promoters
chr10	58385354	0.0602398	0.951965	0.99986	promoter:124531	ENST00000487519.6	TFAM	hg38_genes_promoters
chr10	58385355	0.0215961	0.98277	0.99986	promoter:124531	ENST00000487519.6	TFAM	hg38_genes_promoters
chr10	58385363	0.0543879	0.956626	0.99986	promoter:124531	ENST00000487519.6	TFAM	hg38_genes_promoters
chr10	58385364	0.204169	0.838221	0.99986	promoter:124531	ENST00000487519.6	TFAM	hg38_genes_promoters
chr10	58385368	0.0577559	0.953943	0.99986	promoter:124531	ENST00000487519.6	TFAM	hg38_genes_promoters
chr10	58385369	1.55861	0.119089	0.99986	promoter:124531	ENST00000487519.6	TFAM	hg38_genes_promoters
chr10	58385373	-0.0968141	0.922874	0.99986	promoter:124531	ENST00000487519.6	TFAM	hg38_genes_promoters
chr10	58385374	-0.148736	0.881762	0.99986	promoter:124531	ENST00000487519.6	TFAM	hg38_genes_promoters
chr10	58385386	-0.261438	0.793754	0.99986	promoter:124531	ENST00000487519.6	TFAM	hg38_genes_promoters
chr10	58385387	0.52142	0.602074	0.99986	promoter:124531	ENST00000487519.6	TFAM	hg38_genes_promoters
chr10	58385390	0.0543286	0.956673	0.99986	promoter:124531	ENST00000487519.6	TFAM	hg38_genes_promoters
chr10	58385391	0.825692	0.408979	0.99986	promoter:124531	ENST00000487519.6	TFAM	hg38_genes_promoters
chr10	58385419	0.334377	0.738095	0.99986	promoter:124532	ENST00000373895.7	TFAM	hg38_genes_promoters
chr10	58385420	0.800225	0.42358	0.99986	promoter:124532	ENST00000373895.7	TFAM	hg38_genes_promoters
chr10	58385428	-0.460919	0.644856	0.99986	promoter:124532	ENST00000373895.7	TFAM	hg38_genes_promoters
chr10	58385429	0.36007	0.718795	0.99986	promoter:124532	ENST00000373895.7	TFAM	hg38_genes_promoters
chr10	58385444	-0.0754462	0.93986	0.99986	promoter:124533	ENST00000395377.2	TFAM	hg38_genes_promoters
chr10	58385445	0.353946	0.723379	0.99986	promoter:124533	ENST00000395377.2	TFAM	hg38_genes_promoters
chr10	58385447	0.205673	0.837047	0.99986	promoter:124533	ENST00000395377.2	TFAM	hg38_genes_promoters
chr10	58385448	0.807588	0.419328	0.99986	promoter:124533	ENST00000395377.2	TFAM	hg38_genes_promoters
chr10	58385455	0.459814	0.64565	0.99986	promoter:124533	ENST00000395377.2	TFAM	hg38_genes_promoters
chr10	58385456	-0.536633	0.591521	0.99986	promoter:124533	ENST00000395377.2	TFAM	hg38_genes_promoters
chr10	58385459	0.303561	0.761462	0.99986	promoter:124533	ENST00000395377.2	TFAM	hg38_genes_promoters
chr10	58385460	-0.476969	0.633384	0.99986	promoter:124533	ENST00000395377.2	TFAM	hg38_genes_promoters
chr10	58385461	-0.570174	0.56856	0.99986	promoter:124533	ENST00000395377.2	TFAM	hg38_genes_promoters
chr10	58385462	0.354626	0.722869	0.99986	promoter:124533	ENST00000395377.2	TFAM	hg38_genes_promoters
chr10	58385509	0.268772	0.788105	0.99986	promoter:124533	ENST00000395377.2	TFAM	hg38_genes_promoters
chr10	58385510	-0.913673	0.360889	0.99986	promoter:124533	ENST00000395377.2	TFAM	hg38_genes_promoters
chr10	58385521	-0.0132318	0.989443	0.99986	promoter:124533	ENST00000395377.2	TFAM	hg38_genes_promoters
chr10	58385522	-0.679051	0.497105	0.99986	promoter:124533	ENST00000395377.2	TFAM	hg38_genes_promoters
chr10	58385541	0.278633	0.780527	0.99986	promoter:124533	ENST00000395377.2	TFAM	hg38_genes_promoters
chr10	58385542	0.381914	0.702525	0.99986	promoter:124533	ENST00000395377.2	TFAM	hg38_genes_promoters
chr10	58385546	-0.94771	0.343277	0.99986	promoter:124533	ENST00000395377.2	TFAM	hg38_genes_promoters
chr10	58385547	0.0721706	0.942466	0.99986	promoter:124533	ENST00000395377.2	TFAM	hg38_genes_promoters
chr11	17699705	1.92789	0.0538694	0.99986	1to5kb:141076	ENST00000670639.1	LINC02729	hg38_genes_1to5kb
chr11	17699706	1.6503	0.0988806	0.99986	1to5kb:141076	ENST00000670639.1	LINC02729	hg38_genes_1to5kb
chr11	17699755	1.6092	0.107573	0.99986	1to5kb:141076	ENST00000670639.1	LINC02729	hg38_genes_1to5kb
chr11	17699756	2.41112	0.0159038	0.99986	1to5kb:141076	ENST00000670639.1	LINC02729	hg38_genes_1to5kb
chr11	17699760	0.583201	0.559758	0.99986	1to5kb:141076	ENST00000670639.1	LINC02729	hg38_genes_1to5kb
chr11	17699761	0.815286	0.414908	0.99986	1to5kb:141076	ENST00000670639.1	LINC02729	hg38_genes_1to5kb
chr11	17714413	-1.13739	0.255375	0.99986	inter:10651			hg38_cpg_inter
chr11	17714414	-0.582246	0.560401	0.99986	inter:10651			hg38_cpg_inter
chr11	17714427	-0.66082	0.508728	0.99986	inter:10651			hg38_cpg_inter
chr11	17714428	0.158414	0.87413	0.99986	inter:10651			hg38_cpg_inter
chr11	17714437	0.0241428	0.980739	0.99986	inter:10651			hg38_cpg_inter
chr11	17714438	1.19631	0.231576	0.99986	inter:10651			hg38_cpg_inter
chr11	17714496	-0.227834	0.819775	0.99986	inter:10651			hg38_cpg_inter
chr11	17714497	0.177386	0.859205	0.99986	inter:10651			hg38_cpg_inter
chr11	17714559	1.42466	0.154254	0.99986	inter:10651			hg38_cpg_inter
chr11	17714560	2.12206	0.0338329	0.99986	inter:10651			hg38_cpg_inter
chr11	17714793	-0.814773	0.415202	0.99986	1to5kb:133335	ENST00000250003.4	MYOD1	hg38_genes_1to5kb
chr11	17714794	-0.681306	0.495678	0.99986	1to5kb:133335	ENST00000250003.4	MYOD1	hg38_genes_1to5kb
chr11	17714845	0.0304548	0.975704	0.99986	1to5kb:133335	ENST00000250003.4	MYOD1	hg38_genes_1to5kb
chr11	17714846	-0.6823	0.495049	0.99986	1to5kb:133335	ENST00000250003.4	MYOD1	hg38_genes_1to5kb
chr11	17715018	0.353642	0.723607	0.99986	1to5kb:133335	ENST00000250003.4	MYOD1	hg38_genes_1to5kb
chr11	17715019	-0.0442937	0.96467	0.99986	1to5kb:133335	ENST00000250003.4	MYOD1	hg38_genes_1to5kb
chr11	17715140	-1.09223	0.274731	0.99986	1to5kb:133335	ENST00000250003.4	MYOD1	hg38_genes_1to5kb
chr11	17715141	-0.987106	0.323591	0.99986	1to5kb:133335	ENST00000250003.4	MYOD1	hg38_genes_1to5kb
chr11	17715205	0.0997902	0.920511	0.99986	1to5kb:133335	ENST00000250003.4	MYOD1	hg38_genes_1to5kb
chr11	17715206	0.476586	0.633657	0.99986	1to5kb:133335	ENST00000250003.4	MYOD1	hg38_genes_1to5kb
chr11	17715239	-0.488556	0.625156	0.99986	1to5kb:133335	ENST00000250003.4	MYOD1	hg38_genes_1to5kb
chr11	17715240	-1.09746	0.27244	0.99986	1to5kb:133335	ENST00000250003.4	MYOD1	hg38_genes_1to5kb
chr11	17715329	0.49855	0.618096	0.99986	1to5kb:133335	ENST00000250003.4	MYOD1	hg38_genes_1to5kb
chr11	17715330	-0.299557	0.764515	0.99986	1to5kb:133335	ENST00000250003.4	MYOD1	hg38_genes_1to5kb
chr11	17718562	-0.10454	0.916741	0.99986	1to5kb:133335	ENST00000250003.4	MYOD1	hg38_genes_1to5kb
chr11	17718563	-1.20572	0.227925	0.99986	1to5kb:133335	ENST00000250003.4	MYOD1	hg38_genes_1to5kb
chr11	17718570	0.410045	0.681773	0.99986	1to5kb:133335	ENST00000250003.4	MYOD1	hg38_genes_1to5kb
chr11	17718571	1.44913	0.147301	0.99986	promoter:133335	ENST00000250003.4	MYOD1	hg38_genes_promoters
chr11	17718632	0.28581	0.775024	0.99986	promoter:133335	ENST00000250003.4	MYOD1	hg38_genes_promoters
chr11	17718633	-0.013973	0.988852	0.99986	promoter:133335	ENST00000250003.4	MYOD1	hg38_genes_promoters
chr11	17718659	-0.12767	0.89841	0.99986	promoter:133335	ENST00000250003.4	MYOD1	hg38_genes_promoters
chr11	17718660	-0.116032	0.907627	0.99986	promoter:133335	ENST00000250003.4	MYOD1	hg38_genes_promoters
chr11	17718661	-0.41529	0.67793	0.99986	promoter:133335	ENST00000250003.4	MYOD1	hg38_genes_promoters
chr11	17718662	-1.37367	0.169544	0.99986	promoter:133335	ENST00000250003.4	MYOD1	hg38_genes_promoters
chr11	17718670	-0.219238	0.826465	0.99986	promoter:133335	ENST00000250003.4	MYOD1	hg38_genes_promoters
chr11	17718671	-0.899022	0.368641	0.99986	promoter:133335	ENST00000250003.4	MYOD1	hg38_genes_promoters
chr11	17718683	-1.18512	0.235972	0.99986	promoter:133335	ENST00000250003.4	MYOD1	hg38_genes_promoters
chr11	17718684	-0.967826	0.333131	0.99986	promoter:133335	ENST00000250003.4	MYOD1	hg38_genes_promoters
chr11	17718766	-0.261014	0.794082	0.99986	promoter:133335	ENST00000250003.4	MYOD1	hg38_genes_promoters
chr11	17718767	-0.657356	0.510952	0.99986	promoter:133335	ENST00000250003.4	MYOD1	hg38_genes_promoters
chr11	17718809	0.0472179	0.96234	0.99986	promoter:133335	ENST00000250003.4	MYOD1	hg38_genes_promoters
chr11	17718810	0.253043	0.800235	0.99986	promoter:133335	ENST00000250003.4	MYOD1	hg38_genes_promoters
chr11	17718827	-0.172724	0.862868	0.99986	promoter:133335	ENST00000250003.4	MYOD1	hg38_genes_promoters
chr11	17718828	-0.10715	0.91467	0.99986	promoter:133335	ENST00000250003.4	MYOD1	hg38_genes_promoters
chr11	17718829	-0.0262946	0.979022	0.99986	promoter:133335	ENST00000250003.4	MYOD1	hg38_genes_promoters
chr11	17718830	-0.148411	0.882018	0.99986	promoter:133335	ENST00000250003.4	MYOD1	hg38_genes_promoters
chr11	17718850	1.31312	0.189142	0.99986	promoter:133335	ENST00000250003.4	MYOD1	hg38_genes_promoters
chr11	17718851	0.920104	0.357518	0.99986	promoter:133335	ENST00000250003.4	MYOD1	hg38_genes_promoters
chr11	17718883	-0.769819	0.441407	0.99986	promoter:133335	ENST00000250003.4	MYOD1	hg38_genes_promoters
chr11	17718884	-0.235474	0.813841	0.99986	promoter:133335	ENST00000250003.4	MYOD1	hg38_genes_promoters
chr11	17718909	-1.30679	0.191283	0.99986	promoter:133335	ENST00000250003.4	MYOD1	hg38_genes_promoters
chr11	17718910	-0.182801	0.854954	0.99986	promoter:133335	ENST00000250003.4	MYOD1	hg38_genes_promoters
chr11	17718933	-0.977448	0.328348	0.99986	promoter:133335	ENST00000250003.4	MYOD1	hg38_genes_promoters
chr11	17718934	-0.362586	0.716914	0.99986	promoter:133335	ENST00000250003.4	MYOD1	hg38_genes_promoters
chr11	17718943	-0.678834	0.497243	0.99986	promoter:133335	ENST00000250003.4	MYOD1	hg38_genes_promoters
chr11	17718944	0.0217178	0.982673	0.99986	promoter:133335	ENST00000250003.4	MYOD1	hg38_genes_promoters
chr11	17718962	-1.131	0.258055	0.99986	promoter:133335	ENST00000250003.4	MYOD1	hg38_genes_promoters
chr11	17718963	-0.0329927	0.97368	0.99986	promoter:133335	ENST00000250003.4	MYOD1	hg38_genes_promoters
chr11	17718967	-0.0441454	0.964788	0.99986	promoter:133335	ENST00000250003.4	MYOD1	hg38_genes_promoters
chr11	17718968	0.452527	0.65089	0.99986	promoter:133335	ENST00000250003.4	MYOD1	hg38_genes_promoters
chr11	17718976	-0.424709	0.671049	0.99986	promoter:133335	ENST00000250003.4	MYOD1	hg38_genes_promoters
chr11	17718977	-1.07265	0.28343	0.99986	promoter:133335	ENST00000250003.4	MYOD1	hg38_genes_promoters
chr11	17718982	0.770939	0.440743	0.99986	promoter:133335	ENST00000250003.4	MYOD1	hg38_genes_promoters
chr11	17718983	0.283682	0.776654	0.99986	promoter:133335	ENST00000250003.4	MYOD1	hg38_genes_promoters
chr11	17718998	-1.39276	0.163693	0.99986	promoter:133335	ENST00000250003.4	MYOD1	hg38_genes_promoters
chr11	17718999	0.169177	0.865658	0.99986	promoter:133335	ENST00000250003.4	MYOD1	hg38_genes_promoters
chr11	17719009	-0.0619598	0.950595	0.99986	promoter:133335	ENST00000250003.4	MYOD1	hg38_genes_promoters
chr11	17719010	0.250051	0.802548	0.99986	promoter:133335	ENST00000250003.4	MYOD1	hg38_genes_promoters
chr11	17719025	-1.08527	0.2778	0.99986	promoter:133335	ENST00000250003.4	MYOD1	hg38_genes_promoters
chr11	17719026	-1.46021	0.144234	0.99986	promoter:133335	ENST00000250003.4	MYOD1	hg38_genes_promoters
chr11	17719029	-0.81194	0.416826	0.99986	promoter:133335	ENST00000250003.4	MYOD1	hg38_genes_promoters
chr11	17719030	0.402748	0.687133	0.99986	promoter:133335	ENST00000250003.4	MYOD1	hg38_genes_promoters
chr11	17719046	-0.084764	0.932449	0.99986	promoter:133335	ENST00000250003.4	MYOD1	hg38_genes_promoters
chr11	17719047	0.315591	0.752313	0.99986	promoter:133335	ENST00000250003.4	MYOD1	hg38_genes_promoters
chr11	17719069	0.626679	0.53087	0.99986	promoter:133335	ENST00000250003.4	MYOD1	hg38_genes_promoters
chr11	17719070	1.28796	0.197759	0.99986	promoter:133335	ENST00000250003.4	MYOD1	hg38_genes_promoters
chr11	17719088	1.40137	0.161104	0.99986	promoter:133335	ENST00000250003.4	MYOD1	hg38_genes_promoters
chr11	17719089	0.471508	0.637278	0.99986	promoter:133335	ENST00000250003.4	MYOD1	hg38_genes_promoters
chr11	17719102	0.407282	0.683801	0.99986	promoter:133335	ENST00000250003.4	MYOD1	hg38_genes_promoters
chr11	17719103	0.334221	0.738213	0.99986	promoter:133335	ENST00000250003.4	MYOD1	hg38_genes_promoters
chr11	17719158	-1.13527	0.256264	0.99986	promoter:133335	ENST00000250003.4	MYOD1	hg38_genes_promoters
chr11	17719159	1.26881	0.204509	0.99986	promoter:133335	ENST00000250003.4	MYOD1	hg38_genes_promoters
chr11	17719176	-0.44962	0.652984	0.99986	promoter:133335	ENST00000250003.4	MYOD1	hg38_genes_promoters
chr11	17719177	-0.893086	0.371811	0.99986	promoter:133335	ENST00000250003.4	MYOD1	hg38_genes_promoters
chr11	17719243	0.133533	0.893772	0.99986	promoter:133335	ENST00000250003.4	MYOD1	hg38_genes_promoters
chr11	17719244	1.54871	0.121452	0.99986	promoter:133335	ENST00000250003.4	MYOD1	hg38_genes_promoters
chr11	17719245	-0.905761	0.365062	0.99986	promoter:133335	ENST00000250003.4	MYOD1	hg38_genes_promoters
chr11	17719246	0.729833	0.465492	0.99986	promoter:133335	ENST00000250003.4	MYOD1	hg38_genes_promoters
chr11	17719247	-0.962111	0.335994	0.99986	promoter:133335	ENST00000250003.4	MYOD1	hg38_genes_promoters
chr11	17719248	0.697505	0.485487	0.99986	promoter:133335	ENST00000250003.4	MYOD1	hg38_genes_promoters
chr11	17719256	-0.0244533	0.980491	0.99986	promoter:133335	ENST00000250003.4	MYOD1	hg38_genes_promoters
chr11	17719257	0.876727	0.380635	0.99986	promoter:133335	ENST00000250003.4	MYOD1	hg38_genes_promoters
chr11	17719263	-1.21152	0.225695	0.99986	promoter:133335	ENST00000250003.4	MYOD1	hg38_genes_promoters
chr11	17719264	0.595701	0.551375	0.99986	promoter:133335	ENST00000250003.4	MYOD1	hg38_genes_promoters
chr11	17719265	-1.64624	0.0997147	0.99986	promoter:133335	ENST00000250003.4	MYOD1	hg38_genes_promoters
chr11	17719266	0.677444	0.498124	0.99986	promoter:133335	ENST00000250003.4	MYOD1	hg38_genes_promoters
chr11	17719278	0.362407	0.717048	0.99986	promoter:133335	ENST00000250003.4	MYOD1	hg38_genes_promoters
chr11	17719279	1.59645	0.110388	0.99986	promoter:133335	ENST00000250003.4	MYOD1	hg38_genes_promoters
chr11	17719304	-1.58643	0.112641	0.99986	promoter:133335	ENST00000250003.4	MYOD1	hg38_genes_promoters
chr11	17719305	-0.0382852	0.96946	0.99986	promoter:133335	ENST00000250003.4	MYOD1	hg38_genes_promoters
chr11	17719309	1.00588	0.314472	0.99986	promoter:133335	ENST00000250003.4	MYOD1	hg38_genes_promoters
chr11	17719310	1.49812	0.134102	0.99986	promoter:133335	ENST00000250003.4	MYOD1	hg38_genes_promoters
chr11	17719327	-1.11063	0.266727	0.99986	promoter:133335	ENST00000250003.4	MYOD1	hg38_genes_promoters
chr11	17719328	1.14401	0.25262	0.99986	promoter:133335	ENST00000250003.4	MYOD1	hg38_genes_promoters
chr11	17719340	-0.779225	0.435847	0.99986	promoter:133335	ENST00000250003.4	MYOD1	hg38_genes_promoters
chr11	17719341	0.852322	0.394036	0.99986	promoter:133335	ENST00000250003.4	MYOD1	hg38_genes_promoters
chr11	17719344	-0.572234	0.567163	0.99986	promoter:133335	ENST00000250003.4	MYOD1	hg38_genes_promoters
chr11	17719345	-0.631915	0.527442	0.99986	promoter:133335	ENST00000250003.4	MYOD1	hg38_genes_promoters
chr11	17719363	-0.991628	0.321379	0.99986	promoter:133335	ENST00000250003.4	MYOD1	hg38_genes_promoters
chr11	17719364	-0.893117	0.371795	0.99986	promoter:133335	ENST00000250003.4	MYOD1	hg38_genes_promoters
chr11	17719378	1.57651	0.114908	0.99986	promoter:133335	ENST00000250003.4	MYOD1	hg38_genes_promoters
chr11	17719379	1.0136	0.310775	0.99986	promoter:133335	ENST00000250003.4	MYOD1	hg38_genes_promoters
chr11	17719380	1.44249	0.149163	0.99986	promoter:133335	ENST00000250003.4	MYOD1	hg38_genes_promoters
chr11	17719381	-0.50988	0.610135	0.99986	promoter:133335	ENST00000250003.4	MYOD1	hg38_genes_promoters
chr11	17719384	1.2869	0.19813	0.99986	promoter:133335	ENST00000250003.4	MYOD1	hg38_genes_promoters
chr11	17719385	0.0762708	0.939204	0.99986	promoter:133335	ENST00000250003.4	MYOD1	hg38_genes_promoters
chr11	17719400	0.858073	0.390852	0.99986	promoter:133335	ENST00000250003.4	MYOD1	hg38_genes_promoters
chr11	17719401	-1.45912	0.144533	0.99986	promoter:133335	ENST00000250003.4	MYOD1	hg38_genes_promoters
chr11	17719420	0.580459	0.561605	0.99986	promoter:133335	ENST00000250003.4	MYOD1	hg38_genes_promoters
chr11	17719421	0.633712	0.526269	0.99986	promoter:133335	ENST00000250003.4	MYOD1	hg38_genes_promoters
chr11	17719430	0.776501	0.437453	0.99986	promoter:133335	ENST00000250003.4	MYOD1	hg38_genes_promoters
chr11	17719431	-0.358755	0.719779	0.99986	promoter:133335	ENST00000250003.4	MYOD1	hg38_genes_promoters
chr11	17719439	0.668748	0.503656	0.99986	promoter:133335	ENST00000250003.4	MYOD1	hg38_genes_promoters
chr11	17719440	-1.15556	0.247861	0.99986	promoter:133335	ENST00000250003.4	MYOD1	hg38_genes_promoters
chr11	17719458	-0.305263	0.760166	0.99986	promoter:133335	ENST00000250003.4	MYOD1	hg38_genes_promoters
chr11	17719459	0.424571	0.671149	0.99986	promoter:133335	ENST00000250003.4	MYOD1	hg38_genes_promoters
chr11	17719463	-1.39963	0.161623	0.99986	promoter:133335	ENST00000250003.4	MYOD1	hg38_genes_promoters
chr11	17719464	-2.11996	0.0340091	0.99986	promoter:133335	ENST00000250003.4	MYOD1	hg38_genes_promoters
chr11	17719483	0.617635	0.536816	0.99986	promoter:133335	ENST00000250003.4	MYOD1	hg38_genes_promoters
chr11	17719484	0.387036	0.698729	0.99986	promoter:133335	ENST00000250003.4	MYOD1	hg38_genes_promoters
chr11	17719507	0.33684	0.736237	0.99986	promoter:133335	ENST00000250003.4	MYOD1	hg38_genes_promoters
chr11	17719508	0.599924	0.548557	0.99986	promoter:133335	ENST00000250003.4	MYOD1	hg38_genes_promoters
chr11	17719518	0.599593	0.548778	0.99986	promoter:133335	ENST00000250003.4	MYOD1	hg38_genes_promoters
chr11	17719519	-0.464656	0.642178	0.99986	promoter:133335	ENST00000250003.4	MYOD1	hg38_genes_promoters
chr11	17719523	-0.408643	0.682802	0.99986	promoter:133335	ENST00000250003.4	MYOD1	hg38_genes_promoters
chr11	17719524	-0.311512	0.755411	0.99986	promoter:133335	ENST00000250003.4	MYOD1	hg38_genes_promoters
chr11	17719537	-1.42107	0.155295	0.99986	promoter:133335	ENST00000250003.4	MYOD1	hg38_genes_promoters
chr11	17719538	0.980626	0.326777	0.99986	promoter:133335	ENST00000250003.4	MYOD1	hg38_genes_promoters
chr11	17719555	-0.483809	0.628521	0.99986	promoter:133335	ENST00000250003.4	MYOD1	hg38_genes_promoters
chr11	17719556	1.74565	0.0808713	0.99986	promoter:133335	ENST00000250003.4	MYOD1	hg38_genes_promoters
chr11	17719562	1.79661	0.0723971	0.99986	promoter:133335	ENST00000250003.4	MYOD1	hg38_genes_promoters
chr11	17719563	1.11322	0.265614	0.99986	promoter:133335	ENST00000250003.4	MYOD1	hg38_genes_promoters
chr11	17719592	-0.502781	0.615118	0.99986	5UTR:88576	ENST00000250003.4	MYOD1	hg38_genes_5UTRs
chr11	17719593	-0.185446	0.852879	0.99986	5UTR:88576	ENST00000250003.4	MYOD1	hg38_genes_5UTRs
chr11	17719598	2.39576	0.0165858	0.99986	5UTR:88576	ENST00000250003.4	MYOD1	hg38_genes_5UTRs
chr11	17719599	0.420486	0.674131	0.99986	5UTR:88576	ENST00000250003.4	MYOD1	hg38_genes_5UTRs
chr11	17719601	0.524713	0.599783	0.99986	5UTR:88576	ENST00000250003.4	MYOD1	hg38_genes_5UTRs
chr11	17719602	-0.841632	0.399994	0.99986	5UTR:88576	ENST00000250003.4	MYOD1	hg38_genes_5UTRs
chr11	17719626	-0.591333	0.554297	0.99986	5UTR:88576	ENST00000250003.4	MYOD1	hg38_genes_5UTRs
chr11	17719627	-1.30004	0.193588	0.99986	5UTR:88576	ENST00000250003.4	MYOD1	hg38_genes_5UTRs
chr11	17719696	0.0634059	0.949443	0.99986	5UTR:88576	ENST00000250003.4	MYOD1	hg38_genes_5UTRs
chr11	17719697	0.52674	0.598374	0.99986	5UTR:88576	ENST00000250003.4	MYOD1	hg38_genes_5UTRs
chr11	17719705	0.0761861	0.939271	0.99986	5UTR:88576	ENST00000250003.4	MYOD1	hg38_genes_5UTRs
chr11	17719706	-0.398922	0.689951	0.99986	5UTR:88576	ENST00000250003.4	MYOD1	hg38_genes_5UTRs
chr11	17719709	1.08875	0.276263	0.99986	5UTR:88576	ENST00000250003.4	MYOD1	hg38_genes_5UTRs
chr11	17719710	-0.646714	0.517817	0.99986	5UTR:88576	ENST00000250003.4	MYOD1	hg38_genes_5UTRs
chr11	17719722	-0.112833	0.910163	0.99986	5UTR:88576	ENST00000250003.4	MYOD1	hg38_genes_5UTRs
chr11	17719723	-1.03946	0.29859	0.99986	5UTR:88576	ENST00000250003.4	MYOD1	hg38_genes_5UTRs
chr11	17719736	1.9048	0.0568057	0.99986	5UTR:88576	ENST00000250003.4	MYOD1	hg38_genes_5UTRs
chr11	17719737	0.27668	0.782026	0.99986	5UTR:88576	ENST00000250003.4	MYOD1	hg38_genes_5UTRs
chr11	17719749	-0.532883	0.594114	0.99986	5UTR:88576	ENST00000250003.4	MYOD1	hg38_genes_5UTRs
chr11	17719750	-0.223674	0.823011	0.99986	5UTR:88576	ENST00000250003.4	MYOD1	hg38_genes_5UTRs
chr11	17719761	0.712154	0.476369	0.99986	5UTR:88576	ENST00000250003.4	MYOD1	hg38_genes_5UTRs
chr11	17719762	1.02446	0.305617	0.99986	5UTR:88576	ENST00000250003.4	MYOD1	hg38_genes_5UTRs
chr11	17719766	2.24071	0.0250451	0.99986	5UTR:88576	ENST00000250003.4	MYOD1	hg38_genes_5UTRs
chr11	17719767	-0.455053	0.649071	0.99986	5UTR:88576	ENST00000250003.4	MYOD1	hg38_genes_5UTRs
chr11	17719768	0.584416	0.55894	0.99986	5UTR:88576	ENST00000250003.4	MYOD1	hg38_genes_5UTRs
chr11	17719769	-0.119973	0.904504	0.99986	5UTR:88576	ENST00000250003.4	MYOD1	hg38_genes_5UTRs
chr11	17719774	1.35389	0.175772	0.99986	5UTR:88576	ENST00000250003.4	MYOD1	hg38_genes_5UTRs
chr11	17719775	0.401688	0.687914	0.99986	5UTR:88576	ENST00000250003.4	MYOD1	hg38_genes_5UTRs
chr11	17719796	1.8565	0.063382	0.99986	exon:889930	ENST00000250003.4	MYOD1	hg38_genes_exons
chr11	17719797	-0.0112544	0.99102	0.99986	exon:889930	ENST00000250003.4	MYOD1	hg38_genes_exons
chr11	17719802	-0.0346725	0.972341	0.99986	exon:889930	ENST00000250003.4	MYOD1	hg38_genes_exons
chr11	17719803	0.574843	0.565398	0.99986	exon:889930	ENST00000250003.4	MYOD1	hg38_genes_exons
chr11	17719807	-1.16059	0.245807	0.99986	exon:889930	ENST00000250003.4	MYOD1	hg38_genes_exons
chr11	17719808	-0.233453	0.81541	0.99986	exon:889930	ENST00000250003.4	MYOD1	hg38_genes_exons
chr11	17719809	0.384369	0.700705	0.99986	exon:889930	ENST00000250003.4	MYOD1	hg38_genes_exons
chr11	17719810	0.626814	0.530781	0.99986	exon:889930	ENST00000250003.4	MYOD1	hg38_genes_exons
chr11	17719812	2.07411	0.0380694	0.99986	exon:889930	ENST00000250003.4	MYOD1	hg38_genes_exons
chr11	17719813	1.57628	0.114962	0.99986	exon:889930	ENST00000250003.4	MYOD1	hg38_genes_exons
chr11	17719823	1.66842	0.0952331	0.99986	exon:889930	ENST00000250003.4	MYOD1	hg38_genes_exons
chr11	17719824	0.20648	0.836416	0.99986	exon:889930	ENST00000250003.4	MYOD1	hg38_genes_exons
chr11	17719830	1.0379	0.299317	0.99986	exon:889930	ENST00000250003.4	MYOD1	hg38_genes_exons
chr11	17719831	1.36156	0.173336	0.99986	exon:889930	ENST00000250003.4	MYOD1	hg38_genes_exons
chr11	17719833	1.83696	0.0662153	0.99986	exon:889930	ENST00000250003.4	MYOD1	hg38_genes_exons
chr11	17719834	0.732773	0.463697	0.99986	exon:889930	ENST00000250003.4	MYOD1	hg38_genes_exons
chr11	17719859	2.67124	0.00755712	0.99986	exon:889930	ENST00000250003.4	MYOD1	hg38_genes_exons
chr11	17719860	1.9762	0.0481318	0.99986	exon:889930	ENST00000250003.4	MYOD1	hg38_genes_exons
chr11	17719863	1.20001	0.230135	0.99986	exon:889930	ENST00000250003.4	MYOD1	hg38_genes_exons
chr11	17719864	0.352282	0.724627	0.99986	exon:889930	ENST00000250003.4	MYOD1	hg38_genes_exons
chr11	17719875	1.013	0.311061	0.99986	exon:889930	ENST00000250003.4	MYOD1	hg38_genes_exons
chr11	17719876	1.10213	0.270405	0.99986	exon:889930	ENST00000250003.4	MYOD1	hg38_genes_exons
chr11	17719880	1.70351	0.0884733	0.99986	exon:889930	ENST00000250003.4	MYOD1	hg38_genes_exons
chr11	17719881	0.1274	0.898624	0.99986	exon:889930	ENST00000250003.4	MYOD1	hg38_genes_exons
chr11	17719887	2.15865	0.0308772	0.99986	exon:889930	ENST00000250003.4	MYOD1	hg38_genes_exons
chr11	17719888	0.38196	0.702491	0.99986	exon:889930	ENST00000250003.4	MYOD1	hg38_genes_exons
chr11	17719895	0.925274	0.354823	0.99986	exon:889930	ENST00000250003.4	MYOD1	hg38_genes_exons
chr11	17719896	1.4269	0.15361	0.99986	exon:889930	ENST00000250003.4	MYOD1	hg38_genes_exons
chr11	17719903	1.27693	0.201627	0.99986	exon:889930	ENST00000250003.4	MYOD1	hg38_genes_exons
chr11	17719904	1.83561	0.0664154	0.99986	exon:889930	ENST00000250003.4	MYOD1	hg38_genes_exons
chr11	17719911	-0.0711846	0.943251	0.99986	exon:889930	ENST00000250003.4	MYOD1	hg38_genes_exons
chr11	17719912	0.567406	0.570438	0.99986	exon:889930	ENST00000250003.4	MYOD1	hg38_genes_exons
chr11	17719925	1.41566	0.156876	0.99986	exon:889930	ENST00000250003.4	MYOD1	hg38_genes_exons
chr11	17719926	1.60541	0.108404	0.99986	exon:889930	ENST00000250003.4	MYOD1	hg38_genes_exons
chr11	17719927	2.40805	0.0160381	0.99986	exon:889930	ENST00000250003.4	MYOD1	hg38_genes_exons
chr11	17719928	2.02462	0.0429069	0.99986	exon:889930	ENST00000250003.4	MYOD1	hg38_genes_exons
chr11	17719938	0.895661	0.370434	0.99986	exon:889930	ENST00000250003.4	MYOD1	hg38_genes_exons
chr11	17719939	-0.0903859	0.927981	0.99986	exon:889930	ENST00000250003.4	MYOD1	hg38_genes_exons
chr11	17719944	0.936279	0.34913	0.99986	exon:889930	ENST00000250003.4	MYOD1	hg38_genes_exons
chr11	17719945	0.695011	0.487048	0.99986	exon:889930	ENST00000250003.4	MYOD1	hg38_genes_exons
chr11	17719946	-0.974641	0.329738	0.99986	exon:889930	ENST00000250003.4	MYOD1	hg38_genes_exons
chr11	17719947	-0.593143	0.553085	0.99986	exon:889930	ENST00000250003.4	MYOD1	hg38_genes_exons
chr11	17719959	1.87973	0.0601447	0.99986	exon:889930	ENST00000250003.4	MYOD1	hg38_genes_exons
chr11	17719960	1.35085	0.176745	0.99986	exon:889930	ENST00000250003.4	MYOD1	hg38_genes_exons
chr11	17719970	1.53243	0.125417	0.99986	exon:889930	ENST00000250003.4	MYOD1	hg38_genes_exons
chr11	17719971	1.20621	0.227738	0.99986	exon:889930	ENST00000250003.4	MYOD1	hg38_genes_exons
chr11	17719980	1.33878	0.180643	0.99986	exon:889930	ENST00000250003.4	MYOD1	hg38_genes_exons
chr11	17719981	1.72577	0.0843893	0.99986	exon:889930	ENST00000250003.4	MYOD1	hg38_genes_exons
chr11	17719982	2.64743	0.00811057	0.99986	exon:889930	ENST00000250003.4	MYOD1	hg38_genes_exons
chr11	17719983	2.74422	0.00606546	0.99986	exon:889930	ENST00000250003.4	MYOD1	hg38_genes_exons
chr11	17719985	1.78534	0.0742055	0.99986	exon:889930	ENST00000250003.4	MYOD1	hg38_genes_exons
chr11	17719986	1.36077	0.173586	0.99986	exon:889930	ENST00000250003.4	MYOD1	hg38_genes_exons
chr11	17719994	-0.923183	0.355912	0.99986	exon:889930	ENST00000250003.4	MYOD1	hg38_genes_exons
chr11	17719995	-0.19792	0.843107	0.99986	exon:889930	ENST00000250003.4	MYOD1	hg38_genes_exons
chr11	17720000	1.18382	0.236486	0.99986	exon:889930	ENST00000250003.4	MYOD1	hg38_genes_exons
chr11	17720001	0.348537	0.727437	0.99986	exon:889930	ENST00000250003.4	MYOD1	hg38_genes_exons
chr11	17720004	0.439818	0.660069	0.99986	exon:889930	ENST00000250003.4	MYOD1	hg38_genes_exons
chr11	17720005	0.74968	0.453447	0.99986	exon:889930	ENST00000250003.4	MYOD1	hg38_genes_exons
chr11	17720008	-0.148651	0.881829	0.99986	exon:889930	ENST00000250003.4	MYOD1	hg38_genes_exons
chr11	17720009	-0.0618041	0.950719	0.99986	exon:889930	ENST00000250003.4	MYOD1	hg38_genes_exons
chr11	17720016	1.05914	0.289538	0.99986	exon:889930	ENST00000250003.4	MYOD1	hg38_genes_exons
chr11	17720017	0.39233	0.694814	0.99986	exon:889930	ENST00000250003.4	MYOD1	hg38_genes_exons
chr11	17720026	1.39698	0.16242	0.99986	exon:889930	ENST00000250003.4	MYOD1	hg38_genes_exons
chr11	17720027	-0.431809	0.66588	0.99986	exon:889930	ENST00000250003.4	MYOD1	hg38_genes_exons
chr11	17720028	2.09774	0.0359283	0.99986	exon:889930	ENST00000250003.4	MYOD1	hg38_genes_exons
chr11	17720029	1.62787	0.103552	0.99986	exon:889930	ENST00000250003.4	MYOD1	hg38_genes_exons
chr11	17720030	1.97157	0.0486591	0.99986	exon:889930	ENST00000250003.4	MYOD1	hg38_genes_exons
chr11	17720031	1.04198	0.29742	0.99986	exon:889930	ENST00000250003.4	MYOD1	hg38_genes_exons
chr11	17720037	-0.194146	0.846061	0.99986	exon:889930	ENST00000250003.4	MYOD1	hg38_genes_exons
chr11	17720038	0.197555	0.843393	0.99986	exon:889930	ENST00000250003.4	MYOD1	hg38_genes_exons
chr11	17720051	-0.429054	0.667884	0.99986	exon:889930	ENST00000250003.4	MYOD1	hg38_genes_exons
chr11	17720052	1.86745	0.0618387	0.99986	exon:889930	ENST00000250003.4	MYOD1	hg38_genes_exons
chr11	17720056	1.84365	0.0652347	0.99986	exon:889930	ENST00000250003.4	MYOD1	hg38_genes_exons
chr11	17720057	1.14287	0.253094	0.99986	exon:889930	ENST00000250003.4	MYOD1	hg38_genes_exons
chr11	17720081	0.0179745	0.985659	0.99986	exon:889930	ENST00000250003.4	MYOD1	hg38_genes_exons
chr11	17720082	0.425963	0.670135	0.99986	exon:889930	ENST00000250003.4	MYOD1	hg38_genes_exons
chr11	17720089	-0.402925	0.687003	0.99986	exon:889930	ENST00000250003.4	MYOD1	hg38_genes_exons
chr11	17720090	-0.059224	0.952774	0.99986	exon:889930	ENST00000250003.4	MYOD1	hg38_genes_exons
chr11	17720103	-0.499529	0.617407	0.99986	exon:889930	ENST00000250003.4	MYOD1	hg38_genes_exons
chr11	17720104	-0.346179	0.729208	0.99986	exon:889930	ENST00000250003.4	MYOD1	hg38_genes_exons
chr11	17720106	-0.610782	0.541344	0.99986	exon:889930	ENST00000250003.4	MYOD1	hg38_genes_exons
chr11	17720107	-0.219168	0.826519	0.99986	exon:889930	ENST00000250003.4	MYOD1	hg38_genes_exons
chr11	17720110	-0.0869117	0.930742	0.99986	exon:889930	ENST00000250003.4	MYOD1	hg38_genes_exons
chr11	17720111	0.394528	0.693192	0.99986	exon:889930	ENST00000250003.4	MYOD1	hg38_genes_exons
chr11	17720113	-0.118586	0.905603	0.99986	exon:889930	ENST00000250003.4	MYOD1	hg38_genes_exons
chr11	17720114	-0.55648	0.577883	0.99986	exon:889930	ENST00000250003.4	MYOD1	hg38_genes_exons
chr11	17720121	-0.25784	0.796531	0.99986	exon:889930	ENST00000250003.4	MYOD1	hg38_genes_exons
chr11	17720122	-1.30006	0.193581	0.99986	exon:889930	ENST00000250003.4	MYOD1	hg38_genes_exons
chr11	17720131	0.819824	0.412316	0.99986	exon:889930	ENST00000250003.4	MYOD1	hg38_genes_exons
chr11	17720132	0.171581	0.863767	0.99986	exon:889930	ENST00000250003.4	MYOD1	hg38_genes_exons
chr11	17720133	2.05117	0.0402502	0.99986	exon:889930	ENST00000250003.4	MYOD1	hg38_genes_exons
chr11	17720134	1.35701	0.174778	0.99986	exon:889930	ENST00000250003.4	MYOD1	hg38_genes_exons
chr11	17720137	-0.747753	0.454609	0.99986	exon:889930	ENST00000250003.4	MYOD1	hg38_genes_exons
chr11	17720138	-0.188401	0.850562	0.99986	exon:889930	ENST00000250003.4	MYOD1	hg38_genes_exons
chr11	17720140	-0.401992	0.68769	0.99986	exon:889930	ENST00000250003.4	MYOD1	hg38_genes_exons
chr11	17720141	0.735583	0.461984	0.99986	exon:889930	ENST00000250003.4	MYOD1	hg38_genes_exons
chr11	17720143	0.209963	0.833697	0.99986	exon:889930	ENST00000250003.4	MYOD1	hg38_genes_exons
chr11	17720144	0.748843	0.453952	0.99986	exon:889930	ENST00000250003.4	MYOD1	hg38_genes_exons
chr11	17720182	-0.270141	0.787052	0.99986	exon:889930	ENST00000250003.4	MYOD1	hg38_genes_exons
chr11	17720183	0.143937	0.88555	0.99986	exon:889930	ENST00000250003.4	MYOD1	hg38_genes_exons
chr11	17720189	2.31176	0.0207909	0.99986	exon:889930	ENST00000250003.4	MYOD1	hg38_genes_exons
chr11	17720190	1.86112	0.0627274	0.99986	exon:889930	ENST00000250003.4	MYOD1	hg38_genes_exons
chr11	17720192	1.13651	0.255743	0.99986	exon:889930	ENST00000250003.4	MYOD1	hg38_genes_exons
chr11	17720193	0.525315	0.599364	0.99986	exon:889930	ENST00000250003.4	MYOD1	hg38_genes_exons
chr11	17720209	-0.572543	0.566954	0.99986	exon:889930	ENST00000250003.4	MYOD1	hg38_genes_exons
chr11	17720210	-0.0115447	0.990789	0.99986	exon:889930	ENST00000250003.4	MYOD1	hg38_genes_exons
chr11	64305032	0.409374	0.682265	0.99986	promoter:135618	ENST00000406310.6	ESRRA	hg38_genes_promoters
chr11	64305033	0.287741	0.773545	0.99986	promoter:135618	ENST00000406310.6	ESRRA	hg38_genes_promoters
chr11	64305059	1.33202	0.182854	0.99986	promoter:135618	ENST00000406310.6	ESRRA	hg38_genes_promoters
chr11	64305060	-0.0106749	0.991483	0.99986	promoter:135618	ENST00000406310.6	ESRRA	hg38_genes_promoters
chr11	64305079	-0.298738	0.76514	0.99986	promoter:135618	ENST00000406310.6	ESRRA	hg38_genes_promoters
chr11	64305080	0.155166	0.876691	0.99986	promoter:135618	ENST00000406310.6	ESRRA	hg38_genes_promoters
chr11	64305081	0.0570927	0.954471	0.99986	promoter:135618	ENST00000406310.6	ESRRA	hg38_genes_promoters
chr11	64305082	0.564967	0.572096	0.99986	promoter:135618	ENST00000406310.6	ESRRA	hg38_genes_promoters
chr11	64305084	-0.303591	0.761439	0.99986	promoter:135618	ENST00000406310.6	ESRRA	hg38_genes_promoters
chr11	64305085	0.975321	0.329401	0.99986	promoter:135618	ENST00000406310.6	ESRRA	hg38_genes_promoters
chr11	64305087	-0.298987	0.76495	0.99986	promoter:135618	ENST00000406310.6	ESRRA	hg38_genes_promoters
chr11	64305088	-0.252452	0.800691	0.99986	promoter:135618	ENST00000406310.6	ESRRA	hg38_genes_promoters
chr11	64305089	-0.654594	0.512729	0.99986	promoter:135618	ENST00000406310.6	ESRRA	hg38_genes_promoters
chr11	64305090	1.74937	0.080227	0.99986	promoter:135618	ENST00000406310.6	ESRRA	hg38_genes_promoters
chr11	64305099	-0.596484	0.550852	0.99986	promoter:135618	ENST00000406310.6	ESRRA	hg38_genes_promoters
chr11	64305100	-0.855695	0.392167	0.99986	promoter:135618	ENST00000406310.6	ESRRA	hg38_genes_promoters
chr11	64305134	0.360031	0.718824	0.99986	promoter:135618	ENST00000406310.6	ESRRA	hg38_genes_promoters
chr11	64305135	-0.779751	0.435538	0.99986	promoter:135618	ENST00000406310.6	ESRRA	hg38_genes_promoters
chr11	64305138	0.537684	0.590795	0.99986	promoter:135618	ENST00000406310.6	ESRRA	hg38_genes_promoters
chr11	64305139	-0.670533	0.502518	0.99986	promoter:135618	ENST00000406310.6	ESRRA	hg38_genes_promoters
chr11	64305143	0.693528	0.487978	0.99986	promoter:135618	ENST00000406310.6	ESRRA	hg38_genes_promoters
chr11	64305144	0.0243763	0.980552	0.99986	promoter:135618	ENST00000406310.6	ESRRA	hg38_genes_promoters
chr11	64305151	1.01357	0.31079	0.99986	promoter:135618	ENST00000406310.6	ESRRA	hg38_genes_promoters
chr11	64305152	-0.180309	0.85691	0.99986	promoter:135618	ENST00000406310.6	ESRRA	hg38_genes_promoters
chr11	64305181	0.364912	0.715177	0.99986	promoter:135618	ENST00000406310.6	ESRRA	hg38_genes_promoters
chr11	64305182	0.36609	0.714298	0.99986	promoter:135618	ENST00000406310.6	ESRRA	hg38_genes_promoters
chr11	64305183	0.342581	0.731914	0.99986	promoter:135618	ENST00000406310.6	ESRRA	hg38_genes_promoters
chr11	64305184	0.797598	0.425104	0.99986	promoter:135618	ENST00000406310.6	ESRRA	hg38_genes_promoters
chr11	64305199	0.815501	0.414785	0.99986	promoter:135618	ENST00000406310.6	ESRRA	hg38_genes_promoters
chr11	64305200	0.578417	0.562983	0.99986	promoter:135618	ENST00000406310.6	ESRRA	hg38_genes_promoters
chr11	64305204	0.375285	0.707449	0.99986	promoter:135618	ENST00000406310.6	ESRRA	hg38_genes_promoters
chr11	64305205	0.318439	0.750152	0.99986	promoter:135618	ENST00000406310.6	ESRRA	hg38_genes_promoters
chr11	64305217	0.3639	0.715932	0.99986	promoter:135618	ENST00000406310.6	ESRRA	hg38_genes_promoters
chr11	64305218	1.05489	0.291477	0.99986	promoter:135618	ENST00000406310.6	ESRRA	hg38_genes_promoters
chr11	64305219	0.915711	0.359818	0.99986	promoter:135618	ENST00000406310.6	ESRRA	hg38_genes_promoters
chr11	64305220	0.493568	0.621611	0.99986	promoter:135618	ENST00000406310.6	ESRRA	hg38_genes_promoters
chr11	64305221	1.2226	0.221482	0.99986	promoter:135618	ENST00000406310.6	ESRRA	hg38_genes_promoters
chr11	64305222	1.48059	0.138716	0.99986	promoter:135618	ENST00000406310.6	ESRRA	hg38_genes_promoters
chr11	64305233	0.187255	0.851461	0.99986	promoter:135618	ENST00000406310.6	ESRRA	hg38_genes_promoters
chr11	64305234	1.03087	0.302601	0.99986	promoter:135618	ENST00000406310.6	ESRRA	hg38_genes_promoters
chr11	64305242	0.0559589	0.955375	0.99986	promoter:135618	ENST00000406310.6	ESRRA	hg38_genes_promoters
chr11	64305243	1.58524	0.112911	0.99986	promoter:135618	ENST00000406310.6	ESRRA	hg38_genes_promoters
chr11	64305247	-0.569438	0.569059	0.99986	promoter:135618	ENST00000406310.6	ESRRA	hg38_genes_promoters
chr11	64305248	0.914145	0.360641	0.99986	promoter:135618	ENST00000406310.6	ESRRA	hg38_genes_promoters
chr11	64305255	-0.204882	0.837664	0.99986	promoter:135618	ENST00000406310.6	ESRRA	hg38_genes_promoters
chr11	64305256	1.1982	0.230838	0.99986	promoter:135618	ENST00000406310.6	ESRRA	hg38_genes_promoters
chr11	64305277	-0.202793	0.839297	0.99986	promoter:135618	ENST00000406310.6	ESRRA	hg38_genes_promoters
chr11	64305278	0.30496	0.760397	0.99986	promoter:135618	ENST00000406310.6	ESRRA	hg38_genes_promoters
chr11	64305292	0.906487	0.364678	0.99986	promoter:135618	ENST00000406310.6	ESRRA	hg38_genes_promoters
chr11	64305293	-0.221017	0.825079	0.99986	promoter:135618	ENST00000406310.6	ESRRA	hg38_genes_promoters
chr11	64305299	0.331039	0.740615	0.99986	promoter:135618	ENST00000406310.6	ESRRA	hg38_genes_promoters
chr11	64305300	0.957513	0.338308	0.99986	promoter:135618	ENST00000406310.6	ESRRA	hg38_genes_promoters
chr11	64305301	0.799861	0.423791	0.99986	promoter:135618	ENST00000406310.6	ESRRA	hg38_genes_promoters
chr11	64305302	0.164706	0.869175	0.99986	promoter:135618	ENST00000406310.6	ESRRA	hg38_genes_promoters
chr11	64305307	0.716814	0.473489	0.99986	promoter:135618	ENST00000406310.6	ESRRA	hg38_genes_promoters
chr11	64305308	0.601152	0.547739	0.99986	promoter:135618	ENST00000406310.6	ESRRA	hg38_genes_promoters
chr11	64305313	0.482183	0.629676	0.99986	promoter:135618	ENST00000406310.6	ESRRA	hg38_genes_promoters
chr11	64305314	0.533651	0.593583	0.99986	promoter:135618	ENST00000406310.6	ESRRA	hg38_genes_promoters
chr11	64305329	0.628146	0.529908	0.99986	promoter:135618	ENST00000406310.6	ESRRA	hg38_genes_promoters
chr11	64305330	0.065652	0.947655	0.99986	promoter:135618	ENST00000406310.6	ESRRA	hg38_genes_promoters
chr11	64305331	0.313654	0.753784	0.99986	promoter:135618	ENST00000406310.6	ESRRA	hg38_genes_promoters
chr11	64305332	-0.246604	0.805214	0.99986	promoter:135618	ENST00000406310.6	ESRRA	hg38_genes_promoters
chr11	64305335	0.338679	0.734851	0.99986	promoter:135618	ENST00000406310.6	ESRRA	hg38_genes_promoters
chr11	64305336	-0.236912	0.812725	0.99986	promoter:135618	ENST00000406310.6	ESRRA	hg38_genes_promoters
chr11	64305343	0.203056	0.839091	0.99986	promoter:135618	ENST00000406310.6	ESRRA	hg38_genes_promoters
chr11	64305344	0.543345	0.586892	0.99986	promoter:135618	ENST00000406310.6	ESRRA	hg38_genes_promoters
chr11	64305346	0.0289423	0.976911	0.99986	promoter:135618	ENST00000406310.6	ESRRA	hg38_genes_promoters
chr11	64305347	-0.385902	0.699569	0.99986	promoter:135618	ENST00000406310.6	ESRRA	hg38_genes_promoters
chr11	64305356	1.7453	0.0809325	0.99986	promoter:135618	ENST00000406310.6	ESRRA	hg38_genes_promoters
chr11	64305357	-1.61147	0.107077	0.99986	promoter:135618	ENST00000406310.6	ESRRA	hg38_genes_promoters
chr11	64305359	0.426954	0.669413	0.99986	promoter:135618	ENST00000406310.6	ESRRA	hg38_genes_promoters
chr11	64305360	-0.997458	0.318542	0.99986	promoter:135618	ENST00000406310.6	ESRRA	hg38_genes_promoters
chr11	64305366	1.00195	0.316367	0.99986	promoter:135618	ENST00000406310.6	ESRRA	hg38_genes_promoters
chr11	64305367	-0.889473	0.373749	0.99986	promoter:135618	ENST00000406310.6	ESRRA	hg38_genes_promoters
chr11	64305371	-0.517467	0.60483	0.99986	promoter:135618	ENST00000406310.6	ESRRA	hg38_genes_promoters
chr11	64305372	-1.25083	0.210996	0.99986	promoter:135618	ENST00000406310.6	ESRRA	hg38_genes_promoters
chr11	64305382	0.19366	0.846442	0.99986	promoter:135618	ENST00000406310.6	ESRRA	hg38_genes_promoters
chr11	64305383	-0.724785	0.468584	0.99986	promoter:135618	ENST00000406310.6	ESRRA	hg38_genes_promoters
chr11	64305390	0.168009	0.866576	0.99986	promoter:135618	ENST00000406310.6	ESRRA	hg38_genes_promoters
chr11	64305391	-1.07302	0.28326	0.99986	promoter:135618	ENST00000406310.6	ESRRA	hg38_genes_promoters
chr11	64305400	0.0230641	0.981599	0.99986	promoter:135618	ENST00000406310.6	ESRRA	hg38_genes_promoters
chr11	64305401	-0.447037	0.654848	0.99986	promoter:135618	ENST00000406310.6	ESRRA	hg38_genes_promoters
chr11	64305406	0.0113084	0.990977	0.99986	promoter:135618	ENST00000406310.6	ESRRA	hg38_genes_promoters
chr11	64305407	-1.14455	0.252397	0.99986	promoter:135618	ENST00000406310.6	ESRRA	hg38_genes_promoters
chr11	64305412	-0.254128	0.799397	0.99986	promoter:135618	ENST00000406310.6	ESRRA	hg38_genes_promoters
chr11	64305413	0.148448	0.881989	0.99986	promoter:135618	ENST00000406310.6	ESRRA	hg38_genes_promoters
chr11	64305417	-0.782588	0.433869	0.99986	promoter:135618	ENST00000406310.6	ESRRA	hg38_genes_promoters
chr11	64305418	-0.982529	0.325839	0.99986	promoter:135618	ENST00000406310.6	ESRRA	hg38_genes_promoters
chr11	64305422	-0.533841	0.593451	0.99986	promoter:135618	ENST00000406310.6	ESRRA	hg38_genes_promoters
chr11	64305423	-1.98165	0.0475181	0.99986	promoter:135618	ENST00000406310.6	ESRRA	hg38_genes_promoters
chr11	64305426	-0.52452	0.599917	0.99986	promoter:135618	ENST00000406310.6	ESRRA	hg38_genes_promoters
chr11	64305427	-1.01945	0.307991	0.99986	promoter:135618	ENST00000406310.6	ESRRA	hg38_genes_promoters
chr11	64305430	-0.518816	0.603889	0.99986	promoter:135618	ENST00000406310.6	ESRRA	hg38_genes_promoters
chr11	64305431	-1.52059	0.128362	0.99986	promoter:135618	ENST00000406310.6	ESRRA	hg38_genes_promoters
chr11	64305432	-0.285229	0.775469	0.99986	promoter:135618	ENST00000406310.6	ESRRA	hg38_genes_promoters
chr11	64305433	-0.709382	0.478087	0.99986	promoter:135618	ENST00000406310.6	ESRRA	hg38_genes_promoters
chr11	64305438	-0.0218011	0.982607	0.99986	promoter:135618	ENST00000406310.6	ESRRA	hg38_genes_promoters
chr11	64305439	-1.81914	0.0688896	0.99986	promoter:135618	ENST00000406310.6	ESRRA	hg38_genes_promoters
chr11	64305441	-0.233181	0.815621	0.99986	promoter:135618	ENST00000406310.6	ESRRA	hg38_genes_promoters
chr11	64305442	-1.45704	0.145105	0.99986	promoter:135618	ENST00000406310.6	ESRRA	hg38_genes_promoters
chr11	64305445	0.00349473	0.997212	0.99986	promoter:135618	ENST00000406310.6	ESRRA	hg38_genes_promoters
chr11	64305446	-1.13231	0.257502	0.99986	promoter:135618	ENST00000406310.6	ESRRA	hg38_genes_promoters
chr11	64305450	0.0230272	0.981629	0.99986	promoter:135618	ENST00000406310.6	ESRRA	hg38_genes_promoters
chr11	64305451	-0.45672	0.647873	0.99986	promoter:135618	ENST00000406310.6	ESRRA	hg38_genes_promoters
chr11	64305475	0.0296956	0.97631	0.99986	promoter:135618	ENST00000406310.6	ESRRA	hg38_genes_promoters
chr11	64305476	-0.602363	0.546932	0.99986	promoter:135618	ENST00000406310.6	ESRRA	hg38_genes_promoters
chr11	64305482	0.0298124	0.976217	0.99986	promoter:135618	ENST00000406310.6	ESRRA	hg38_genes_promoters
chr11	64305483	0.957881	0.338123	0.99986	promoter:135618	ENST00000406310.6	ESRRA	hg38_genes_promoters
chr11	64305500	-0.264905	0.791082	0.99986	promoter:135619	ENST00000677967.1	ESRRA	hg38_genes_promoters
chr11	64305501	0.244372	0.806943	0.99986	promoter:135619	ENST00000677967.1	ESRRA	hg38_genes_promoters
chr11	64305504	-0.658251	0.510377	0.99986	promoter:135619	ENST00000677967.1	ESRRA	hg38_genes_promoters
chr11	64305505	-0.472185	0.636795	0.99986	promoter:135619	ENST00000677967.1	ESRRA	hg38_genes_promoters
chr11	64305508	0.445526	0.65594	0.99986	promoter:135619	ENST00000677967.1	ESRRA	hg38_genes_promoters
chr11	64305509	-0.453541	0.650159	0.99986	promoter:135619	ENST00000677967.1	ESRRA	hg38_genes_promoters
chr11	64305520	-0.133041	0.894161	0.99986	promoter:135619	ENST00000677967.1	ESRRA	hg38_genes_promoters
chr11	64305521	-0.765105	0.444209	0.99986	promoter:135619	ENST00000677967.1	ESRRA	hg38_genes_promoters
chr11	64305539	-0.264347	0.791513	0.99986	promoter:135621	ENST00000539594.5	ESRRA	hg38_genes_promoters
chr11	64305540	-0.140242	0.888469	0.99986	promoter:135621	ENST00000539594.5	ESRRA	hg38_genes_promoters
chr11	64305551	0.20275	0.839331	0.99986	promoter:135621	ENST00000539594.5	ESRRA	hg38_genes_promoters
chr11	64305552	-0.750966	0.452673	0.99986	promoter:135621	ENST00000539594.5	ESRRA	hg38_genes_promoters
chr11	64305555	0.588235	0.556375	0.99986	promoter:135621	ENST00000539594.5	ESRRA	hg38_genes_promoters
chr11	64305556	-0.917331	0.358969	0.99986	promoter:135621	ENST00000539594.5	ESRRA	hg38_genes_promoters
chr11	64305557	0.139475	0.889075	0.99986	promoter:135621	ENST00000539594.5	ESRRA	hg38_genes_promoters
chr11	64305558	-0.447081	0.654817	0.99986	promoter:135621	ENST00000539594.5	ESRRA	hg38_genes_promoters
chr11	64305585	0.262427	0.792992	0.99986	promoter:135622	ENST00000405666.5	ESRRA	hg38_genes_promoters
chr11	64305586	-0.724141	0.468979	0.99986	promoter:135622	ENST00000405666.5	ESRRA	hg38_genes_promoters
chr11	64305588	0.571838	0.567432	0.99986	promoter:135622	ENST00000405666.5	ESRRA	hg38_genes_promoters
chr11	64305589	-0.863152	0.388054	0.99986	promoter:135622	ENST00000405666.5	ESRRA	hg38_genes_promoters
chr11	64305591	-0.807957	0.419115	0.99986	promoter:135622	ENST00000405666.5	ESRRA	hg38_genes_promoters
chr11	64305592	-0.153661	0.877877	0.99986	promoter:135622	ENST00000405666.5	ESRRA	hg38_genes_promoters
chr11	64305594	-0.828468	0.407406	0.99986	promoter:135622	ENST00000405666.5	ESRRA	hg38_genes_promoters
chr11	64305595	-0.564944	0.572112	0.99986	promoter:135622	ENST00000405666.5	ESRRA	hg38_genes_promoters
chr11	64305597	-1.06881	0.285157	0.99986	promoter:135622	ENST00000405666.5	ESRRA	hg38_genes_promoters
chr11	64305598	-0.272467	0.785263	0.99986	promoter:135622	ENST00000405666.5	ESRRA	hg38_genes_promoters
chr11	64305609	-2.00032	0.0454652	0.99986	promoter:135622	ENST00000405666.5	ESRRA	hg38_genes_promoters
chr11	64305610	-0.543208	0.586986	0.99986	promoter:135622	ENST00000405666.5	ESRRA	hg38_genes_promoters
chr11	64305611	-1.97084	0.0487423	0.99986	promoter:135622	ENST00000405666.5	ESRRA	hg38_genes_promoters
chr11	64305612	0.0246933	0.9803	0.99986	promoter:135622	ENST00000405666.5	ESRRA	hg38_genes_promoters
chr11	64305614	-1.2738	0.202733	0.99986	promoter:135622	ENST00000405666.5	ESRRA	hg38_genes_promoters
chr11	64305615	0.44606	0.655554	0.99986	promoter:135622	ENST00000405666.5	ESRRA	hg38_genes_promoters
chr11	64305616	-1.35604	0.175087	0.99986	promoter:135622	ENST00000405666.5	ESRRA	hg38_genes_promoters
chr11	64305617	-0.286555	0.774453	0.99986	promoter:135622	ENST00000405666.5	ESRRA	hg38_genes_promoters
chr11	64305624	-1.59409	0.110916	0.99986	promoter:135622	ENST00000405666.5	ESRRA	hg38_genes_promoters
chr11	64305625	-0.145027	0.884689	0.99986	promoter:135622	ENST00000405666.5	ESRRA	hg38_genes_promoters
chr11	64305627	-1.78927	0.0735711	0.99986	promoter:135622	ENST00000405666.5	ESRRA	hg38_genes_promoters
chr11	64305628	0.175951	0.860333	0.99986	promoter:135622	ENST00000405666.5	ESRRA	hg38_genes_promoters
chr11	64305629	-1.83268	0.0668497	0.99986	promoter:135622	ENST00000405666.5	ESRRA	hg38_genes_promoters
chr11	64305630	-0.522715	0.601173	0.99986	promoter:135622	ENST00000405666.5	ESRRA	hg38_genes_promoters
chr11	64305634	-1.55299	0.120426	0.99986	promoter:135622	ENST00000405666.5	ESRRA	hg38_genes_promoters
chr11	64305635	0.304554	0.760706	0.99986	promoter:135622	ENST00000405666.5	ESRRA	hg38_genes_promoters
chr11	64305642	-2.13047	0.0331331	0.99986	promoter:135622	ENST00000405666.5	ESRRA	hg38_genes_promoters
chr11	64305643	0.190277	0.849092	0.99986	promoter:135622	ENST00000405666.5	ESRRA	hg38_genes_promoters
chr11	64305645	-2.06578	0.0388496	0.99986	promoter:135622	ENST00000405666.5	ESRRA	hg38_genes_promoters
chr11	64305646	0.0358741	0.971383	0.99986	promoter:135622	ENST00000405666.5	ESRRA	hg38_genes_promoters
chr11	64305647	0.0544643	0.956565	0.99986	promoter:135622	ENST00000405666.5	ESRRA	hg38_genes_promoters
chr11	64305657	-0.925259	0.354831	0.99986	promoter:135622	ENST00000405666.5	ESRRA	hg38_genes_promoters
chr11	64305658	0.0937535	0.925305	0.99986	promoter:135622	ENST00000405666.5	ESRRA	hg38_genes_promoters
chr11	64305661	0.0123874	0.990117	0.99986	promoter:135622	ENST00000405666.5	ESRRA	hg38_genes_promoters
chr11	64305662	0.937054	0.348731	0.99986	promoter:135622	ENST00000405666.5	ESRRA	hg38_genes_promoters
chr11	64305663	-1.20983	0.226343	0.99986	promoter:135622	ENST00000405666.5	ESRRA	hg38_genes_promoters
chr11	64305664	0.444836	0.656439	0.99986	promoter:135622	ENST00000405666.5	ESRRA	hg38_genes_promoters
chr11	64305670	0.00514654	0.995894	0.99986	promoter:135622	ENST00000405666.5	ESRRA	hg38_genes_promoters
chr11	64305671	1.16597	0.243625	0.99986	promoter:135622	ENST00000405666.5	ESRRA	hg38_genes_promoters
chr11	64305680	-0.982676	0.325767	0.99986	promoter:135622	ENST00000405666.5	ESRRA	hg38_genes_promoters
chr11	64305681	0.0246944	0.980299	0.99986	promoter:135622	ENST00000405666.5	ESRRA	hg38_genes_promoters
chr11	64305688	0.00499682	0.996013	0.99986	promoter:135622	ENST00000405666.5	ESRRA	hg38_genes_promoters
chr11	64305689	0.296936	0.766516	0.99986	promoter:135622	ENST00000405666.5	ESRRA	hg38_genes_promoters
chr11	64305693	-0.028679	0.977121	0.99986	promoter:135622	ENST00000405666.5	ESRRA	hg38_genes_promoters
chr11	64305694	0.0252954	0.979819	0.99986	promoter:135622	ENST00000405666.5	ESRRA	hg38_genes_promoters
chr11	64305697	-0.00361064	0.997119	0.99986	promoter:135622	ENST00000405666.5	ESRRA	hg38_genes_promoters
chr11	64305698	0.191637	0.848027	0.99986	promoter:135622	ENST00000405666.5	ESRRA	hg38_genes_promoters
chr11	64305714	0.316684	0.751484	0.99986	promoter:135622	ENST00000405666.5	ESRRA	hg38_genes_promoters
chr11	64305715	0.0209703	0.983269	0.99986	promoter:135622	ENST00000405666.5	ESRRA	hg38_genes_promoters
chr11	64305718	-0.02032	0.983788	0.99986	promoter:135622	ENST00000405666.5	ESRRA	hg38_genes_promoters
chr11	64305719	-0.140289	0.888432	0.99986	promoter:135622	ENST00000405666.5	ESRRA	hg38_genes_promoters
chr11	64305720	-0.549214	0.582859	0.99986	promoter:135622	ENST00000405666.5	ESRRA	hg38_genes_promoters
chr11	64305721	0.967538	0.333275	0.99986	promoter:135622	ENST00000405666.5	ESRRA	hg38_genes_promoters
chr11	64305726	-0.602174	0.547059	0.99986	promoter:135622	ENST00000405666.5	ESRRA	hg38_genes_promoters
chr11	64305727	0.172498	0.863046	0.99986	promoter:135622	ENST00000405666.5	ESRRA	hg38_genes_promoters
chr11	64305740	-0.0401523	0.967972	0.99986	promoter:135622	ENST00000405666.5	ESRRA	hg38_genes_promoters
chr11	64305741	-0.249374	0.803072	0.99986	promoter:135622	ENST00000405666.5	ESRRA	hg38_genes_promoters
chr11	64305746	-0.685311	0.493147	0.99986	promoter:135622	ENST00000405666.5	ESRRA	hg38_genes_promoters
chr11	64305747	0.580115	0.561837	0.99986	promoter:135622	ENST00000405666.5	ESRRA	hg38_genes_promoters
chr11	64305756	-0.659009	0.50989	0.99986	promoter:135622	ENST00000405666.5	ESRRA	hg38_genes_promoters
chr11	64305757	0.0382059	0.969524	0.99986	promoter:135622	ENST00000405666.5	ESRRA	hg38_genes_promoters
chr11	64305784	-0.209019	0.834433	0.99986	promoter:135622	ENST00000405666.5	ESRRA	hg38_genes_promoters
chr11	64305785	0.651479	0.514737	0.99986	promoter:135622	ENST00000405666.5	ESRRA	hg38_genes_promoters
chr11	64305786	-0.728907	0.466059	0.99986	promoter:135622	ENST00000405666.5	ESRRA	hg38_genes_promoters
chr11	64305798	1.06019	0.28906	0.99986	promoter:135622	ENST00000405666.5	ESRRA	hg38_genes_promoters
chr11	64305799	-0.221142	0.824982	0.99986	promoter:135622	ENST00000405666.5	ESRRA	hg38_genes_promoters
chr11	64305802	-0.555764	0.578372	0.99986	promoter:135622	ENST00000405666.5	ESRRA	hg38_genes_promoters
chr11	64305803	0.0699221	0.944256	0.99986	promoter:135622	ENST00000405666.5	ESRRA	hg38_genes_promoters
chr11	64305804	0.319944	0.749011	0.99986	promoter:135622	ENST00000405666.5	ESRRA	hg38_genes_promoters
chr11	64305805	0.366534	0.713967	0.99986	promoter:135622	ENST00000405666.5	ESRRA	hg38_genes_promoters
chr11	64305815	0.691306	0.489373	0.99986	promoter:135622	ENST00000405666.5	ESRRA	hg38_genes_promoters
chr11	64305816	0.341416	0.73279	0.99986	promoter:135622	ENST00000405666.5	ESRRA	hg38_genes_promoters
chr11	64305819	-0.554351	0.579338	0.99986	promoter:135622	ENST00000405666.5	ESRRA	hg38_genes_promoters
chr11	64305820	0.320313	0.748731	0.99986	promoter:135622	ENST00000405666.5	ESRRA	hg38_genes_promoters
chr11	64305824	-0.573922	0.566021	0.99986	promoter:135622	ENST00000405666.5	ESRRA	hg38_genes_promoters
chr11	64305825	0.350261	0.726143	0.99986	promoter:135622	ENST00000405666.5	ESRRA	hg38_genes_promoters
chr11	64305835	0.645657	0.518502	0.99986	promoter:135622	ENST00000405666.5	ESRRA	hg38_genes_promoters
chr11	64305836	0.0526607	0.958002	0.99986	promoter:135622	ENST00000405666.5	ESRRA	hg38_genes_promoters
chr11	64305842	-0.306383	0.759313	0.99986	promoter:135622	ENST00000405666.5	ESRRA	hg38_genes_promoters
chr11	64305843	0.0478226	0.961858	0.99986	promoter:135622	ENST00000405666.5	ESRRA	hg38_genes_promoters
chr11	64305859	-0.341233	0.732928	0.99986	promoter:135622	ENST00000405666.5	ESRRA	hg38_genes_promoters
chr11	64305860	0.623304	0.533085	0.99986	promoter:135622	ENST00000405666.5	ESRRA	hg38_genes_promoters
chr11	64305866	-0.948972	0.342635	0.99986	promoter:135622	ENST00000405666.5	ESRRA	hg38_genes_promoters
chr11	64305867	0.257845	0.796527	0.99986	promoter:135622	ENST00000405666.5	ESRRA	hg38_genes_promoters
chr11	64305881	-0.6257	0.531511	0.99986	promoter:135622	ENST00000405666.5	ESRRA	hg38_genes_promoters
chr11	64305882	-0.169032	0.865771	0.99986	promoter:135622	ENST00000405666.5	ESRRA	hg38_genes_promoters
chr11	64305888	-0.515627	0.606115	0.99986	promoter:135622	ENST00000405666.5	ESRRA	hg38_genes_promoters
chr11	64305889	-0.341253	0.732913	0.99986	promoter:135622	ENST00000405666.5	ESRRA	hg38_genes_promoters
chr11	64305908	0.0735604	0.94136	0.99986	promoter:135622	ENST00000405666.5	ESRRA	hg38_genes_promoters
chr11	64305909	0.223024	0.823517	0.99986	promoter:135622	ENST00000405666.5	ESRRA	hg38_genes_promoters
chr11	64305915	0.381208	0.703049	0.99986	promoter:135622	ENST00000405666.5	ESRRA	hg38_genes_promoters
chr11	64305916	0.108604	0.913517	0.99986	promoter:135622	ENST00000405666.5	ESRRA	hg38_genes_promoters
chr11	64305918	-0.467024	0.640483	0.99986	promoter:135622	ENST00000405666.5	ESRRA	hg38_genes_promoters
chr11	64305919	-0.0477093	0.961948	0.99986	promoter:135622	ENST00000405666.5	ESRRA	hg38_genes_promoters
chr11	64305922	-1.04923	0.294074	0.99986	promoter:135622	ENST00000405666.5	ESRRA	hg38_genes_promoters
chr11	64305923	0.965839	0.334125	0.99986	promoter:135622	ENST00000405666.5	ESRRA	hg38_genes_promoters
chr11	64305937	-0.393373	0.694044	0.99986	promoter:135622	ENST00000405666.5	ESRRA	hg38_genes_promoters
chr11	64305938	0.37427	0.708204	0.99986	promoter:135622	ENST00000405666.5	ESRRA	hg38_genes_promoters
chr11	64305966	0.216617	0.828507	0.99986	promoter:135622	ENST00000405666.5	ESRRA	hg38_genes_promoters
chr11	64305967	-0.675437	0.499398	0.99986	promoter:135622	ENST00000405666.5	ESRRA	hg38_genes_promoters
chr11	64305978	0.507704	0.611661	0.99986	promoter:135622	ENST00000405666.5	ESRRA	hg38_genes_promoters
chr11	64305979	0.39428	0.693374	0.99986	promoter:135622	ENST00000405666.5	ESRRA	hg38_genes_promoters
chr11	64305997	0.174118	0.861773	0.99986	promoter:135622	ENST00000405666.5	ESRRA	hg38_genes_promoters
chr11	64305998	-0.212396	0.831798	0.99986	promoter:135622	ENST00000405666.5	ESRRA	hg38_genes_promoters
chr11	64306007	0.488416	0.625255	0.99986	promoter:135622	ENST00000405666.5	ESRRA	hg38_genes_promoters
chr11	64306008	0.411093	0.681004	0.99986	promoter:135622	ENST00000405666.5	ESRRA	hg38_genes_promoters
chr11	64306012	0.475464	0.634456	0.99986	promoter:135622	ENST00000405666.5	ESRRA	hg38_genes_promoters
chr11	64306013	0.00443489	0.996461	0.99986	promoter:135622	ENST00000405666.5	ESRRA	hg38_genes_promoters
chr11	64306030	1.09126	0.27516	0.99986	promoter:135622	ENST00000405666.5	ESRRA	hg38_genes_promoters
chr11	64306031	-0.207087	0.835942	0.99986	promoter:135622	ENST00000405666.5	ESRRA	hg38_genes_promoters
chr11	64306039	0.315152	0.752646	0.99986	promoter:135622	ENST00000405666.5	ESRRA	hg38_genes_promoters
chr11	64306040	-0.171264	0.864016	0.99986	promoter:135622	ENST00000405666.5	ESRRA	hg38_genes_promoters
chr11	64306058	-0.285557	0.775218	0.99986	promoter:135622	ENST00000405666.5	ESRRA	hg38_genes_promoters
chr11	64306059	-1.10315	0.269961	0.99986	promoter:135622	ENST00000405666.5	ESRRA	hg38_genes_promoters
chr11	64306070	-1.19578	0.231781	0.99986	promoter:135622	ENST00000405666.5	ESRRA	hg38_genes_promoters
chr11	64306071	0.099693	0.920588	0.99986	promoter:135622	ENST00000405666.5	ESRRA	hg38_genes_promoters
chr11	64306110	0.100593	0.919874	0.99986	promoter:135622	ENST00000405666.5	ESRRA	hg38_genes_promoters
chr11	64306111	-1.02276	0.306422	0.99986	promoter:135622	ENST00000405666.5	ESRRA	hg38_genes_promoters
chr11	64306118	1.30923	0.190457	0.99986	promoter:135622	ENST00000405666.5	ESRRA	hg38_genes_promoters
chr11	64306119	0.327165	0.743543	0.99986	promoter:135622	ENST00000405666.5	ESRRA	hg38_genes_promoters
chr11	64306122	1.12311	0.261392	0.99986	promoter:135622	ENST00000405666.5	ESRRA	hg38_genes_promoters
chr11	64306123	-0.218802	0.826804	0.99986	promoter:135622	ENST00000405666.5	ESRRA	hg38_genes_promoters
chr11	64306165	-0.0452992	0.963869	0.99986	promoter:135622	ENST00000405666.5	ESRRA	hg38_genes_promoters
chr11	64306166	0.483525	0.628723	0.99986	promoter:135622	ENST00000405666.5	ESRRA	hg38_genes_promoters
chr11	64306170	0.0873734	0.930375	0.99986	promoter:135622	ENST00000405666.5	ESRRA	hg38_genes_promoters
chr11	64306171	0.914559	0.360423	0.99986	promoter:135622	ENST00000405666.5	ESRRA	hg38_genes_promoters
chr12	56299387	-0.831934	0.405446	0.99986	promoter:150303	ENST00000549565.4	CNPY2-AS1	hg38_genes_promoters
chr12	56299388	-1.25205	0.210551	0.99986	promoter:150303	ENST00000549565.4	CNPY2-AS1	hg38_genes_promoters
chr12	56299417	-0.181244	0.856176	0.99986	promoter:150303	ENST00000549565.4	CNPY2-AS1	hg38_genes_promoters
chr12	56299418	-0.0443151	0.964653	0.99986	promoter:150303	ENST00000549565.4	CNPY2-AS1	hg38_genes_promoters
chr12	56299450	0.837132	0.402519	0.99986	promoter:150303	ENST00000549565.4	CNPY2-AS1	hg38_genes_promoters
chr12	56299451	-0.100815	0.919697	0.99986	promoter:150303	ENST00000549565.4	CNPY2-AS1	hg38_genes_promoters
chr12	56299635	1.19107	0.233627	0.99986	promoter:150303	ENST00000549565.4	CNPY2-AS1	hg38_genes_promoters
chr12	56299636	1.11183	0.266212	0.99986	promoter:150303	ENST00000549565.4	CNPY2-AS1	hg38_genes_promoters
chr12	56299638	-0.59115	0.55442	0.99986	promoter:150303	ENST00000549565.4	CNPY2-AS1	hg38_genes_promoters
chr12	56299639	0.64604	0.518253	0.99986	promoter:150303	ENST00000549565.4	CNPY2-AS1	hg38_genes_promoters
chr12	56299647	0.123808	0.901468	0.99986	promoter:150303	ENST00000549565.4	CNPY2-AS1	hg38_genes_promoters
chr12	56299648	0.748765	0.453999	0.99986	promoter:150303	ENST00000549565.4	CNPY2-AS1	hg38_genes_promoters
chr12	56299691	-0.354764	0.722767	0.99986	promoter:150303	ENST00000549565.4	CNPY2-AS1	hg38_genes_promoters
chr12	56299692	-1.36148	0.173363	0.99986	promoter:150303	ENST00000549565.4	CNPY2-AS1	hg38_genes_promoters
chr12	56299727	0.368288	0.712659	0.99986	promoter:150303	ENST00000549565.4	CNPY2-AS1	hg38_genes_promoters
chr12	56299728	-0.686294	0.492528	0.99986	promoter:150303	ENST00000549565.4	CNPY2-AS1	hg38_genes_promoters
chr12	56299770	0.91521	0.360081	0.99986	promoter:150303	ENST00000549565.4	CNPY2-AS1	hg38_genes_promoters
chr12	56299771	-0.705047	0.480781	0.99986	promoter:150303	ENST00000549565.4	CNPY2-AS1	hg38_genes_promoters
chr12	56299843	0.099521	0.920725	0.99986	promoter:150303	ENST00000549565.4	CNPY2-AS1	hg38_genes_promoters
chr12	56299844	0.0164872	0.986846	0.99986	promoter:150303	ENST00000549565.4	CNPY2-AS1	hg38_genes_promoters
chr12	56299867	0.689454	0.490538	0.99986	promoter:150303	ENST00000549565.4	CNPY2-AS1	hg38_genes_promoters
chr12	56299868	-0.323483	0.746329	0.99986	promoter:150303	ENST00000549565.4	CNPY2-AS1	hg38_genes_promoters
chr12	56299897	0.799781	0.423838	0.99986	promoter:150303	ENST00000549565.4	CNPY2-AS1	hg38_genes_promoters
chr12	56299898	-0.246714	0.80513	0.99986	promoter:150303	ENST00000549565.4	CNPY2-AS1	hg38_genes_promoters
chr12	56299914	-0.188965	0.85012	0.99986	promoter:150303	ENST00000549565.4	CNPY2-AS1	hg38_genes_promoters
chr12	56299915	0.184205	0.853853	0.99986	promoter:150303	ENST00000549565.4	CNPY2-AS1	hg38_genes_promoters
chr12	56299925	0.343477	0.73124	0.99986	promoter:150303	ENST00000549565.4	CNPY2-AS1	hg38_genes_promoters
chr12	56299926	-0.617615	0.536829	0.99986	promoter:150303	ENST00000549565.4	CNPY2-AS1	hg38_genes_promoters
chr12	56299927	0.33139	0.74035	0.99986	promoter:150303	ENST00000549565.4	CNPY2-AS1	hg38_genes_promoters
chr12	56299928	-0.573939	0.566009	0.99986	promoter:150303	ENST00000549565.4	CNPY2-AS1	hg38_genes_promoters
chr12	56299939	-0.631329	0.527826	0.99986	promoter:150303	ENST00000549565.4	CNPY2-AS1	hg38_genes_promoters
chr12	56299940	-0.491845	0.622829	0.99986	promoter:150303	ENST00000549565.4	CNPY2-AS1	hg38_genes_promoters
chr12	56299944	0.0755595	0.93977	0.99986	promoter:150303	ENST00000549565.4	CNPY2-AS1	hg38_genes_promoters
chr12	56299945	0.56711	0.570639	0.99986	promoter:150303	ENST00000549565.4	CNPY2-AS1	hg38_genes_promoters
chr12	56299950	-0.741315	0.458503	0.99986	promoter:150303	ENST00000549565.4	CNPY2-AS1	hg38_genes_promoters
chr12	56299951	0.593634	0.552757	0.99986	promoter:150303	ENST00000549565.4	CNPY2-AS1	hg38_genes_promoters
chr12	56299954	-0.867148	0.385861	0.99986	promoter:150303	ENST00000549565.4	CNPY2-AS1	hg38_genes_promoters
chr12	56299955	-0.7551	0.450189	0.99986	promoter:150303	ENST00000549565.4	CNPY2-AS1	hg38_genes_promoters
chr12	56299957	-1.02452	0.30559	0.99986	promoter:150303	ENST00000549565.4	CNPY2-AS1	hg38_genes_promoters
chr12	56299958	-0.498085	0.618424	0.99986	promoter:150303	ENST00000549565.4	CNPY2-AS1	hg38_genes_promoters
chr12	56299990	-0.381454	0.702866	0.99986	promoter:150303	ENST00000549565.4	CNPY2-AS1	hg38_genes_promoters
chr12	56299991	-0.480069	0.631178	0.99986	promoter:150303	ENST00000549565.4	CNPY2-AS1	hg38_genes_promoters
chr12	56299992	-0.50639	0.612583	0.99986	promoter:150303	ENST00000549565.4	CNPY2-AS1	hg38_genes_promoters
chr12	56299993	0.583822	0.55934	0.99986	promoter:150303	ENST00000549565.4	CNPY2-AS1	hg38_genes_promoters
chr12	56300015	-0.371664	0.710143	0.99986	promoter:150303	ENST00000549565.4	CNPY2-AS1	hg38_genes_promoters
chr12	56300016	-0.0669901	0.94659	0.99986	promoter:150303	ENST00000549565.4	CNPY2-AS1	hg38_genes_promoters
chr12	56300026	-0.629957	0.528723	0.99986	promoter:150303	ENST00000549565.4	CNPY2-AS1	hg38_genes_promoters
chr12	56300027	0.189364	0.849808	0.99986	promoter:150303	ENST00000549565.4	CNPY2-AS1	hg38_genes_promoters
chr12	56300038	-1.55822	0.119181	0.99986	promoter:150303	ENST00000549565.4	CNPY2-AS1	hg38_genes_promoters
chr12	56300039	-0.209008	0.834442	0.99986	promoter:150303	ENST00000549565.4	CNPY2-AS1	hg38_genes_promoters
chr12	56300055	1.19048	0.233857	0.99986	promoter:150303	ENST00000549565.4	CNPY2-AS1	hg38_genes_promoters
chr12	56300056	-0.944652	0.344837	0.99986	promoter:150303	ENST00000549565.4	CNPY2-AS1	hg38_genes_promoters
chr12	56300057	-0.489962	0.624161	0.99986	promoter:150303	ENST00000549565.4	CNPY2-AS1	hg38_genes_promoters
chr12	56300058	1.32636	0.184719	0.99986	promoter:150303	ENST00000549565.4	CNPY2-AS1	hg38_genes_promoters
chr12	56300066	-0.20821	0.835065	0.99986	promoter:150303	ENST00000549565.4	CNPY2-AS1	hg38_genes_promoters
chr12	56300067	-0.650811	0.515169	0.99986	promoter:150303	ENST00000549565.4	CNPY2-AS1	hg38_genes_promoters
chr12	56300070	-0.0865009	0.931068	0.99986	promoter:150303	ENST00000549565.4	CNPY2-AS1	hg38_genes_promoters
chr12	56300071	0.86621	0.386375	0.99986	promoter:150303	ENST00000549565.4	CNPY2-AS1	hg38_genes_promoters
chr12	56300090	-0.352626	0.724369	0.99986	promoter:150304	ENST00000660360.2	CNPY2-AS1	hg38_genes_promoters
chr12	56300091	0.332844	0.739252	0.99986	promoter:150304	ENST00000660360.2	CNPY2-AS1	hg38_genes_promoters
chr12	56300093	-0.364278	0.715651	0.99986	promoter:150304	ENST00000660360.2	CNPY2-AS1	hg38_genes_promoters
chr12	56300094	-0.199644	0.841759	0.99986	promoter:150305	ENST00000549860.1	CNPY2-AS1	hg38_genes_promoters
chr12	56300096	-0.223758	0.822945	0.99986	promoter:150305	ENST00000549860.1	CNPY2-AS1	hg38_genes_promoters
chr12	56300097	0.470384	0.638081	0.99986	promoter:150305	ENST00000549860.1	CNPY2-AS1	hg38_genes_promoters
chr12	56300107	0.449887	0.652792	0.99986	promoter:150305	ENST00000549860.1	CNPY2-AS1	hg38_genes_promoters
chr12	56300108	0.655529	0.512127	0.99986	promoter:150305	ENST00000549860.1	CNPY2-AS1	hg38_genes_promoters
chr12	56300111	0.0423022	0.966258	0.99986	promoter:150305	ENST00000549860.1	CNPY2-AS1	hg38_genes_promoters
chr12	56300112	-0.445678	0.65583	0.99986	promoter:150305	ENST00000549860.1	CNPY2-AS1	hg38_genes_promoters
chr12	56300132	1.29414	0.195619	0.99986	promoter:150305	ENST00000549860.1	CNPY2-AS1	hg38_genes_promoters
chr12	56300133	-0.217274	0.827995	0.99986	promoter:150305	ENST00000549860.1	CNPY2-AS1	hg38_genes_promoters
chr12	56300135	1.46917	0.141786	0.99986	promoter:150305	ENST00000549860.1	CNPY2-AS1	hg38_genes_promoters
chr12	56300136	-1.16354	0.244611	0.99986	promoter:150305	ENST00000549860.1	CNPY2-AS1	hg38_genes_promoters
chr12	56300150	0.304481	0.760761	0.99986	promoter:150305	ENST00000549860.1	CNPY2-AS1	hg38_genes_promoters
chr12	56300151	-0.207135	0.835904	0.99986	promoter:150305	ENST00000549860.1	CNPY2-AS1	hg38_genes_promoters
chr12	56300176	0.0523778	0.958228	0.99986	promoter:150305	ENST00000549860.1	CNPY2-AS1	hg38_genes_promoters
chr12	56300177	-0.631983	0.527398	0.99986	promoter:150305	ENST00000549860.1	CNPY2-AS1	hg38_genes_promoters
chr12	56300180	-0.477044	0.633331	0.99986	promoter:150305	ENST00000549860.1	CNPY2-AS1	hg38_genes_promoters
chr12	56300181	-0.0522747	0.95831	0.99986	promoter:150305	ENST00000549860.1	CNPY2-AS1	hg38_genes_promoters
chr12	56300184	-0.633347	0.526507	0.99986	promoter:150305	ENST00000549860.1	CNPY2-AS1	hg38_genes_promoters
chr12	56300185	-0.0523341	0.958262	0.99986	promoter:150305	ENST00000549860.1	CNPY2-AS1	hg38_genes_promoters
chr12	56300204	0.345083	0.730032	0.99986	promoter:150305	ENST00000549860.1	CNPY2-AS1	hg38_genes_promoters
chr12	56300205	-0.703974	0.481449	0.99986	promoter:150305	ENST00000549860.1	CNPY2-AS1	hg38_genes_promoters
chr12	56300208	1.24894	0.211686	0.99986	promoter:150305	ENST00000549860.1	CNPY2-AS1	hg38_genes_promoters
chr12	56300209	-0.419143	0.675112	0.99986	promoter:150305	ENST00000549860.1	CNPY2-AS1	hg38_genes_promoters
chr12	56300215	0.204305	0.838115	0.99986	promoter:150305	ENST00000549860.1	CNPY2-AS1	hg38_genes_promoters
chr12	56300216	-0.623517	0.532945	0.99986	promoter:150305	ENST00000549860.1	CNPY2-AS1	hg38_genes_promoters
chr12	56300252	-0.659107	0.509827	0.99986	promoter:150305	ENST00000549860.1	CNPY2-AS1	hg38_genes_promoters
chr12	56300253	-0.727838	0.466712	0.99986	promoter:150305	ENST00000549860.1	CNPY2-AS1	hg38_genes_promoters
chr12	56300268	0.0735966	0.941331	0.99986	promoter:150305	ENST00000549860.1	CNPY2-AS1	hg38_genes_promoters
chr12	56300269	0.195121	0.845298	0.99986	promoter:150305	ENST00000549860.1	CNPY2-AS1	hg38_genes_promoters
chr12	56300271	0.738413	0.460264	0.99986	promoter:150305	ENST00000549860.1	CNPY2-AS1	hg38_genes_promoters
chr12	56300272	-0.0831985	0.933694	0.99986	promoter:150305	ENST00000549860.1	CNPY2-AS1	hg38_genes_promoters
chr12	56300274	-1.19962	0.230288	0.99986	promoter:150305	ENST00000549860.1	CNPY2-AS1	hg38_genes_promoters
chr12	56300275	-0.0573835	0.95424	0.99986	promoter:150305	ENST00000549860.1	CNPY2-AS1	hg38_genes_promoters
chr12	56300289	-0.204286	0.83813	0.99986	promoter:150305	ENST00000549860.1	CNPY2-AS1	hg38_genes_promoters
chr12	56300290	-0.463793	0.642796	0.99986	promoter:150305	ENST00000549860.1	CNPY2-AS1	hg38_genes_promoters
chr12	56300291	0.0569535	0.954582	0.99986	promoter:150305	ENST00000549860.1	CNPY2-AS1	hg38_genes_promoters
chr12	56300292	0.468388	0.639507	0.99986	promoter:150305	ENST00000549860.1	CNPY2-AS1	hg38_genes_promoters
chr12	56300294	-0.214448	0.830198	0.99986	promoter:150305	ENST00000549860.1	CNPY2-AS1	hg38_genes_promoters
chr12	56300295	0.318197	0.750336	0.99986	promoter:150305	ENST00000549860.1	CNPY2-AS1	hg38_genes_promoters
chr12	56300297	-0.479211	0.631789	0.99986	promoter:150305	ENST00000549860.1	CNPY2-AS1	hg38_genes_promoters
chr12	56300298	0.0422968	0.966262	0.99986	promoter:150305	ENST00000549860.1	CNPY2-AS1	hg38_genes_promoters
chr12	56300321	0.202526	0.839505	0.99986	promoter:150305	ENST00000549860.1	CNPY2-AS1	hg38_genes_promoters
chr12	56300322	0.613922	0.539267	0.99986	promoter:150305	ENST00000549860.1	CNPY2-AS1	hg38_genes_promoters
chr12	56300341	-0.216134	0.828883	0.99986	promoter:150305	ENST00000549860.1	CNPY2-AS1	hg38_genes_promoters
chr12	56300342	0.381336	0.702954	0.99986	promoter:150305	ENST00000549860.1	CNPY2-AS1	hg38_genes_promoters
chr12	56300346	-0.0628209	0.949909	0.99986	promoter:150305	ENST00000549860.1	CNPY2-AS1	hg38_genes_promoters
chr12	56300347	0.879773	0.378982	0.99986	promoter:150305	ENST00000549860.1	CNPY2-AS1	hg38_genes_promoters
chr12	56300349	0.0646784	0.94843	0.99986	promoter:150305	ENST00000549860.1	CNPY2-AS1	hg38_genes_promoters
chr12	56300350	0.329766	0.741577	0.99986	promoter:150305	ENST00000549860.1	CNPY2-AS1	hg38_genes_promoters
chr12	56300352	0.882503	0.377505	0.99986	promoter:150305	ENST00000549860.1	CNPY2-AS1	hg38_genes_promoters
chr12	56300353	-0.0138174	0.988976	0.99986	promoter:150305	ENST00000549860.1	CNPY2-AS1	hg38_genes_promoters
chr12	56300355	-0.21933	0.826393	0.99986	promoter:150305	ENST00000549860.1	CNPY2-AS1	hg38_genes_promoters
chr12	56300356	0.762503	0.44576	0.99986	promoter:150305	ENST00000549860.1	CNPY2-AS1	hg38_genes_promoters
chr12	56300364	0.336138	0.736767	0.99986	promoter:150305	ENST00000549860.1	CNPY2-AS1	hg38_genes_promoters
chr12	56300365	0.494288	0.621103	0.99986	promoter:150305	ENST00000549860.1	CNPY2-AS1	hg38_genes_promoters
chr12	56300384	-0.341128	0.733007	0.99986	promoter:150305	ENST00000549860.1	CNPY2-AS1	hg38_genes_promoters
chr12	56300385	-0.632188	0.527264	0.99986	promoter:150305	ENST00000549860.1	CNPY2-AS1	hg38_genes_promoters
chr12	56300395	-0.434121	0.6642	0.99986	promoter:150305	ENST00000549860.1	CNPY2-AS1	hg38_genes_promoters
chr12	56300396	-0.802951	0.422003	0.99986	promoter:150305	ENST00000549860.1	CNPY2-AS1	hg38_genes_promoters
chr12	56300402	-0.0408242	0.967436	0.99986	promoter:150305	ENST00000549860.1	CNPY2-AS1	hg38_genes_promoters
chr12	56300403	-0.948957	0.342643	0.99986	promoter:150305	ENST00000549860.1	CNPY2-AS1	hg38_genes_promoters
chr12	56300408	0.65745	0.510892	0.99986	promoter:150305	ENST00000549860.1	CNPY2-AS1	hg38_genes_promoters
chr12	56300409	0.0926148	0.92621	0.99986	promoter:150305	ENST00000549860.1	CNPY2-AS1	hg38_genes_promoters
chr12	56300431	0.320556	0.748547	0.99986	promoter:150305	ENST00000549860.1	CNPY2-AS1	hg38_genes_promoters
chr12	56300432	-0.555232	0.578736	0.99986	promoter:150305	ENST00000549860.1	CNPY2-AS1	hg38_genes_promoters
chr12	56300437	0.0943204	0.924855	0.99986	promoter:150305	ENST00000549860.1	CNPY2-AS1	hg38_genes_promoters
chr12	56300438	-0.698976	0.484567	0.99986	promoter:150305	ENST00000549860.1	CNPY2-AS1	hg38_genes_promoters
chr12	56300449	0.593238	0.553022	0.99986	promoter:150305	ENST00000549860.1	CNPY2-AS1	hg38_genes_promoters
chr12	56300450	0.243742	0.807431	0.99986	promoter:150305	ENST00000549860.1	CNPY2-AS1	hg38_genes_promoters
chr12	56300460	0.354575	0.722908	0.99986	promoter:150305	ENST00000549860.1	CNPY2-AS1	hg38_genes_promoters
chr12	56300461	-0.053464	0.957362	0.99986	promoter:150305	ENST00000549860.1	CNPY2-AS1	hg38_genes_promoters
chr12	56300465	0.759846	0.447347	0.99986	promoter:150305	ENST00000549860.1	CNPY2-AS1	hg38_genes_promoters
chr12	56300466	0.595461	0.551535	0.99986	promoter:150305	ENST00000549860.1	CNPY2-AS1	hg38_genes_promoters
chr12	56300495	0.51367	0.607483	0.99986	promoter:150305	ENST00000549860.1	CNPY2-AS1	hg38_genes_promoters
chr12	56300496	0.0827637	0.934039	0.99986	promoter:150305	ENST00000549860.1	CNPY2-AS1	hg38_genes_promoters
chr12	56300510	1.2676	0.204941	0.99986	promoter:150305	ENST00000549860.1	CNPY2-AS1	hg38_genes_promoters
chr12	56300511	0.258292	0.796181	0.99986	promoter:150305	ENST00000549860.1	CNPY2-AS1	hg38_genes_promoters
chr12	56300514	0.673408	0.500688	0.99986	promoter:150305	ENST00000549860.1	CNPY2-AS1	hg38_genes_promoters
chr12	56300515	0.835744	0.403299	0.99986	promoter:150305	ENST00000549860.1	CNPY2-AS1	hg38_genes_promoters
chr12	56300546	0.49578	0.620049	0.99986	promoter:150305	ENST00000549860.1	CNPY2-AS1	hg38_genes_promoters
chr12	56300547	0.81171	0.416958	0.99986	promoter:150305	ENST00000549860.1	CNPY2-AS1	hg38_genes_promoters
chr12	56300550	-0.463663	0.642889	0.99986	promoter:150305	ENST00000549860.1	CNPY2-AS1	hg38_genes_promoters
chr12	56300551	0.359638	0.719118	0.99986	promoter:150305	ENST00000549860.1	CNPY2-AS1	hg38_genes_promoters
chr12	56300560	-0.0577551	0.953944	0.99986	promoter:150305	ENST00000549860.1	CNPY2-AS1	hg38_genes_promoters
chr12	56300561	0.371623	0.710174	0.99986	promoter:150305	ENST00000549860.1	CNPY2-AS1	hg38_genes_promoters
chr12	56300649	0.673605	0.500562	0.99986	promoter:150305	ENST00000549860.1	CNPY2-AS1	hg38_genes_promoters
chr12	56300650	-0.327232	0.743493	0.99986	promoter:150305	ENST00000549860.1	CNPY2-AS1	hg38_genes_promoters
chr12	56300665	-0.0533577	0.957447	0.99986	promoter:150305	ENST00000549860.1	CNPY2-AS1	hg38_genes_promoters
chr12	56300666	0.583269	0.559712	0.99986	promoter:150305	ENST00000549860.1	CNPY2-AS1	hg38_genes_promoters
chr12	56300677	1.14314	0.252981	0.99986	promoter:150305	ENST00000549860.1	CNPY2-AS1	hg38_genes_promoters
chr12	56300678	0.899365	0.368458	0.99986	promoter:150305	ENST00000549860.1	CNPY2-AS1	hg38_genes_promoters
chr12	56300706	0.697107	0.485736	0.99986	promoter:150305	ENST00000549860.1	CNPY2-AS1	hg38_genes_promoters
chr12	56300707	1.94742	0.0514848	0.99986	promoter:150305	ENST00000549860.1	CNPY2-AS1	hg38_genes_promoters
chr12	56300749	0.664264	0.506522	0.99986	promoter:157154	ENST00000549143.5	CS	hg38_genes_promoters
chr12	56300750	0.805156	0.42073	0.99986	promoter:157154	ENST00000549143.5	CS	hg38_genes_promoters
chr12	56300757	0.734767	0.462481	0.99986	promoter:157154	ENST00000549143.5	CS	hg38_genes_promoters
chr12	56300758	1.08649	0.277263	0.99986	promoter:157154	ENST00000549143.5	CS	hg38_genes_promoters
chr12	56300759	-0.15762	0.874756	0.99986	promoter:157154	ENST00000549143.5	CS	hg38_genes_promoters
chr12	56300760	0.914177	0.360624	0.99986	promoter:157154	ENST00000549143.5	CS	hg38_genes_promoters
chr12	56300795	-0.376262	0.706722	0.99986	promoter:157154	ENST00000549143.5	CS	hg38_genes_promoters
chr12	56300796	1.46273	0.143541	0.99986	promoter:157154	ENST00000549143.5	CS	hg38_genes_promoters
chr12	56300851	-0.291392	0.770752	0.99986	promoter:157154	ENST00000549143.5	CS	hg38_genes_promoters
chr12	56300852	0.964483	0.334804	0.99986	promoter:157154	ENST00000549143.5	CS	hg38_genes_promoters
chr12	56300883	0.563211	0.573291	0.99986	promoter:157154	ENST00000549143.5	CS	hg38_genes_promoters
chr12	56300884	1.71613	0.0861391	0.99986	promoter:157154	ENST00000549143.5	CS	hg38_genes_promoters
chr12	56300908	0.620315	0.535051	0.99986	promoter:157154	ENST00000549143.5	CS	hg38_genes_promoters
chr12	56300909	0.304661	0.760624	0.99986	promoter:157154	ENST00000549143.5	CS	hg38_genes_promoters
chr12	56301005	0.477685	0.632875	0.99986	promoter:157154	ENST00000549143.5	CS	hg38_genes_promoters
chr12	56301006	0.0232352	0.981463	0.99986	promoter:157154	ENST00000549143.5	CS	hg38_genes_promoters
chr12	56301027	1.65032	0.0988774	0.99986	promoter:157154	ENST00000549143.5	CS	hg38_genes_promoters
chr12	56301028	0.21768	0.827679	0.99986	promoter:157154	ENST00000549143.5	CS	hg38_genes_promoters
chr12	56301082	1.04128	0.297747	0.99986	promoter:157154	ENST00000549143.5	CS	hg38_genes_promoters
chr12	56301083	0.666968	0.504792	0.99986	promoter:157154	ENST00000549143.5	CS	hg38_genes_promoters
chr12	56301130	1.6162	0.10605	0.99986	promoter:157154	ENST00000549143.5	CS	hg38_genes_promoters
chr12	56301131	0.412714	0.679816	0.99986	promoter:157154	ENST00000549143.5	CS	hg38_genes_promoters
chr12	56301148	0.507316	0.611933	0.99986	promoter:157154	ENST00000549143.5	CS	hg38_genes_promoters
chr12	56301149	2.52666	0.0115152	0.99986	promoter:157154	ENST00000549143.5	CS	hg38_genes_promoters
chr12	57236324	0.688999	0.490824	0.99986	exon:1045054	ENST00000555173.1	NDUFA4L2	hg38_genes_exons
chr12	57236325	1.0281	0.303902	0.99986	exon:1045054	ENST00000555173.1	NDUFA4L2	hg38_genes_exons
chr12	57236335	0.593599	0.552781	0.99986	exon:1045054	ENST00000555173.1	NDUFA4L2	hg38_genes_exons
chr12	57236336	1.72454	0.0846105	0.99986	exon:1045054	ENST00000555173.1	NDUFA4L2	hg38_genes_exons
chr12	57236338	-0.0793552	0.93675	0.99986	exon:1045054	ENST00000555173.1	NDUFA4L2	hg38_genes_exons
chr12	57236339	2.06409	0.0390092	0.99986	exon:1045054	ENST00000555173.1	NDUFA4L2	hg38_genes_exons
chr12	57236341	0.129719	0.896789	0.99986	exon:1045054	ENST00000555173.1	NDUFA4L2	hg38_genes_exons
chr12	57236342	2.3708	0.0177496	0.99986	exon:1045054	ENST00000555173.1	NDUFA4L2	hg38_genes_exons
chr12	57236358	0.75425	0.450699	0.99986	exon:1045054	ENST00000555173.1	NDUFA4L2	hg38_genes_exons
chr12	57236359	0.45749	0.647319	0.99986	exon:1045054	ENST00000555173.1	NDUFA4L2	hg38_genes_exons
chr12	57236367	0.644093	0.519515	0.99986	exon:1045054	ENST00000555173.1	NDUFA4L2	hg38_genes_exons
chr12	57236368	1.08105	0.279676	0.99986	exon:1045054	ENST00000555173.1	NDUFA4L2	hg38_genes_exons
chr12	57236369	-0.370328	0.711138	0.99986	exon:1045054	ENST00000555173.1	NDUFA4L2	hg38_genes_exons
chr12	57236370	0.855589	0.392225	0.99986	exon:1045054	ENST00000555173.1	NDUFA4L2	hg38_genes_exons
chr12	57236376	1.29055	0.19686	0.99986	exon:1045054	ENST00000555173.1	NDUFA4L2	hg38_genes_exons
chr12	57236377	1.86973	0.0615211	0.99986	exon:1045054	ENST00000555173.1	NDUFA4L2	hg38_genes_exons
chr12	57236388	-0.000415666	0.999668	0.99986	exon:1045054	ENST00000555173.1	NDUFA4L2	hg38_genes_exons
chr12	57236389	1.47105	0.141277	0.99986	exon:1045054	ENST00000555173.1	NDUFA4L2	hg38_genes_exons
chr12	57236409	0.647134	0.517545	0.99986	exon:1045054	ENST00000555173.1	NDUFA4L2	hg38_genes_exons
chr12	57236410	1.08873	0.276272	0.99986	exon:1045054	ENST00000555173.1	NDUFA4L2	hg38_genes_exons
chr12	57236433	-0.693391	0.488064	0.99986	exon:1045054	ENST00000555173.1	NDUFA4L2	hg38_genes_exons
chr12	57236434	0.200646	0.840975	0.99986	exon:1045054	ENST00000555173.1	NDUFA4L2	hg38_genes_exons
chr12	57236476	0.507062	0.612112	0.99986	exon:1045054	ENST00000555173.1	NDUFA4L2	hg38_genes_exons
chr12	57236477	0.317018	0.75123	0.99986	exon:1045054	ENST00000555173.1	NDUFA4L2	hg38_genes_exons
chr12	57236480	1.25393	0.209867	0.99986	exon:1045054	ENST00000555173.1	NDUFA4L2	hg38_genes_exons
chr12	57236481	0.373493	0.708781	0.99986	exon:1045054	ENST00000555173.1	NDUFA4L2	hg38_genes_exons
chr12	57236489	-0.438649	0.660916	0.99986	exon:1045054	ENST00000555173.1	NDUFA4L2	hg38_genes_exons
chr12	57236490	-0.996538	0.318989	0.99986	exon:1045054	ENST00000555173.1	NDUFA4L2	hg38_genes_exons
chr12	57236511	0.62739	0.530404	0.99986	exon:1045054	ENST00000555173.1	NDUFA4L2	hg38_genes_exons
chr12	57236512	-0.368771	0.712298	0.99986	exon:1045054	ENST00000555173.1	NDUFA4L2	hg38_genes_exons
chr12	57236529	-0.384411	0.700674	0.99986	exon:1045054	ENST00000555173.1	NDUFA4L2	hg38_genes_exons
chr12	57236530	-0.0254454	0.9797	0.99986	exon:1045054	ENST00000555173.1	NDUFA4L2	hg38_genes_exons
chr12	57236566	0.606239	0.544356	0.99986	exon:1045054	ENST00000555173.1	NDUFA4L2	hg38_genes_exons
chr12	57236567	2.21756	0.026585	0.99986	exon:1045054	ENST00000555173.1	NDUFA4L2	hg38_genes_exons
chr12	57236582	-1.05188	0.292855	0.99986	exon:1045054	ENST00000555173.1	NDUFA4L2	hg38_genes_exons
chr12	57236583	1.0753	0.282239	0.99986	exon:1045054	ENST00000555173.1	NDUFA4L2	hg38_genes_exons
chr12	57236597	-0.120116	0.904391	0.99986	exon:1045045	ENST00000554503.6	NDUFA4L2	hg38_genes_exons
chr12	57236598	0.589939	0.555232	0.99986	exon:1045045	ENST00000554503.6	NDUFA4L2	hg38_genes_exons
chr12	57236600	-0.437071	0.66206	0.99986	exon:1045045	ENST00000554503.6	NDUFA4L2	hg38_genes_exons
chr12	57236601	-0.171804	0.863592	0.99986	exon:1045045	ENST00000554503.6	NDUFA4L2	hg38_genes_exons
chr12	57236608	-0.781968	0.434234	0.99986	exon:1045045	ENST00000554503.6	NDUFA4L2	hg38_genes_exons
chr12	57236609	0.725773	0.467978	0.99986	exon:1045045	ENST00000554503.6	NDUFA4L2	hg38_genes_exons
chr12	57236615	0.098224	0.921754	0.99986	exon:1045045	ENST00000554503.6	NDUFA4L2	hg38_genes_exons
chr12	57236616	-0.0150459	0.987996	0.99986	exon:1045045	ENST00000554503.6	NDUFA4L2	hg38_genes_exons
chr12	57236620	0.542456	0.587504	0.99986	exon:1045045	ENST00000554503.6	NDUFA4L2	hg38_genes_exons
chr12	57236621	-0.216727	0.828421	0.99986	exon:1045045	ENST00000554503.6	NDUFA4L2	hg38_genes_exons
chr12	57236634	-0.573045	0.566614	0.99986	exon:1045045	ENST00000554503.6	NDUFA4L2	hg38_genes_exons
chr12	57236635	0.313676	0.753767	0.99986	exon:1045045	ENST00000554503.6	NDUFA4L2	hg38_genes_exons
chr12	57236639	-0.0777054	0.938062	0.99986	exon:1045045	ENST00000554503.6	NDUFA4L2	hg38_genes_exons
chr12	57236640	0.149888	0.880853	0.99986	exon:1045045	ENST00000554503.6	NDUFA4L2	hg38_genes_exons
chr12	57236666	0.434209	0.664137	0.99986	exon:1045045	ENST00000554503.6	NDUFA4L2	hg38_genes_exons
chr12	57236667	-0.73643	0.461469	0.99986	exon:1045045	ENST00000554503.6	NDUFA4L2	hg38_genes_exons
chr12	57236673	-0.454969	0.649132	0.99986	exon:1045045	ENST00000554503.6	NDUFA4L2	hg38_genes_exons
chr12	57236674	-0.313966	0.753547	0.99986	exon:1045045	ENST00000554503.6	NDUFA4L2	hg38_genes_exons
chr12	57236685	0.58903	0.555841	0.99986	intron:887616	ENST00000554503.6	NDUFA4L2	hg38_genes_introns
chr12	57236686	0.349904	0.726411	0.99986	intron:887616	ENST00000554503.6	NDUFA4L2	hg38_genes_introns
chr12	57236687	0.0734679	0.941434	0.99986	intron:887616	ENST00000554503.6	NDUFA4L2	hg38_genes_introns
chr12	57236725	0.0565582	0.954897	0.99986	intron:887616	ENST00000554503.6	NDUFA4L2	hg38_genes_introns
chr12	57236726	0.000379109	0.999698	0.99986	intron:887616	ENST00000554503.6	NDUFA4L2	hg38_genes_introns
chr12	57236777	1.03971	0.298476	0.99986	intron:887616	ENST00000554503.6	NDUFA4L2	hg38_genes_introns
chr12	57236778	0.121642	0.903182	0.99986	intron:887616	ENST00000554503.6	NDUFA4L2	hg38_genes_introns
chr12	57236847	-0.498225	0.618326	0.99986	intron:887616	ENST00000554503.6	NDUFA4L2	hg38_genes_introns
chr12	57236848	-0.0102745	0.991802	0.99986	intron:887616	ENST00000554503.6	NDUFA4L2	hg38_genes_introns
chr12	57236851	-0.109428	0.912863	0.99986	intron:887616	ENST00000554503.6	NDUFA4L2	hg38_genes_introns
chr12	57236852	0.715471	0.474318	0.99986	intron:887616	ENST00000554503.6	NDUFA4L2	hg38_genes_introns
chr12	57236886	-0.828082	0.407624	0.99986	intron:887616	ENST00000554503.6	NDUFA4L2	hg38_genes_introns
chr12	57236887	0.946657	0.343814	0.99986	intron:887616	ENST00000554503.6	NDUFA4L2	hg38_genes_introns
chr12	57236891	0.894167	0.371233	0.99986	intron:887616	ENST00000554503.6	NDUFA4L2	hg38_genes_introns
chr12	57236892	0.638522	0.523134	0.99986	intron:887616	ENST00000554503.6	NDUFA4L2	hg38_genes_introns
chr12	57236930	-0.829572	0.406781	0.99986	intron:887616	ENST00000554503.6	NDUFA4L2	hg38_genes_introns
chr12	57236931	-0.354646	0.722855	0.99986	intron:887616	ENST00000554503.6	NDUFA4L2	hg38_genes_introns
chr12	57237032	0.606441	0.544222	0.99986	exon:1045044	ENST00000554503.6	NDUFA4L2	hg38_genes_exons
chr12	57237033	0.316802	0.751394	0.99986	exon:1045044	ENST00000554503.6	NDUFA4L2	hg38_genes_exons
chr12	57237051	0.24928	0.803144	0.99986	exon:1045044	ENST00000554503.6	NDUFA4L2	hg38_genes_exons
chr12	57237052	-0.809599	0.418171	0.99986	exon:1045044	ENST00000554503.6	NDUFA4L2	hg38_genes_exons
chr12	57237060	-0.0881401	0.929765	0.99986	exon:1045044	ENST00000554503.6	NDUFA4L2	hg38_genes_exons
chr12	57237061	-1.22967	0.218821	0.99986	exon:1045044	ENST00000554503.6	NDUFA4L2	hg38_genes_exons
chr12	57237088	0.0680947	0.94571	0.99986	promoter:157435	ENST00000554688.1	NDUFA4L2	hg38_genes_promoters
chr12	57237089	0.604445	0.545548	0.99986	promoter:157435	ENST00000554688.1	NDUFA4L2	hg38_genes_promoters
chr12	57237148	-0.925224	0.354849	0.99986	promoter:157431	ENST00000554503.6	NDUFA4L2	hg38_genes_promoters
chr12	57237149	-0.630735	0.528214	0.99986	promoter:157431	ENST00000554503.6	NDUFA4L2	hg38_genes_promoters
chr12	57237204	0.168049	0.866545	0.99986	promoter:157431	ENST00000554503.6	NDUFA4L2	hg38_genes_promoters
chr12	57237205	1.2855	0.198616	0.99986	promoter:157431	ENST00000554503.6	NDUFA4L2	hg38_genes_promoters
chr12	57237310	2.57979	0.00988609	0.99986	promoter:157431	ENST00000554503.6	NDUFA4L2	hg38_genes_promoters
chr12	57237311	1.44881	0.147392	0.99986	promoter:157431	ENST00000554503.6	NDUFA4L2	hg38_genes_promoters
chr12	57237551	0.146476	0.883546	0.99986	promoter:157431	ENST00000554503.6	NDUFA4L2	hg38_genes_promoters
chr12	57237552	0.597762	0.549999	0.99986	promoter:157431	ENST00000554503.6	NDUFA4L2	hg38_genes_promoters
chr12	57240622	-0.923008	0.356003	0.99986	1to5kb:157431	ENST00000554503.6	NDUFA4L2	hg38_genes_1to5kb
chr12	57240623	-0.550834	0.581747	0.99986	1to5kb:157431	ENST00000554503.6	NDUFA4L2	hg38_genes_1to5kb
chr12	57240625	0.0093795	0.992516	0.99986	1to5kb:157431	ENST00000554503.6	NDUFA4L2	hg38_genes_1to5kb
chr12	57240626	0.182497	0.855193	0.99986	1to5kb:157431	ENST00000554503.6	NDUFA4L2	hg38_genes_1to5kb
chr12	57240627	-0.458162	0.646836	0.99986	1to5kb:157431	ENST00000554503.6	NDUFA4L2	hg38_genes_1to5kb
chr12	57240628	-1.36651	0.17178	0.99986	1to5kb:157431	ENST00000554503.6	NDUFA4L2	hg38_genes_1to5kb
chr12	57240629	-0.861365	0.389037	0.99986	1to5kb:157431	ENST00000554503.6	NDUFA4L2	hg38_genes_1to5kb
chr12	57240630	-1.35745	0.174639	0.99986	1to5kb:157431	ENST00000554503.6	NDUFA4L2	hg38_genes_1to5kb
chr12	57240648	0.945339	0.344486	0.99986	1to5kb:157431	ENST00000554503.6	NDUFA4L2	hg38_genes_1to5kb
chr12	57240649	0.991546	0.321419	0.99986	1to5kb:157431	ENST00000554503.6	NDUFA4L2	hg38_genes_1to5kb
chr12	57240654	-0.260381	0.79457	0.99986	1to5kb:157431	ENST00000554503.6	NDUFA4L2	hg38_genes_1to5kb
chr12	57240655	-0.0363203	0.971027	0.99986	1to5kb:157431	ENST00000554503.6	NDUFA4L2	hg38_genes_1to5kb
chr12	57240686	-1.19427	0.232372	0.99986	1to5kb:157431	ENST00000554503.6	NDUFA4L2	hg38_genes_1to5kb
chr12	57240687	-1.81914	0.0688901	0.99986	1to5kb:157431	ENST00000554503.6	NDUFA4L2	hg38_genes_1to5kb
chr12	57240692	0.168447	0.866231	0.99986	1to5kb:157431	ENST00000554503.6	NDUFA4L2	hg38_genes_1to5kb
chr12	57240693	-0.506012	0.612848	0.99986	promoter:157432	ENST00000393825.5	NDUFA4L2	hg38_genes_promoters
chr12	57240694	1.37103	0.170367	0.99986	promoter:157432	ENST00000393825.5	NDUFA4L2	hg38_genes_promoters
chr12	57240695	0.865998	0.386491	0.99986	promoter:157432	ENST00000393825.5	NDUFA4L2	hg38_genes_promoters
chr12	57240714	-0.936072	0.349236	0.99986	promoter:157432	ENST00000393825.5	NDUFA4L2	hg38_genes_promoters
chr12	57240715	0.455833	0.64851	0.99986	promoter:157432	ENST00000393825.5	NDUFA4L2	hg38_genes_promoters
chr12	57240756	-0.671232	0.502073	0.99986	promoter:157432	ENST00000393825.5	NDUFA4L2	hg38_genes_promoters
chr12	57240757	-0.935927	0.349311	0.99986	promoter:157432	ENST00000393825.5	NDUFA4L2	hg38_genes_promoters
chr12	57240762	-0.533047	0.594001	0.99986	promoter:157432	ENST00000393825.5	NDUFA4L2	hg38_genes_promoters
chr12	57240763	-0.652618	0.514003	0.99986	promoter:157432	ENST00000393825.5	NDUFA4L2	hg38_genes_promoters
chr12	57240766	-0.242401	0.80847	0.99986	promoter:157432	ENST00000393825.5	NDUFA4L2	hg38_genes_promoters
chr12	57240767	-0.913531	0.360963	0.99986	promoter:157432	ENST00000393825.5	NDUFA4L2	hg38_genes_promoters
chr12	57240772	0.242047	0.808743	0.99986	promoter:157432	ENST00000393825.5	NDUFA4L2	hg38_genes_promoters
chr12	57240773	0.648444	0.516698	0.99986	promoter:157432	ENST00000393825.5	NDUFA4L2	hg38_genes_promoters
chr12	57240780	-0.31005	0.756523	0.99986	promoter:157432	ENST00000393825.5	NDUFA4L2	hg38_genes_promoters
chr12	57240781	0.624088	0.53257	0.99986	promoter:157432	ENST00000393825.5	NDUFA4L2	hg38_genes_promoters
chr12	57240782	-0.611036	0.541176	0.99986	promoter:157432	ENST00000393825.5	NDUFA4L2	hg38_genes_promoters
chr12	57240783	0.99343	0.320501	0.99986	promoter:157432	ENST00000393825.5	NDUFA4L2	hg38_genes_promoters
chr12	57240794	-1.31869	0.187272	0.99986	promoter:157432	ENST00000393825.5	NDUFA4L2	hg38_genes_promoters
chr12	57240795	-0.0262997	0.979018	0.99986	promoter:157432	ENST00000393825.5	NDUFA4L2	hg38_genes_promoters
chr12	57240825	-0.696668	0.486011	0.99986	promoter:157432	ENST00000393825.5	NDUFA4L2	hg38_genes_promoters
chr12	57240826	0.239596	0.810643	0.99986	promoter:157432	ENST00000393825.5	NDUFA4L2	hg38_genes_promoters
chr12	57240843	-1.01514	0.310039	0.99986	promoter:157432	ENST00000393825.5	NDUFA4L2	hg38_genes_promoters
chr12	57240844	-0.399957	0.689188	0.99986	promoter:157432	ENST00000393825.5	NDUFA4L2	hg38_genes_promoters
chr12	57240882	-1.19141	0.233492	0.99986	promoter:157432	ENST00000393825.5	NDUFA4L2	hg38_genes_promoters
chr12	57240883	-0.301318	0.763172	0.99986	promoter:157432	ENST00000393825.5	NDUFA4L2	hg38_genes_promoters
chr12	57240894	-0.533748	0.593516	0.99986	promoter:157432	ENST00000393825.5	NDUFA4L2	hg38_genes_promoters
chr12	57240895	0.428697	0.668144	0.99986	promoter:157432	ENST00000393825.5	NDUFA4L2	hg38_genes_promoters
chr12	57240945	-0.126249	0.899535	0.99986	promoter:157432	ENST00000393825.5	NDUFA4L2	hg38_genes_promoters
chr12	57240946	-1.15383	0.248571	0.99986	promoter:157432	ENST00000393825.5	NDUFA4L2	hg38_genes_promoters
chr12	57240964	0.0384291	0.969346	0.99986	promoter:157432	ENST00000393825.5	NDUFA4L2	hg38_genes_promoters
chr12	57240965	0.0540405	0.956903	0.99986	promoter:157432	ENST00000393825.5	NDUFA4L2	hg38_genes_promoters
chr12	57240967	-1.38868	0.164929	0.99986	promoter:157432	ENST00000393825.5	NDUFA4L2	hg38_genes_promoters
chr12	57240968	-1.80945	0.0703816	0.99986	promoter:157432	ENST00000393825.5	NDUFA4L2	hg38_genes_promoters
chr12	57240979	-0.777661	0.436769	0.99986	promoter:157432	ENST00000393825.5	NDUFA4L2	hg38_genes_promoters
chr12	57240980	-1.66185	0.0965437	0.99986	promoter:157432	ENST00000393825.5	NDUFA4L2	hg38_genes_promoters
chr12	57241000	-0.14732	0.88288	0.99986	promoter:157432	ENST00000393825.5	NDUFA4L2	hg38_genes_promoters
chr12	57241001	-0.71416	0.475128	0.99986	promoter:157432	ENST00000393825.5	NDUFA4L2	hg38_genes_promoters
chr12	57241072	-1.17979	0.238084	0.99986	promoter:157432	ENST00000393825.5	NDUFA4L2	hg38_genes_promoters
chr12	57241073	-0.724944	0.468486	0.99986	promoter:157432	ENST00000393825.5	NDUFA4L2	hg38_genes_promoters
chr12	57241096	-1.35025	0.176937	0.99986	promoter:157432	ENST00000393825.5	NDUFA4L2	hg38_genes_promoters
chr12	57241097	0.455308	0.648888	0.99986	promoter:157432	ENST00000393825.5	NDUFA4L2	hg38_genes_promoters
chr12	57241108	-1.21051	0.226083	0.99986	promoter:157432	ENST00000393825.5	NDUFA4L2	hg38_genes_promoters
chr12	57241109	-1.34502	0.178618	0.99986	promoter:157432	ENST00000393825.5	NDUFA4L2	hg38_genes_promoters
chr12	57241160	-1.27979	0.200619	0.99986	promoter:157432	ENST00000393825.5	NDUFA4L2	hg38_genes_promoters
chr12	57241161	-0.111035	0.911588	0.99986	promoter:157432	ENST00000393825.5	NDUFA4L2	hg38_genes_promoters
chr12	57241186	0.344983	0.730107	0.99986	promoter:157432	ENST00000393825.5	NDUFA4L2	hg38_genes_promoters
chr12	57241187	-0.749185	0.453746	0.99986	promoter:157432	ENST00000393825.5	NDUFA4L2	hg38_genes_promoters
chr12	57241236	-0.123352	0.901828	0.99986	promoter:157432	ENST00000393825.5	NDUFA4L2	hg38_genes_promoters
chr12	57241237	-1.64258	0.100471	0.99986	promoter:157432	ENST00000393825.5	NDUFA4L2	hg38_genes_promoters
chr12	57241243	-0.0904043	0.927966	0.99986	promoter:157432	ENST00000393825.5	NDUFA4L2	hg38_genes_promoters
chr12	57241244	-0.991482	0.32145	0.99986	promoter:157432	ENST00000393825.5	NDUFA4L2	hg38_genes_promoters
chr12	57241246	-0.88638	0.375413	0.99986	promoter:157432	ENST00000393825.5	NDUFA4L2	hg38_genes_promoters
chr12	57241247	-1.56118	0.118482	0.99986	promoter:157432	ENST00000393825.5	NDUFA4L2	hg38_genes_promoters
chr12	57241249	-1.05959	0.28933	0.99986	promoter:157432	ENST00000393825.5	NDUFA4L2	hg38_genes_promoters
chr12	57241250	-0.875733	0.381175	0.99986	promoter:157432	ENST00000393825.5	NDUFA4L2	hg38_genes_promoters
chr12	57241275	-0.79439	0.426969	0.99986	promoter:157432	ENST00000393825.5	NDUFA4L2	hg38_genes_promoters
chr12	57241276	-0.25748	0.796808	0.99986	promoter:157432	ENST00000393825.5	NDUFA4L2	hg38_genes_promoters
chr12	57241279	-0.448926	0.653485	0.99986	promoter:157432	ENST00000393825.5	NDUFA4L2	hg38_genes_promoters
chr12	57241280	-1.10445	0.269398	0.99986	promoter:157432	ENST00000393825.5	NDUFA4L2	hg38_genes_promoters
chr12	57241299	-0.20642	0.836463	0.99986	promoter:157432	ENST00000393825.5	NDUFA4L2	hg38_genes_promoters
chr12	57241300	-0.405998	0.684744	0.99986	promoter:157432	ENST00000393825.5	NDUFA4L2	hg38_genes_promoters
chr12	57241309	-0.0801897	0.936086	0.99986	promoter:157432	ENST00000393825.5	NDUFA4L2	hg38_genes_promoters
chr12	57241310	-0.880269	0.378714	0.99986	promoter:157432	ENST00000393825.5	NDUFA4L2	hg38_genes_promoters
chr12	57241347	-0.404502	0.685843	0.99986	promoter:157432	ENST00000393825.5	NDUFA4L2	hg38_genes_promoters
chr12	57241348	-1.13479	0.256464	0.99986	promoter:157432	ENST00000393825.5	NDUFA4L2	hg38_genes_promoters
chr12	80706526	-0.619462	0.535612	0.99986	1to5kb:151385	ENST00000228641.4	MYF6	hg38_genes_1to5kb
chr12	80706527	0.129577	0.896901	0.99986	1to5kb:151385	ENST00000228641.4	MYF6	hg38_genes_1to5kb
chr12	80706556	-0.406279	0.684538	0.99986	1to5kb:151385	ENST00000228641.4	MYF6	hg38_genes_1to5kb
chr12	80706557	0.228945	0.818911	0.99986	1to5kb:151385	ENST00000228641.4	MYF6	hg38_genes_1to5kb
chr12	80706624	-1.37089	0.17041	0.99986	1to5kb:151385	ENST00000228641.4	MYF6	hg38_genes_1to5kb
chr12	80706625	0.163911	0.869801	0.99986	1to5kb:151385	ENST00000228641.4	MYF6	hg38_genes_1to5kb
chr12	80706983	-0.778464	0.436295	0.99986	promoter:151385	ENST00000228641.4	MYF6	hg38_genes_promoters
chr12	80706984	1.26424	0.206142	0.99986	promoter:151385	ENST00000228641.4	MYF6	hg38_genes_promoters
chr12	80707243	-0.853158	0.393572	0.99986	promoter:151385	ENST00000228641.4	MYF6	hg38_genes_promoters
chr12	80707244	-0.0809932	0.935447	0.99986	promoter:151385	ENST00000228641.4	MYF6	hg38_genes_promoters
chr12	80707315	-0.129273	0.897142	0.99986	promoter:151385	ENST00000228641.4	MYF6	hg38_genes_promoters
chr12	80707316	-0.834863	0.403795	0.99986	promoter:151385	ENST00000228641.4	MYF6	hg38_genes_promoters
chr12	80707618	0.437075	0.662057	0.99986	promoter:151385	ENST00000228641.4	MYF6	hg38_genes_promoters
chr12	80707619	1.33911	0.180535	0.99986	promoter:151385	ENST00000228641.4	MYF6	hg38_genes_promoters
chr12	80716429	0.785339	0.432255	0.99986	promoter:151386	ENST00000228644.4	MYF5	hg38_genes_promoters
chr12	80716430	1.72097	0.0852555	0.99986	promoter:151386	ENST00000228644.4	MYF5	hg38_genes_promoters
chr12	80716461	0.700964	0.483325	0.99986	promoter:151386	ENST00000228644.4	MYF5	hg38_genes_promoters
chr12	80716462	1.43063	0.152536	0.99986	promoter:151386	ENST00000228644.4	MYF5	hg38_genes_promoters
chr12	80716522	0.879499	0.379131	0.99986	promoter:151386	ENST00000228644.4	MYF5	hg38_genes_promoters
chr12	80716544	2.17103	0.0299289	0.99986	promoter:151386	ENST00000228644.4	MYF5	hg38_genes_promoters
chr12	80716545	0.730042	0.465365	0.99986	promoter:151386	ENST00000228644.4	MYF5	hg38_genes_promoters
chr12	80716717	1.10006	0.271307	0.99986	promoter:151386	ENST00000228644.4	MYF5	hg38_genes_promoters
chr12	80716718	0.415029	0.678121	0.99986	promoter:151386	ENST00000228644.4	MYF5	hg38_genes_promoters
chr12	80716748	-0.645199	0.518798	0.99986	promoter:151386	ENST00000228644.4	MYF5	hg38_genes_promoters
chr12	80716749	-0.021869	0.982552	0.99986	promoter:151386	ENST00000228644.4	MYF5	hg38_genes_promoters
chr12	80716792	0.876156	0.380945	0.99986	promoter:151386	ENST00000228644.4	MYF5	hg38_genes_promoters
chr12	80716793	0.452793	0.650698	0.99986	promoter:151386	ENST00000228644.4	MYF5	hg38_genes_promoters
chr12	80716815	-0.0811996	0.935283	0.99986	promoter:151386	ENST00000228644.4	MYF5	hg38_genes_promoters
chr12	80716816	0.846738	0.397141	0.99986	promoter:151386	ENST00000228644.4	MYF5	hg38_genes_promoters
chr12	80716817	0.652759	0.513911	0.99986	promoter:151386	ENST00000228644.4	MYF5	hg38_genes_promoters
chr12	80716818	0.176132	0.86019	0.99986	promoter:151386	ENST00000228644.4	MYF5	hg38_genes_promoters
chr12	80716826	0.342434	0.732024	0.99986	promoter:151386	ENST00000228644.4	MYF5	hg38_genes_promoters
chr12	80716827	0.180933	0.85642	0.99986	promoter:151386	ENST00000228644.4	MYF5	hg38_genes_promoters
chr12	80716862	0.00331599	0.997354	0.99986	promoter:151386	ENST00000228644.4	MYF5	hg38_genes_promoters
chr12	80716863	0.0903156	0.928036	0.99986	promoter:151386	ENST00000228644.4	MYF5	hg38_genes_promoters
chr12	80716874	-0.0926832	0.926155	0.99986	promoter:151386	ENST00000228644.4	MYF5	hg38_genes_promoters
chr12	80716875	-0.135992	0.891828	0.99986	promoter:151386	ENST00000228644.4	MYF5	hg38_genes_promoters
chr12	80716927	0.568749	0.569527	0.99986	5UTR:102622	ENST00000228644.4	MYF5	hg38_genes_5UTRs
chr12	80716928	-0.276405	0.782237	0.99986	5UTR:102622	ENST00000228644.4	MYF5	hg38_genes_5UTRs
chr12	80716947	0.570537	0.568314	0.99986	5UTR:102622	ENST00000228644.4	MYF5	hg38_genes_5UTRs
chr12	80716948	0.239572	0.810662	0.99986	5UTR:102622	ENST00000228644.4	MYF5	hg38_genes_5UTRs
chr12	80716952	0.276618	0.782073	0.99986	5UTR:102622	ENST00000228644.4	MYF5	hg38_genes_5UTRs
chr12	80716953	-0.508535	0.611078	0.99986	5UTR:102622	ENST00000228644.4	MYF5	hg38_genes_5UTRs
chr12	80716970	0.169657	0.86528	0.99986	5UTR:102622	ENST00000228644.4	MYF5	hg38_genes_5UTRs
chr12	80716971	0.826927	0.408278	0.99986	5UTR:102622	ENST00000228644.4	MYF5	hg38_genes_5UTRs
chr12	80716974	0.454954	0.649142	0.99986	5UTR:102622	ENST00000228644.4	MYF5	hg38_genes_5UTRs
chr12	80716975	-0.276448	0.782204	0.99986	5UTR:102622	ENST00000228644.4	MYF5	hg38_genes_5UTRs
chr12	80716988	1.06448	0.287112	0.99986	5UTR:102622	ENST00000228644.4	MYF5	hg38_genes_5UTRs
chr12	80716989	0.982877	0.325668	0.99986	5UTR:102622	ENST00000228644.4	MYF5	hg38_genes_5UTRs
chr12	80716991	1.35951	0.173985	0.99986	5UTR:102622	ENST00000228644.4	MYF5	hg38_genes_5UTRs
chr12	80716992	0.737671	0.460714	0.99986	5UTR:102622	ENST00000228644.4	MYF5	hg38_genes_5UTRs
chr12	80716997	0.847006	0.396992	0.99986	5UTR:102622	ENST00000228644.4	MYF5	hg38_genes_5UTRs
chr12	80716998	0.298749	0.765132	0.99986	5UTR:102622	ENST00000228644.4	MYF5	hg38_genes_5UTRs
chr12	80717008	0.511494	0.609005	0.99986	5UTR:102622	ENST00000228644.4	MYF5	hg38_genes_5UTRs
chr12	80717009	-1.03992	0.298377	0.99986	5UTR:102622	ENST00000228644.4	MYF5	hg38_genes_5UTRs
chr12	80717027	-0.368845	0.712243	0.99986	5UTR:102622	ENST00000228644.4	MYF5	hg38_genes_5UTRs
chr12	80717028	-1.06568	0.286568	0.99986	5UTR:102622	ENST00000228644.4	MYF5	hg38_genes_5UTRs
chr12	80717033	0.80355	0.421657	0.99986	5UTR:102622	ENST00000228644.4	MYF5	hg38_genes_5UTRs
chr12	80717034	0.134649	0.89289	0.99986	5UTR:102622	ENST00000228644.4	MYF5	hg38_genes_5UTRs
chr12	80717046	0.754107	0.450785	0.99986	5UTR:102622	ENST00000228644.4	MYF5	hg38_genes_5UTRs
chr12	80717047	0.770781	0.440837	0.99986	5UTR:102622	ENST00000228644.4	MYF5	hg38_genes_5UTRs
chr12	80717069	0.70826	0.478784	0.99986	exon:1006399	ENST00000228644.4	MYF5	hg38_genes_exons
chr12	80717070	0.915157	0.360109	0.99986	exon:1006399	ENST00000228644.4	MYF5	hg38_genes_exons
chr12	80717111	0.0947261	0.924532	0.99986	exon:1006399	ENST00000228644.4	MYF5	hg38_genes_exons
chr12	80717112	-0.965922	0.334083	0.99986	exon:1006399	ENST00000228644.4	MYF5	hg38_genes_exons
chr12	80717114	0.340272	0.733652	0.99986	exon:1006399	ENST00000228644.4	MYF5	hg38_genes_exons
chr12	80717115	0.637034	0.524103	0.99986	exon:1006399	ENST00000228644.4	MYF5	hg38_genes_exons
chr12	80717128	0.138683	0.889701	0.99986	exon:1006399	ENST00000228644.4	MYF5	hg38_genes_exons
chr12	80717129	-0.0190203	0.984825	0.99986	exon:1006399	ENST00000228644.4	MYF5	hg38_genes_exons
chr12	80717135	1.5888	0.112105	0.99986	exon:1006399	ENST00000228644.4	MYF5	hg38_genes_exons
chr12	80717136	-0.666773	0.504917	0.99986	exon:1006399	ENST00000228644.4	MYF5	hg38_genes_exons
chr12	80717153	0.272038	0.785593	0.99986	exon:1006399	ENST00000228644.4	MYF5	hg38_genes_exons
chr12	80717154	0.787151	0.431194	0.99986	exon:1006399	ENST00000228644.4	MYF5	hg38_genes_exons
chr12	80717164	0.387489	0.698394	0.99986	exon:1006399	ENST00000228644.4	MYF5	hg38_genes_exons
chr12	80717165	0.838411	0.4018	0.99986	exon:1006399	ENST00000228644.4	MYF5	hg38_genes_exons
chr12	80717166	0.491303	0.623212	0.99986	exon:1006399	ENST00000228644.4	MYF5	hg38_genes_exons
chr12	80717167	0.472198	0.636786	0.99986	exon:1006399	ENST00000228644.4	MYF5	hg38_genes_exons
chr12	80717180	1.02459	0.305555	0.99986	exon:1006399	ENST00000228644.4	MYF5	hg38_genes_exons
chr12	80717181	0.0238455	0.980976	0.99986	exon:1006399	ENST00000228644.4	MYF5	hg38_genes_exons
chr12	80717185	2.42084	0.0154847	0.99986	exon:1006399	ENST00000228644.4	MYF5	hg38_genes_exons
chr12	80717186	1.44408	0.148715	0.99986	exon:1006399	ENST00000228644.4	MYF5	hg38_genes_exons
chr12	80717219	0.716362	0.473768	0.99986	exon:1006399	ENST00000228644.4	MYF5	hg38_genes_exons
chr12	80717220	0.491066	0.62338	0.99986	exon:1006399	ENST00000228644.4	MYF5	hg38_genes_exons
chr12	80717225	-0.517699	0.604668	0.99986	exon:1006399	ENST00000228644.4	MYF5	hg38_genes_exons
chr12	80717226	-1.29392	0.195694	0.99986	exon:1006399	ENST00000228644.4	MYF5	hg38_genes_exons
chr12	80717229	1.37271	0.169843	0.99986	exon:1006399	ENST00000228644.4	MYF5	hg38_genes_exons
chr12	80717230	0.890687	0.373097	0.99986	exon:1006399	ENST00000228644.4	MYF5	hg38_genes_exons
chr12	80717233	0.723712	0.469243	0.99986	exon:1006399	ENST00000228644.4	MYF5	hg38_genes_exons
chr12	80717234	1.54384	0.122627	0.99986	exon:1006399	ENST00000228644.4	MYF5	hg38_genes_exons
chr12	80717240	0.151249	0.879779	0.99986	exon:1006399	ENST00000228644.4	MYF5	hg38_genes_exons
chr12	80717241	0.913463	0.360999	0.99986	exon:1006399	ENST00000228644.4	MYF5	hg38_genes_exons
chr12	80717313	0.157395	0.874934	0.99986	exon:1006399	ENST00000228644.4	MYF5	hg38_genes_exons
chr12	80717314	0.72472	0.468624	0.99986	exon:1006399	ENST00000228644.4	MYF5	hg38_genes_exons
chr12	80717316	1.1425	0.253246	0.99986	exon:1006399	ENST00000228644.4	MYF5	hg38_genes_exons
chr12	80717317	2.56595	0.0102892	0.99986	exon:1006399	ENST00000228644.4	MYF5	hg38_genes_exons
chr12	80717334	1.06485	0.286946	0.99986	exon:1006399	ENST00000228644.4	MYF5	hg38_genes_exons
chr12	80717335	-0.485284	0.627475	0.99986	exon:1006399	ENST00000228644.4	MYF5	hg38_genes_exons
chr12	80717336	0.508573	0.611052	0.99986	exon:1006399	ENST00000228644.4	MYF5	hg38_genes_exons
chr12	80717337	0.186215	0.852276	0.99986	exon:1006399	ENST00000228644.4	MYF5	hg38_genes_exons
chr12	80717340	0.25634	0.797688	0.99986	exon:1006399	ENST00000228644.4	MYF5	hg38_genes_exons
chr12	80717341	0.924342	0.355308	0.99986	exon:1006399	ENST00000228644.4	MYF5	hg38_genes_exons
chr12	80717346	0.526267	0.598703	0.99986	exon:1006399	ENST00000228644.4	MYF5	hg38_genes_exons
chr12	80717347	0.443988	0.657051	0.99986	exon:1006399	ENST00000228644.4	MYF5	hg38_genes_exons
chr13	40598209	-0.387361	0.698489	0.99986	intron:921616	ENST00000636651.2	FOXO1	hg38_genes_introns
chr13	40598210	0.153552	0.877963	0.99986	intron:921616	ENST00000636651.2	FOXO1	hg38_genes_introns
chr13	40598452	0.482471	0.629472	0.99986	intron:921616	ENST00000636651.2	FOXO1	hg38_genes_introns
chr13	40598453	-0.392498	0.694691	0.99986	intron:921616	ENST00000636651.2	FOXO1	hg38_genes_introns
chr13	40598852	-1.31171	0.189618	0.99986	intron:921616	ENST00000636651.2	FOXO1	hg38_genes_introns
chr13	40598853	-0.201242	0.840509	0.99986	intron:921616	ENST00000636651.2	FOXO1	hg38_genes_introns
chr13	40599213	0.663676	0.506898	0.99986	intron:921616	ENST00000636651.2	FOXO1	hg38_genes_introns
chr13	40599214	0.447493	0.654519	0.99986	intron:921616	ENST00000636651.2	FOXO1	hg38_genes_introns
chr13	40599303	1.12236	0.261709	0.99986	intron:921616	ENST00000636651.2	FOXO1	hg38_genes_introns
chr13	40599304	-0.336328	0.736624	0.99986	intron:921616	ENST00000636651.2	FOXO1	hg38_genes_introns
chr13	40599409	1.1324	0.257466	0.99986	intron:921616	ENST00000636651.2	FOXO1	hg38_genes_introns
chr13	40599410	0.480389	0.630951	0.99986	intron:921616	ENST00000636651.2	FOXO1	hg38_genes_introns
chr13	40599480	0.258757	0.795823	0.99986	intron:921616	ENST00000636651.2	FOXO1	hg38_genes_introns
chr13	40599481	0.817687	0.413536	0.99986	intron:921616	ENST00000636651.2	FOXO1	hg38_genes_introns
chr13	40599492	1.79474	0.0726951	0.99986	intron:921616	ENST00000636651.2	FOXO1	hg38_genes_introns
chr13	40599493	0.992913	0.320752	0.99986	intron:921616	ENST00000636651.2	FOXO1	hg38_genes_introns
chr13	40599548	0.273541	0.784437	0.99986	intron:921616	ENST00000636651.2	FOXO1	hg38_genes_introns
chr13	40599549	1.01989	0.30778	0.99986	intron:921616	ENST00000636651.2	FOXO1	hg38_genes_introns
chr13	40599581	-0.266215	0.790074	0.99986	intron:921616	ENST00000636651.2	FOXO1	hg38_genes_introns
chr13	40599582	0.851456	0.394516	0.99986	intron:921616	ENST00000636651.2	FOXO1	hg38_genes_introns
chr13	40666222	0.416909	0.676745	0.99986	promoter:163828	ENST00000655267.1	FOXO1	hg38_genes_promoters
chr13	40666223	-0.514732	0.606741	0.99986	promoter:163828	ENST00000655267.1	FOXO1	hg38_genes_promoters
chr13	40666237	0.516153	0.605748	0.99986	promoter:163828	ENST00000655267.1	FOXO1	hg38_genes_promoters
chr13	40666238	-0.726357	0.46762	0.99986	promoter:163828	ENST00000655267.1	FOXO1	hg38_genes_promoters
chr13	40666262	-0.399775	0.689322	0.99986	promoter:163828	ENST00000655267.1	FOXO1	hg38_genes_promoters
chr13	40666263	-0.368122	0.712782	0.99986	promoter:163828	ENST00000655267.1	FOXO1	hg38_genes_promoters
chr13	40666276	0.147993	0.882348	0.99986	promoter:163828	ENST00000655267.1	FOXO1	hg38_genes_promoters
chr13	40666277	-0.222879	0.82363	0.99986	promoter:163828	ENST00000655267.1	FOXO1	hg38_genes_promoters
chr13	40666280	-0.755575	0.449904	0.99986	promoter:163828	ENST00000655267.1	FOXO1	hg38_genes_promoters
chr13	40666281	-0.0713533	0.943117	0.99986	promoter:163828	ENST00000655267.1	FOXO1	hg38_genes_promoters
chr13	40666291	0.525321	0.59936	0.99986	promoter:163828	ENST00000655267.1	FOXO1	hg38_genes_promoters
chr13	40666292	0.238164	0.811754	0.99986	promoter:163828	ENST00000655267.1	FOXO1	hg38_genes_promoters
chr13	40666293	-0.711198	0.476961	0.99986	promoter:163828	ENST00000655267.1	FOXO1	hg38_genes_promoters
chr13	40666294	-0.254403	0.799184	0.99986	promoter:163828	ENST00000655267.1	FOXO1	hg38_genes_promoters
chr13	40666301	-0.906906	0.364456	0.99986	promoter:163828	ENST00000655267.1	FOXO1	hg38_genes_promoters
chr13	40666302	0.344577	0.730412	0.99986	promoter:163828	ENST00000655267.1	FOXO1	hg38_genes_promoters
chr13	40666306	-0.139394	0.889139	0.99986	promoter:163828	ENST00000655267.1	FOXO1	hg38_genes_promoters
chr13	40666307	-0.230235	0.817909	0.99986	promoter:163828	ENST00000655267.1	FOXO1	hg38_genes_promoters
chr13	40666321	-0.817211	0.413808	0.99986	promoter:163828	ENST00000655267.1	FOXO1	hg38_genes_promoters
chr13	40666322	-0.0592642	0.952742	0.99986	promoter:163828	ENST00000655267.1	FOXO1	hg38_genes_promoters
chr13	40666327	-2.00647	0.0448067	0.99986	promoter:163828	ENST00000655267.1	FOXO1	hg38_genes_promoters
chr13	40666328	-0.367842	0.712991	0.99986	promoter:163828	ENST00000655267.1	FOXO1	hg38_genes_promoters
chr13	40666332	-1.82951	0.0673233	0.99986	promoter:163828	ENST00000655267.1	FOXO1	hg38_genes_promoters
chr13	40666333	-0.793373	0.42756	0.99986	promoter:163828	ENST00000655267.1	FOXO1	hg38_genes_promoters
chr13	40666335	-1.70995	0.0872749	0.99986	promoter:163828	ENST00000655267.1	FOXO1	hg38_genes_promoters
chr13	40666336	-0.828975	0.407118	0.99986	promoter:163828	ENST00000655267.1	FOXO1	hg38_genes_promoters
chr13	40666339	-1.63323	0.10242	0.99986	promoter:163828	ENST00000655267.1	FOXO1	hg38_genes_promoters
chr13	40666340	-0.952758	0.340713	0.99986	promoter:163828	ENST00000655267.1	FOXO1	hg38_genes_promoters
chr13	40666343	-1.98417	0.047237	0.99986	promoter:163828	ENST00000655267.1	FOXO1	hg38_genes_promoters
chr13	40666344	-0.109837	0.912539	0.99986	promoter:163828	ENST00000655267.1	FOXO1	hg38_genes_promoters
chr13	40666361	-0.179139	0.857829	0.99986	promoter:163828	ENST00000655267.1	FOXO1	hg38_genes_promoters
chr13	40666362	0.223311	0.823294	0.99986	promoter:163828	ENST00000655267.1	FOXO1	hg38_genes_promoters
chr13	40666363	0.466131	0.641122	0.99986	promoter:163828	ENST00000655267.1	FOXO1	hg38_genes_promoters
chr13	40666364	-0.224301	0.822523	0.99986	promoter:163828	ENST00000655267.1	FOXO1	hg38_genes_promoters
chr13	40666366	-0.674588	0.499937	0.99986	promoter:163828	ENST00000655267.1	FOXO1	hg38_genes_promoters
chr13	40666367	-0.199814	0.841626	0.99986	promoter:163828	ENST00000655267.1	FOXO1	hg38_genes_promoters
chr13	40666377	-0.889489	0.373741	0.99986	promoter:163828	ENST00000655267.1	FOXO1	hg38_genes_promoters
chr13	40666378	-1.08355	0.278566	0.99986	promoter:163828	ENST00000655267.1	FOXO1	hg38_genes_promoters
chr13	40666379	-1.40311	0.160583	0.99986	promoter:163828	ENST00000655267.1	FOXO1	hg38_genes_promoters
chr13	40666380	-0.781463	0.43453	0.99986	promoter:163828	ENST00000655267.1	FOXO1	hg38_genes_promoters
chr13	40666398	-0.543053	0.587094	0.99986	promoter:163828	ENST00000655267.1	FOXO1	hg38_genes_promoters
chr13	40666399	-0.100706	0.919784	0.99986	promoter:163828	ENST00000655267.1	FOXO1	hg38_genes_promoters
chr13	40666400	-1.13006	0.25845	0.99986	promoter:163828	ENST00000655267.1	FOXO1	hg38_genes_promoters
chr13	40666401	0.0372894	0.970254	0.99986	promoter:163828	ENST00000655267.1	FOXO1	hg38_genes_promoters
chr13	40666415	-0.688685	0.491021	0.99986	promoter:163828	ENST00000655267.1	FOXO1	hg38_genes_promoters
chr13	40666416	-0.520218	0.602912	0.99986	promoter:163828	ENST00000655267.1	FOXO1	hg38_genes_promoters
chr13	40666425	-0.539967	0.58922	0.99986	promoter:163828	ENST00000655267.1	FOXO1	hg38_genes_promoters
chr13	40666426	-0.802105	0.422492	0.99986	promoter:163828	ENST00000655267.1	FOXO1	hg38_genes_promoters
chr13	40666432	-1.11062	0.266731	0.99986	promoter:163828	ENST00000655267.1	FOXO1	hg38_genes_promoters
chr13	40666433	-1.65535	0.0978539	0.99986	promoter:163828	ENST00000655267.1	FOXO1	hg38_genes_promoters
chr13	40666435	-1.24448	0.213323	0.99986	promoter:163828	ENST00000655267.1	FOXO1	hg38_genes_promoters
chr13	40666436	-0.512453	0.608334	0.99986	promoter:163828	ENST00000655267.1	FOXO1	hg38_genes_promoters
chr13	40666439	-0.938392	0.348043	0.99986	promoter:163828	ENST00000655267.1	FOXO1	hg38_genes_promoters
chr13	40666440	-0.104457	0.916807	0.99986	promoter:163828	ENST00000655267.1	FOXO1	hg38_genes_promoters
chr13	40666448	-0.839502	0.401187	0.99986	promoter:163828	ENST00000655267.1	FOXO1	hg38_genes_promoters
chr13	40666449	-0.80949	0.418234	0.99986	promoter:163828	ENST00000655267.1	FOXO1	hg38_genes_promoters
chr13	40666452	-0.940754	0.346831	0.99986	promoter:163828	ENST00000655267.1	FOXO1	hg38_genes_promoters
chr13	40666453	-0.267682	0.788944	0.99986	promoter:163828	ENST00000655267.1	FOXO1	hg38_genes_promoters
chr13	40666462	-0.0272634	0.97825	0.99986	promoter:163828	ENST00000655267.1	FOXO1	hg38_genes_promoters
chr13	40666463	-0.430897	0.666543	0.99986	promoter:163828	ENST00000655267.1	FOXO1	hg38_genes_promoters
chr13	40666465	0.125839	0.89986	0.99986	promoter:163828	ENST00000655267.1	FOXO1	hg38_genes_promoters
chr13	40666466	-0.274201	0.78393	0.99986	promoter:163828	ENST00000655267.1	FOXO1	hg38_genes_promoters
chr13	40666470	-1.1021	0.270416	0.99986	promoter:163828	ENST00000655267.1	FOXO1	hg38_genes_promoters
chr13	40666471	-0.793511	0.42748	0.99986	promoter:163828	ENST00000655267.1	FOXO1	hg38_genes_promoters
chr13	40666484	-1.20958	0.226439	0.99986	promoter:163828	ENST00000655267.1	FOXO1	hg38_genes_promoters
chr13	40666485	0.452818	0.65068	0.99986	promoter:163828	ENST00000655267.1	FOXO1	hg38_genes_promoters
chr13	40666487	-0.777212	0.437034	0.99986	promoter:163828	ENST00000655267.1	FOXO1	hg38_genes_promoters
chr13	40666488	-0.799421	0.424047	0.99986	promoter:163828	ENST00000655267.1	FOXO1	hg38_genes_promoters
chr13	40666489	-1.48527	0.137473	0.99986	promoter:163828	ENST00000655267.1	FOXO1	hg38_genes_promoters
chr13	40666490	1.12942	0.25872	0.99986	promoter:163828	ENST00000655267.1	FOXO1	hg38_genes_promoters
chr13	40666507	-0.294632	0.768275	0.99986	promoter:163828	ENST00000655267.1	FOXO1	hg38_genes_promoters
chr13	40666508	-0.517028	0.605136	0.99986	promoter:163828	ENST00000655267.1	FOXO1	hg38_genes_promoters
chr13	40666509	0.404103	0.686137	0.99986	promoter:163828	ENST00000655267.1	FOXO1	hg38_genes_promoters
chr13	40666510	-0.660666	0.508826	0.99986	promoter:163828	ENST00000655267.1	FOXO1	hg38_genes_promoters
chr13	40666513	0.692084	0.488885	0.99986	promoter:163828	ENST00000655267.1	FOXO1	hg38_genes_promoters
chr13	40666514	0.0240134	0.980842	0.99986	promoter:163828	ENST00000655267.1	FOXO1	hg38_genes_promoters
chr13	40666521	0.589254	0.555691	0.99986	promoter:163828	ENST00000655267.1	FOXO1	hg38_genes_promoters
chr13	40666522	-0.52848	0.597166	0.99986	promoter:163828	ENST00000655267.1	FOXO1	hg38_genes_promoters
chr13	40666525	-0.678337	0.497558	0.99986	promoter:163828	ENST00000655267.1	FOXO1	hg38_genes_promoters
chr13	40666526	0.0236679	0.981118	0.99986	promoter:163828	ENST00000655267.1	FOXO1	hg38_genes_promoters
chr13	40666529	0.0498696	0.960226	0.99986	promoter:163828	ENST00000655267.1	FOXO1	hg38_genes_promoters
chr13	40666530	-0.513772	0.607412	0.99986	promoter:163828	ENST00000655267.1	FOXO1	hg38_genes_promoters
chr13	40666532	0.274914	0.783383	0.99986	promoter:163828	ENST00000655267.1	FOXO1	hg38_genes_promoters
chr13	40666533	-1.74329	0.0812833	0.99986	promoter:163828	ENST00000655267.1	FOXO1	hg38_genes_promoters
chr13	40666534	0.304676	0.760613	0.99986	promoter:163828	ENST00000655267.1	FOXO1	hg38_genes_promoters
chr13	40666535	-1.4983	0.134056	0.99986	promoter:163828	ENST00000655267.1	FOXO1	hg38_genes_promoters
chr13	40666539	-0.478754	0.632114	0.99986	promoter:163828	ENST00000655267.1	FOXO1	hg38_genes_promoters
chr13	40666540	-1.46995	0.141576	0.99986	promoter:163828	ENST00000655267.1	FOXO1	hg38_genes_promoters
chr13	40666555	0.223005	0.823531	0.99986	promoter:163828	ENST00000655267.1	FOXO1	hg38_genes_promoters
chr13	40666556	-1.43742	0.150597	0.99986	promoter:163828	ENST00000655267.1	FOXO1	hg38_genes_promoters
chr13	40666558	-0.145323	0.884456	0.99986	promoter:163828	ENST00000655267.1	FOXO1	hg38_genes_promoters
chr13	40666559	-1.13915	0.254642	0.99986	promoter:163828	ENST00000655267.1	FOXO1	hg38_genes_promoters
chr13	40666560	-0.321526	0.747812	0.99986	promoter:163828	ENST00000655267.1	FOXO1	hg38_genes_promoters
chr13	40666561	-1.5397	0.123635	0.99986	promoter:163828	ENST00000655267.1	FOXO1	hg38_genes_promoters
chr13	40666564	0.0807821	0.935615	0.99986	promoter:163828	ENST00000655267.1	FOXO1	hg38_genes_promoters
chr13	40666565	-1.03611	0.300149	0.99986	promoter:163828	ENST00000655267.1	FOXO1	hg38_genes_promoters
chr13	40666569	0.362584	0.716916	0.99986	promoter:163828	ENST00000655267.1	FOXO1	hg38_genes_promoters
chr13	40666570	-1.11954	0.262909	0.99986	promoter:163828	ENST00000655267.1	FOXO1	hg38_genes_promoters
chr13	40666591	-0.276102	0.782469	0.99986	promoter:163828	ENST00000655267.1	FOXO1	hg38_genes_promoters
chr13	40666592	0.35407	0.723286	0.99986	promoter:163828	ENST00000655267.1	FOXO1	hg38_genes_promoters
chr13	40666597	1.03054	0.302758	0.99986	promoter:163828	ENST00000655267.1	FOXO1	hg38_genes_promoters
chr13	40666598	0.405155	0.685363	0.99986	promoter:163828	ENST00000655267.1	FOXO1	hg38_genes_promoters
chr13	40666603	1.14137	0.253714	0.99986	promoter:163828	ENST00000655267.1	FOXO1	hg38_genes_promoters
chr13	40666604	-1.11278	0.265804	0.99986	promoter:163828	ENST00000655267.1	FOXO1	hg38_genes_promoters
chr13	40666612	0.235512	0.813812	0.99986	promoter:163828	ENST00000655267.1	FOXO1	hg38_genes_promoters
chr13	40666613	0.0405216	0.967677	0.99986	promoter:163828	ENST00000655267.1	FOXO1	hg38_genes_promoters
chr13	40666624	0.241106	0.809473	0.99986	promoter:163828	ENST00000655267.1	FOXO1	hg38_genes_promoters
chr13	40666625	0.038555	0.969245	0.99986	promoter:163828	ENST00000655267.1	FOXO1	hg38_genes_promoters
chr13	40666628	0.687377	0.491845	0.99986	promoter:163828	ENST00000655267.1	FOXO1	hg38_genes_promoters
chr13	40666629	0.0386555	0.969165	0.99986	promoter:163828	ENST00000655267.1	FOXO1	hg38_genes_promoters
chr13	40666635	0.0876582	0.930148	0.99986	promoter:163828	ENST00000655267.1	FOXO1	hg38_genes_promoters
chr13	40666636	0.0347739	0.97226	0.99986	promoter:163828	ENST00000655267.1	FOXO1	hg38_genes_promoters
chr13	40666645	-1.36722	0.171555	0.99986	promoter:163826	ENST00000379561.6	FOXO1	hg38_genes_promoters
chr13	40666646	-0.345338	0.729841	0.99986	promoter:163826	ENST00000379561.6	FOXO1	hg38_genes_promoters
chr13	40666648	-2.32227	0.0202182	0.99986	promoter:163826	ENST00000379561.6	FOXO1	hg38_genes_promoters
chr13	40666649	0.200692	0.840939	0.99986	promoter:163826	ENST00000379561.6	FOXO1	hg38_genes_promoters
chr13	40666655	0.365924	0.714422	0.99986	promoter:163826	ENST00000379561.6	FOXO1	hg38_genes_promoters
chr13	40666656	0.111499	0.91122	0.99986	promoter:163826	ENST00000379561.6	FOXO1	hg38_genes_promoters
chr13	40666659	0.753975	0.450864	0.99986	promoter:163826	ENST00000379561.6	FOXO1	hg38_genes_promoters
chr13	40666660	-0.264291	0.791555	0.99986	promoter:163826	ENST00000379561.6	FOXO1	hg38_genes_promoters
chr13	40666661	-1.05127	0.293137	0.99986	promoter:163826	ENST00000379561.6	FOXO1	hg38_genes_promoters
chr13	40666662	0.0955163	0.923905	0.99986	promoter:163826	ENST00000379561.6	FOXO1	hg38_genes_promoters
chr13	40666664	-0.554899	0.578964	0.99986	promoter:163826	ENST00000379561.6	FOXO1	hg38_genes_promoters
chr13	40666665	-0.000692887	0.999447	0.99986	promoter:163826	ENST00000379561.6	FOXO1	hg38_genes_promoters
chr13	40666667	-0.700229	0.483784	0.99986	promoter:163826	ENST00000379561.6	FOXO1	hg38_genes_promoters
chr13	40666668	0.47482	0.634915	0.99986	promoter:163826	ENST00000379561.6	FOXO1	hg38_genes_promoters
chr13	40666669	-0.788437	0.430441	0.99986	promoter:163826	ENST00000379561.6	FOXO1	hg38_genes_promoters
chr13	40666670	-0.0810069	0.935436	0.99986	promoter:163826	ENST00000379561.6	FOXO1	hg38_genes_promoters
chr13	40666671	-0.364095	0.715787	0.99986	promoter:163826	ENST00000379561.6	FOXO1	hg38_genes_promoters
chr13	40666672	-0.293931	0.768811	0.99986	promoter:163826	ENST00000379561.6	FOXO1	hg38_genes_promoters
chr13	40666673	-0.831154	0.405887	0.99986	promoter:163826	ENST00000379561.6	FOXO1	hg38_genes_promoters
chr13	40666674	0.636164	0.524669	0.99986	promoter:163826	ENST00000379561.6	FOXO1	hg38_genes_promoters
chr13	40666676	0.294578	0.768316	0.99986	promoter:163826	ENST00000379561.6	FOXO1	hg38_genes_promoters
chr13	40666677	0.302564	0.762222	0.99986	promoter:163826	ENST00000379561.6	FOXO1	hg38_genes_promoters
chr13	40666681	0.98032	0.326928	0.99986	promoter:163826	ENST00000379561.6	FOXO1	hg38_genes_promoters
chr13	40666682	0.404918	0.685538	0.99986	promoter:163826	ENST00000379561.6	FOXO1	hg38_genes_promoters
chr13	40666691	-0.0718316	0.942736	0.99986	promoter:163826	ENST00000379561.6	FOXO1	hg38_genes_promoters
chr13	40666692	-0.248951	0.803399	0.99986	promoter:163826	ENST00000379561.6	FOXO1	hg38_genes_promoters
chr13	40666699	-0.665736	0.50558	0.99986	promoter:163826	ENST00000379561.6	FOXO1	hg38_genes_promoters
chr13	40666700	-0.249132	0.803259	0.99986	promoter:163826	ENST00000379561.6	FOXO1	hg38_genes_promoters
chr13	40666701	-0.474881	0.634872	0.99986	promoter:163826	ENST00000379561.6	FOXO1	hg38_genes_promoters
chr13	40666702	-0.247408	0.804593	0.99986	promoter:163826	ENST00000379561.6	FOXO1	hg38_genes_promoters
chr13	40666703	-0.25411	0.79941	0.99986	promoter:163826	ENST00000379561.6	FOXO1	hg38_genes_promoters
chr13	40666704	-0.215041	0.829735	0.99986	promoter:163826	ENST00000379561.6	FOXO1	hg38_genes_promoters
chr13	40666718	0.396568	0.691686	0.99986	promoter:163826	ENST00000379561.6	FOXO1	hg38_genes_promoters
chr13	40666719	0.314213	0.753359	0.99986	promoter:163826	ENST00000379561.6	FOXO1	hg38_genes_promoters
chr13	40666724	-0.527813	0.597629	0.99986	promoter:163826	ENST00000379561.6	FOXO1	hg38_genes_promoters
chr13	40666725	-1.21718	0.223534	0.99986	promoter:163826	ENST00000379561.6	FOXO1	hg38_genes_promoters
chr13	40666727	-1.00982	0.31258	0.99986	promoter:163826	ENST00000379561.6	FOXO1	hg38_genes_promoters
chr13	40666728	-1.49016	0.136183	0.99986	promoter:163826	ENST00000379561.6	FOXO1	hg38_genes_promoters
chr13	40666731	-0.917862	0.358691	0.99986	promoter:163826	ENST00000379561.6	FOXO1	hg38_genes_promoters
chr13	40666732	-0.478768	0.632103	0.99986	promoter:163826	ENST00000379561.6	FOXO1	hg38_genes_promoters
chr13	40666746	0.472619	0.636485	0.99986	promoter:163826	ENST00000379561.6	FOXO1	hg38_genes_promoters
chr13	40666747	-0.745314	0.456082	0.99986	promoter:163826	ENST00000379561.6	FOXO1	hg38_genes_promoters
chr13	40666749	0.0829022	0.933929	0.99986	promoter:163826	ENST00000379561.6	FOXO1	hg38_genes_promoters
chr13	40666750	0.092983	0.925917	0.99986	promoter:163826	ENST00000379561.6	FOXO1	hg38_genes_promoters
chr13	40666765	1.41138	0.158133	0.99986	promoter:163826	ENST00000379561.6	FOXO1	hg38_genes_promoters
chr13	40666766	-0.22898	0.818884	0.99986	promoter:163826	ENST00000379561.6	FOXO1	hg38_genes_promoters
chr13	40666775	-0.712642	0.476067	0.99986	promoter:163826	ENST00000379561.6	FOXO1	hg38_genes_promoters
chr13	40666776	0.345341	0.729838	0.99986	promoter:163826	ENST00000379561.6	FOXO1	hg38_genes_promoters
chr13	40666783	-0.576791	0.564081	0.99986	promoter:163826	ENST00000379561.6	FOXO1	hg38_genes_promoters
chr13	40666784	-1.60597	0.108281	0.99986	promoter:163826	ENST00000379561.6	FOXO1	hg38_genes_promoters
chr13	40666786	-0.506778	0.612311	0.99986	promoter:163826	ENST00000379561.6	FOXO1	hg38_genes_promoters
chr13	40666787	-1.65179	0.0985768	0.99986	promoter:163826	ENST00000379561.6	FOXO1	hg38_genes_promoters
chr13	40666880	1.31616	0.188122	0.99986	promoter:163826	ENST00000379561.6	FOXO1	hg38_genes_promoters
chr13	40666881	0.0784514	0.937469	0.99986	promoter:163826	ENST00000379561.6	FOXO1	hg38_genes_promoters
chr13	40666901	0.637748	0.523638	0.99986	promoter:163826	ENST00000379561.6	FOXO1	hg38_genes_promoters
chr13	40666902	0.659279	0.509716	0.99986	promoter:163826	ENST00000379561.6	FOXO1	hg38_genes_promoters
chr13	40666939	1.78604	0.0740926	0.99986	promoter:163826	ENST00000379561.6	FOXO1	hg38_genes_promoters
chr13	40666940	0.0541647	0.956804	0.99986	promoter:163826	ENST00000379561.6	FOXO1	hg38_genes_promoters
chr13	40666947	0.633118	0.526656	0.99986	promoter:163826	ENST00000379561.6	FOXO1	hg38_genes_promoters
chr13	40666948	0.0496714	0.960384	0.99986	promoter:163826	ENST00000379561.6	FOXO1	hg38_genes_promoters
chr13	40666950	0.739019	0.459895	0.99986	promoter:163826	ENST00000379561.6	FOXO1	hg38_genes_promoters
chr13	40666951	1.26007	0.207642	0.99986	promoter:163826	ENST00000379561.6	FOXO1	hg38_genes_promoters
chr13	40666953	0.637422	0.52385	0.99986	promoter:163826	ENST00000379561.6	FOXO1	hg38_genes_promoters
chr13	40666954	0.0479408	0.961763	0.99986	promoter:163826	ENST00000379561.6	FOXO1	hg38_genes_promoters
chr13	40666970	1.46903	0.141826	0.99986	promoter:163826	ENST00000379561.6	FOXO1	hg38_genes_promoters
chr13	40666971	0.0488255	0.961058	0.99986	promoter:163826	ENST00000379561.6	FOXO1	hg38_genes_promoters
chr13	40666984	-0.10943	0.912862	0.99986	promoter:163826	ENST00000379561.6	FOXO1	hg38_genes_promoters
chr13	40666985	-0.514841	0.606664	0.99986	promoter:163826	ENST00000379561.6	FOXO1	hg38_genes_promoters
chr13	40666992	0.303279	0.761677	0.99986	promoter:163826	ENST00000379561.6	FOXO1	hg38_genes_promoters
chr13	40666993	-0.0457717	0.963492	0.99986	promoter:163826	ENST00000379561.6	FOXO1	hg38_genes_promoters
chr13	40667001	-0.227474	0.820056	0.99986	promoter:163826	ENST00000379561.6	FOXO1	hg38_genes_promoters
chr13	40667002	-0.214308	0.830307	0.99986	promoter:163826	ENST00000379561.6	FOXO1	hg38_genes_promoters
chr13	40667015	-0.08474	0.932468	0.99986	promoter:163826	ENST00000379561.6	FOXO1	hg38_genes_promoters
chr13	40667016	-1.08814	0.276535	0.99986	promoter:163826	ENST00000379561.6	FOXO1	hg38_genes_promoters
chr13	40667019	0.346094	0.729272	0.99986	promoter:163826	ENST00000379561.6	FOXO1	hg38_genes_promoters
chr13	40667020	0.104678	0.916632	0.99986	promoter:163826	ENST00000379561.6	FOXO1	hg38_genes_promoters
chr13	40667036	0.546692	0.58459	0.99986	promoter:163826	ENST00000379561.6	FOXO1	hg38_genes_promoters
chr13	40667037	0.738868	0.459987	0.99986	promoter:163826	ENST00000379561.6	FOXO1	hg38_genes_promoters
chr13	40667041	0.366983	0.713632	0.99986	promoter:163826	ENST00000379561.6	FOXO1	hg38_genes_promoters
chr13	40667042	0.0958967	0.923603	0.99986	promoter:163826	ENST00000379561.6	FOXO1	hg38_genes_promoters
chr13	40667046	-0.318389	0.75019	0.99986	promoter:163826	ENST00000379561.6	FOXO1	hg38_genes_promoters
chr13	40667047	-0.103192	0.91781	0.99986	promoter:163826	ENST00000379561.6	FOXO1	hg38_genes_promoters
chr13	40667052	-0.325688	0.744661	0.99986	promoter:163826	ENST00000379561.6	FOXO1	hg38_genes_promoters
chr13	40667053	0.338803	0.734758	0.99986	promoter:163826	ENST00000379561.6	FOXO1	hg38_genes_promoters
chr13	40667055	-0.312568	0.754609	0.99986	promoter:163826	ENST00000379561.6	FOXO1	hg38_genes_promoters
chr13	40667056	0.911755	0.361898	0.99986	promoter:163826	ENST00000379561.6	FOXO1	hg38_genes_promoters
chr13	40667076	0.0865712	0.931012	0.99986	promoter:163826	ENST00000379561.6	FOXO1	hg38_genes_promoters
chr13	40667077	-0.226157	0.821079	0.99986	promoter:163826	ENST00000379561.6	FOXO1	hg38_genes_promoters
chr13	40667083	0.505879	0.612942	0.99986	promoter:163826	ENST00000379561.6	FOXO1	hg38_genes_promoters
chr13	40667084	-0.204694	0.837811	0.99986	promoter:163826	ENST00000379561.6	FOXO1	hg38_genes_promoters
chr13	40667089	1.0581	0.290011	0.99986	promoter:163826	ENST00000379561.6	FOXO1	hg38_genes_promoters
chr13	40667090	-0.201297	0.840467	0.99986	promoter:163826	ENST00000379561.6	FOXO1	hg38_genes_promoters
chr13	40667091	0.209921	0.833729	0.99986	promoter:163826	ENST00000379561.6	FOXO1	hg38_genes_promoters
chr13	40667092	-0.57128	0.56781	0.99986	promoter:163826	ENST00000379561.6	FOXO1	hg38_genes_promoters
chr13	40667100	-0.571185	0.567874	0.99986	promoter:163826	ENST00000379561.6	FOXO1	hg38_genes_promoters
chr13	40667101	-0.455132	0.649014	0.99986	promoter:163826	ENST00000379561.6	FOXO1	hg38_genes_promoters
chr13	40667104	0.145054	0.884668	0.99986	promoter:163826	ENST00000379561.6	FOXO1	hg38_genes_promoters
chr13	40667105	0.358591	0.719901	0.99986	promoter:163826	ENST00000379561.6	FOXO1	hg38_genes_promoters
chr13	40667110	-0.496701	0.6194	0.99986	promoter:163826	ENST00000379561.6	FOXO1	hg38_genes_promoters
chr13	40667111	-0.186413	0.852121	0.99986	promoter:163826	ENST00000379561.6	FOXO1	hg38_genes_promoters
chr13	40667114	0.179151	0.857819	0.99986	promoter:163826	ENST00000379561.6	FOXO1	hg38_genes_promoters
chr13	40667115	-0.869391	0.384633	0.99986	promoter:163826	ENST00000379561.6	FOXO1	hg38_genes_promoters
chr13	40667116	-0.194756	0.845584	0.99986	promoter:163826	ENST00000379561.6	FOXO1	hg38_genes_promoters
chr13	40667117	-0.754038	0.450826	0.99986	promoter:163826	ENST00000379561.6	FOXO1	hg38_genes_promoters
chr13	40667134	0.0761404	0.939307	0.99986	promoter:163826	ENST00000379561.6	FOXO1	hg38_genes_promoters
chr13	40667135	-1.24092	0.214636	0.99986	promoter:163826	ENST00000379561.6	FOXO1	hg38_genes_promoters
chr13	40667156	0.75428	0.450681	0.99986	promoter:163826	ENST00000379561.6	FOXO1	hg38_genes_promoters
chr13	40667157	-0.175691	0.860537	0.99986	promoter:163826	ENST00000379561.6	FOXO1	hg38_genes_promoters
chr13	40667172	-0.542887	0.587208	0.99986	promoter:163826	ENST00000379561.6	FOXO1	hg38_genes_promoters
chr13	40667173	-0.476945	0.633401	0.99986	promoter:163826	ENST00000379561.6	FOXO1	hg38_genes_promoters
chr13	40667175	0.204695	0.837811	0.99986	promoter:163826	ENST00000379561.6	FOXO1	hg38_genes_promoters
chr13	40667176	0.0938817	0.925203	0.99986	promoter:163826	ENST00000379561.6	FOXO1	hg38_genes_promoters
chr13	40667185	0.405882	0.684829	0.99986	promoter:163826	ENST00000379561.6	FOXO1	hg38_genes_promoters
chr13	40667186	-0.226012	0.821192	0.99986	promoter:163826	ENST00000379561.6	FOXO1	hg38_genes_promoters
chr13	40667218	-0.200063	0.841432	0.99986	promoter:163826	ENST00000379561.6	FOXO1	hg38_genes_promoters
chr13	40667219	-0.199065	0.842212	0.99986	promoter:163826	ENST00000379561.6	FOXO1	hg38_genes_promoters
chr13	40667223	0.0807811	0.935616	0.99986	promoter:163826	ENST00000379561.6	FOXO1	hg38_genes_promoters
chr13	40667224	-1.35181	0.176437	0.99986	promoter:163826	ENST00000379561.6	FOXO1	hg38_genes_promoters
chr13	40667240	0.207925	0.835287	0.99986	promoter:163826	ENST00000379561.6	FOXO1	hg38_genes_promoters
chr13	40667241	-0.094588	0.924642	0.99986	promoter:163826	ENST00000379561.6	FOXO1	hg38_genes_promoters
chr13	40667249	-1.09317	0.27432	0.99986	promoter:163826	ENST00000379561.6	FOXO1	hg38_genes_promoters
chr13	40667250	-0.759797	0.447376	0.99986	promoter:163826	ENST00000379561.6	FOXO1	hg38_genes_promoters
chr13	40667251	0.0236518	0.98113	0.99986	promoter:163826	ENST00000379561.6	FOXO1	hg38_genes_promoters
chr13	40667252	-0.32853	0.742511	0.99986	promoter:163826	ENST00000379561.6	FOXO1	hg38_genes_promoters
chr13	40667255	0.471909	0.636991	0.99986	promoter:163826	ENST00000379561.6	FOXO1	hg38_genes_promoters
chr13	40667256	0.0672193	0.946407	0.99986	promoter:163826	ENST00000379561.6	FOXO1	hg38_genes_promoters
chr13	40667262	-0.193865	0.846281	0.99986	promoter:163826	ENST00000379561.6	FOXO1	hg38_genes_promoters
chr13	40667263	0.0772947	0.938389	0.99986	promoter:163826	ENST00000379561.6	FOXO1	hg38_genes_promoters
chr13	40667275	0.208201	0.835072	0.99986	promoter:163826	ENST00000379561.6	FOXO1	hg38_genes_promoters
chr13	40667276	-0.496401	0.619612	0.99986	promoter:163826	ENST00000379561.6	FOXO1	hg38_genes_promoters
chr13	40667278	-1.03023	0.302901	0.99986	promoter:163826	ENST00000379561.6	FOXO1	hg38_genes_promoters
chr13	40667279	0.470213	0.638203	0.99986	promoter:163826	ENST00000379561.6	FOXO1	hg38_genes_promoters
chr13	40667281	-0.356318	0.721603	0.99986	promoter:163826	ENST00000379561.6	FOXO1	hg38_genes_promoters
chr13	40667282	0.688838	0.490925	0.99986	promoter:163826	ENST00000379561.6	FOXO1	hg38_genes_promoters
chr13	40667283	0.440587	0.659512	0.99986	promoter:163826	ENST00000379561.6	FOXO1	hg38_genes_promoters
chr13	40667284	1.01086	0.312084	0.99986	promoter:163826	ENST00000379561.6	FOXO1	hg38_genes_promoters
chr13	40667296	0.180463	0.856789	0.99986	promoter:163826	ENST00000379561.6	FOXO1	hg38_genes_promoters
chr13	40667297	-0.574936	0.565335	0.99986	promoter:163826	ENST00000379561.6	FOXO1	hg38_genes_promoters
chr13	40667302	0.563486	0.573104	0.99986	promoter:163826	ENST00000379561.6	FOXO1	hg38_genes_promoters
chr13	40667303	-0.230518	0.817689	0.99986	promoter:163826	ENST00000379561.6	FOXO1	hg38_genes_promoters
chr13	40667304	-0.609236	0.542368	0.99986	promoter:163826	ENST00000379561.6	FOXO1	hg38_genes_promoters
chr13	40667305	0.062199	0.950404	0.99986	promoter:163826	ENST00000379561.6	FOXO1	hg38_genes_promoters
chr13	40667307	-0.33657	0.736441	0.99986	promoter:163826	ENST00000379561.6	FOXO1	hg38_genes_promoters
chr13	40667308	-0.572048	0.567289	0.99986	promoter:163826	ENST00000379561.6	FOXO1	hg38_genes_promoters
chr13	40667322	0.487988	0.625559	0.99986	promoter:163826	ENST00000379561.6	FOXO1	hg38_genes_promoters
chr13	40667323	-0.210686	0.833132	0.99986	promoter:163826	ENST00000379561.6	FOXO1	hg38_genes_promoters
chr13	40667331	-0.467456	0.640173	0.99986	promoter:163826	ENST00000379561.6	FOXO1	hg38_genes_promoters
chr13	40667332	-0.14234	0.886812	0.99986	promoter:163826	ENST00000379561.6	FOXO1	hg38_genes_promoters
chr13	40667336	-1.3782	0.168141	0.99986	promoter:163826	ENST00000379561.6	FOXO1	hg38_genes_promoters
chr13	40667337	-0.13531	0.892367	0.99986	promoter:163826	ENST00000379561.6	FOXO1	hg38_genes_promoters
chr13	40667344	-1.04504	0.296004	0.99986	promoter:163826	ENST00000379561.6	FOXO1	hg38_genes_promoters
chr13	40667345	-0.510945	0.609389	0.99986	promoter:163826	ENST00000379561.6	FOXO1	hg38_genes_promoters
chr13	40667364	-1.22779	0.219527	0.99986	promoter:163826	ENST00000379561.6	FOXO1	hg38_genes_promoters
chr13	40667365	0.0345639	0.972427	0.99986	promoter:163826	ENST00000379561.6	FOXO1	hg38_genes_promoters
chr13	40667379	0.333681	0.73862	0.99986	promoter:163826	ENST00000379561.6	FOXO1	hg38_genes_promoters
chr13	40667380	-0.474931	0.634836	0.99986	promoter:163826	ENST00000379561.6	FOXO1	hg38_genes_promoters
chr13	40667381	0.0420511	0.966458	0.99986	promoter:163826	ENST00000379561.6	FOXO1	hg38_genes_promoters
chr13	40667382	0.285681	0.775123	0.99986	promoter:163826	ENST00000379561.6	FOXO1	hg38_genes_promoters
chr13	40667392	-1.65229	0.0984746	0.99986	promoter:163826	ENST00000379561.6	FOXO1	hg38_genes_promoters
chr13	40667393	-0.314861	0.752867	0.99986	promoter:163826	ENST00000379561.6	FOXO1	hg38_genes_promoters
chr13	40667406	-1.12557	0.260348	0.99986	promoter:163826	ENST00000379561.6	FOXO1	hg38_genes_promoters
chr13	40667407	0.122663	0.902374	0.99986	promoter:163826	ENST00000379561.6	FOXO1	hg38_genes_promoters
chr13	40667463	-0.504852	0.613663	0.99986	promoter:163826	ENST00000379561.6	FOXO1	hg38_genes_promoters
chr13	40667464	-0.139209	0.889285	0.99986	promoter:163826	ENST00000379561.6	FOXO1	hg38_genes_promoters
chr13	40667466	-1.27253	0.203185	0.99986	promoter:163826	ENST00000379561.6	FOXO1	hg38_genes_promoters
chr13	40667467	0.0655724	0.947718	0.99986	promoter:163826	ENST00000379561.6	FOXO1	hg38_genes_promoters
chr13	40667468	-0.531928	0.594776	0.99986	promoter:163826	ENST00000379561.6	FOXO1	hg38_genes_promoters
chr13	40667469	-0.451089	0.651926	0.99986	promoter:163826	ENST00000379561.6	FOXO1	hg38_genes_promoters
chr13	40667501	-0.592042	0.553823	0.99986	promoter:163826	ENST00000379561.6	FOXO1	hg38_genes_promoters
chr13	40667502	0.514037	0.607226	0.99986	promoter:163826	ENST00000379561.6	FOXO1	hg38_genes_promoters
chr13	40667517	1.34229	0.179501	0.99986	promoter:163826	ENST00000379561.6	FOXO1	hg38_genes_promoters
chr13	40667518	-0.252308	0.800803	0.99986	promoter:163826	ENST00000379561.6	FOXO1	hg38_genes_promoters
chr13	40667519	-0.495371	0.620338	0.99986	promoter:163826	ENST00000379561.6	FOXO1	hg38_genes_promoters
chr13	40667520	0.771173	0.440604	0.99986	promoter:163826	ENST00000379561.6	FOXO1	hg38_genes_promoters
chr13	40667523	2.01898	0.0434894	0.99986	promoter:163826	ENST00000379561.6	FOXO1	hg38_genes_promoters
chr13	40667524	0.313949	0.75356	0.99986	promoter:163826	ENST00000379561.6	FOXO1	hg38_genes_promoters
chr13	40667534	-0.025602	0.979575	0.99986	promoter:163826	ENST00000379561.6	FOXO1	hg38_genes_promoters
chr13	40667535	0.721154	0.470815	0.99986	promoter:163826	ENST00000379561.6	FOXO1	hg38_genes_promoters
chr13	40667556	1.06739	0.285797	0.99986	promoter:163826	ENST00000379561.6	FOXO1	hg38_genes_promoters
chr13	40667557	1.94641	0.0516051	0.99986	promoter:163826	ENST00000379561.6	FOXO1	hg38_genes_promoters
chr13	40667567	2.27075	0.0231623	0.99986	promoter:163826	ENST00000379561.6	FOXO1	hg38_genes_promoters
chr13	40667568	2.59932	0.00934084	0.99986	promoter:163826	ENST00000379561.6	FOXO1	hg38_genes_promoters
chr13	40667573	1.00225	0.316223	0.99986	promoter:163826	ENST00000379561.6	FOXO1	hg38_genes_promoters
chr14	23409383	0.724812	0.468568	0.99986	1to5kb:170990	ENST00000405093.9	MYH6	hg38_genes_1to5kb
chr14	23409384	1.27771	0.201351	0.99986	1to5kb:170990	ENST00000405093.9	MYH6	hg38_genes_1to5kb
chr14	23409458	-1.58137	0.113794	0.99986	1to5kb:170990	ENST00000405093.9	MYH6	hg38_genes_1to5kb
chr14	23409459	-1.98351	0.0473107	0.99986	1to5kb:170990	ENST00000405093.9	MYH6	hg38_genes_1to5kb
chr14	23435611	-1.17139	0.241443	0.99986	intron:962122	ENST00000355349.4	MYH7	hg38_genes_introns
chr14	23435612	-0.563484	0.573105	0.99986	intron:962122	ENST00000355349.4	MYH7	hg38_genes_introns
chr14	23435721	-0.360139	0.718743	0.99986	promoter:170994	ENST00000355349.4	MYH7	hg38_genes_promoters
chr14	23435722	-0.151789	0.879353	0.99986	promoter:170994	ENST00000355349.4	MYH7	hg38_genes_promoters
chr14	23435739	0.161069	0.872039	0.99986	promoter:170994	ENST00000355349.4	MYH7	hg38_genes_promoters
chr14	23435740	0.760534	0.446935	0.99986	promoter:170994	ENST00000355349.4	MYH7	hg38_genes_promoters
chr14	23435815	-1.55319	0.120378	0.99986	promoter:170994	ENST00000355349.4	MYH7	hg38_genes_promoters
chr14	23435816	-1.5407	0.123391	0.99986	promoter:170994	ENST00000355349.4	MYH7	hg38_genes_promoters
chr14	23435848	-0.668368	0.503898	0.99986	promoter:170994	ENST00000355349.4	MYH7	hg38_genes_promoters
chr14	23435849	-0.735106	0.462275	0.99986	promoter:170994	ENST00000355349.4	MYH7	hg38_genes_promoters
chr14	23435894	-1.53367	0.125111	0.99986	promoter:170994	ENST00000355349.4	MYH7	hg38_genes_promoters
chr14	23435895	-1.22691	0.219858	0.99986	promoter:170994	ENST00000355349.4	MYH7	hg38_genes_promoters
chr14	23435974	-1.6626	0.0963921	0.99986	promoter:170994	ENST00000355349.4	MYH7	hg38_genes_promoters
chr14	23435975	-1.42252	0.154875	0.99986	promoter:170994	ENST00000355349.4	MYH7	hg38_genes_promoters
chr14	23436014	0.400673	0.688661	0.99986	promoter:170994	ENST00000355349.4	MYH7	hg38_genes_promoters
chr14	23436015	0.597544	0.550144	0.99986	promoter:170994	ENST00000355349.4	MYH7	hg38_genes_promoters
chr14	23436064	-1.87224	0.0611739	0.99986	promoter:170994	ENST00000355349.4	MYH7	hg38_genes_promoters
chr14	23436065	-1.35549	0.175261	0.99986	promoter:170994	ENST00000355349.4	MYH7	hg38_genes_promoters
chr14	23436085	-1.86269	0.0625053	0.99986	promoter:170994	ENST00000355349.4	MYH7	hg38_genes_promoters
chr14	23436086	-2.67968	0.00736915	0.99986	promoter:170994	ENST00000355349.4	MYH7	hg38_genes_promoters
chr14	61694807	-0.434828	0.663687	0.99986	promoter:167497	ENST00000557446.5	HIF1A	hg38_genes_promoters
chr14	61694808	-0.924513	0.355219	0.99986	promoter:167497	ENST00000557446.5	HIF1A	hg38_genes_promoters
chr14	61694851	1.08761	0.276767	0.99986	promoter:167497	ENST00000557446.5	HIF1A	hg38_genes_promoters
chr14	61694852	-0.912448	0.361533	0.99986	promoter:167497	ENST00000557446.5	HIF1A	hg38_genes_promoters
chr14	61694865	0.506617	0.612424	0.99986	promoter:167497	ENST00000557446.5	HIF1A	hg38_genes_promoters
chr14	61694866	-1.21149	0.225708	0.99986	promoter:167497	ENST00000557446.5	HIF1A	hg38_genes_promoters
chr14	61694914	-1.14744	0.2512	0.99986	promoter:167497	ENST00000557446.5	HIF1A	hg38_genes_promoters
chr14	61694915	-0.471179	0.637513	0.99986	promoter:167497	ENST00000557446.5	HIF1A	hg38_genes_promoters
chr14	61694935	0.688687	0.49102	0.99986	promoter:167497	ENST00000557446.5	HIF1A	hg38_genes_promoters
chr14	61694936	-0.371191	0.710495	0.99986	promoter:167497	ENST00000557446.5	HIF1A	hg38_genes_promoters
chr14	61694962	-1.04599	0.295568	0.99986	promoter:167497	ENST00000557446.5	HIF1A	hg38_genes_promoters
chr14	61694963	-0.16192	0.871369	0.99986	promoter:167497	ENST00000557446.5	HIF1A	hg38_genes_promoters
chr14	61694967	-0.159445	0.873318	0.99986	promoter:167497	ENST00000557446.5	HIF1A	hg38_genes_promoters
chr14	61694968	-0.750396	0.453017	0.99986	promoter:167497	ENST00000557446.5	HIF1A	hg38_genes_promoters
chr14	61695008	-0.25955	0.795211	0.99986	promoter:167497	ENST00000557446.5	HIF1A	hg38_genes_promoters
chr14	61695009	-0.478297	0.632439	0.99986	promoter:167497	ENST00000557446.5	HIF1A	hg38_genes_promoters
[truncated: 3,782 more rows]

## Sheet: dmrs_EG_pre_post_end
chr	start	end	length	nCG	areaStat	annot.strand	annot.id	annot.tx_id	annot.symbol	annot.type
chr3	46863810	46863927	118	6	-24.4807	-	promoter:51285	ENST00000653454.1	MYL3	hg38_genes_promoters

## Sheet: EG_pre_3h_end
chr	pos	stat	pvals	fdrs	annot.id	annot.tx_id	annot.symbol	annot.type
chr11	17714574	4.32747	1.50833e-05	0.0871966	1to5kb:133335	ENST00000250003.4	MYOD1	hg38_genes_1to5kb
chr4	23881360	4.02774	5.63146e-05	0.162777	promoter:63501	ENST00000613098.4	PPARGC1A	hg38_genes_promoters
chr11	17714575	3.18695	0.00143782	0.801599	1to5kb:133335	ENST00000250003.4	MYOD1	hg38_genes_1to5kb
chr11	17719762	3.12326	0.00178857	0.801599	5UTR:88576	ENST00000250003.4	MYOD1	hg38_genes_5UTRs
chr17	7280477	3.16854	0.00153209	0.801599	1to5kb:195851	ENST00000317370.13	SLC2A4	hg38_genes_1to5kb
chr17	7282321	3.34715	0.000816459	0.801599	5UTR:132308	ENST00000424875.2	SLC2A4	hg38_genes_5UTRs
chr17	7282515	3.35126	0.000804438	0.801599	intron:1092534	ENST00000317370.13	SLC2A4	hg38_genes_introns
chr19	41353387	-3.13019	0.00174691	0.801599	promoter:219411	ENST00000604123.5	TMEM91	hg38_genes_promoters
chr22	50262013	3.48192	0.000497842	0.801599	promoter:243549	ENST00000497036.5	HDAC10	hg38_genes_promoters
chr5	150290175	3.14681	0.00165065	0.801599	promoter:78388	ENST00000671881.1	CAMK2A	hg38_genes_promoters
chr6	108651152	3.20349	0.00135771	0.801599	intron:475232	ENST00000343882.10	FOXO3	hg38_genes_introns
chr6	43770783	-3.12097	0.00180259	0.801599	promoter:82368	ENST00000519767.5	VEGFA	hg38_genes_promoters
chr6	43770786	-3.31016	0.000932436	0.801599	promoter:82368	ENST00000519767.5	VEGFA	hg38_genes_promoters
chr17	7282485	3.05955	0.00221667	0.848255	intron:1092534	ENST00000317370.13	SLC2A4	hg38_genes_introns
chr4	23882519	3.04231	0.00234771	0.848255	promoter:63499	ENST00000509702.5	PPARGC1A	hg38_genes_promoters
chr5	40798466	-3.05069	0.00228319	0.848255	promoter:74985	ENST00000397128.7	PRKAA1	hg38_genes_promoters
chr11	17719598	2.90624	0.00365801	0.867142	5UTR:88576	ENST00000250003.4	MYOD1	hg38_genes_5UTRs
chr13	40666321	-2.89846	0.00374996	0.867142	promoter:163828	ENST00000655267.1	FOXO1	hg38_genes_promoters
chr13	40666327	-3.01539	0.00256651	0.867142	promoter:163828	ENST00000655267.1	FOXO1	hg38_genes_promoters
chr13	40666343	-2.99701	0.00272642	0.867142	promoter:163828	ENST00000655267.1	FOXO1	hg38_genes_promoters
chr13	40667572	2.96408	0.00303588	0.867142	promoter:163826	ENST00000379561.6	FOXO1	hg38_genes_promoters
chr17	10549775	-2.92526	0.00344163	0.867142	promoter:203626	ENST00000532183.6	MYH2	hg38_genes_promoters
chr17	7282484	2.94966	0.0031812	0.867142	intron:1092534	ENST00000317370.13	SLC2A4	hg38_genes_introns
chr5	150289720	2.90582	0.00366291	0.867142	promoter:78393	ENST00000683332.1	CAMK2A	hg38_genes_promoters
chr6	43770781	-2.90536	0.00366835	0.867142	promoter:82367	ENST00000372077.8	VEGFA	hg38_genes_promoters
chr12	80716989	2.85677	0.00427975	0.935926	5UTR:102622	ENST00000228644.4	MYF5	hg38_genes_5UTRs
chr17	7282505	2.85005	0.00437122	0.935926	intron:1092534	ENST00000317370.13	SLC2A4	hg38_genes_introns
chr1	11158021	-0.0677376	0.945995	0.999667	intron:74392	ENST00000703140.1	MTOR	hg38_genes_introns
chr1	11158022	0.274041	0.784053	0.999667	intron:74392	ENST00000703140.1	MTOR	hg38_genes_introns
chr1	11158043	0.48056	0.630829	0.999667	intron:74392	ENST00000703140.1	MTOR	hg38_genes_introns
chr1	11158044	0.262466	0.792962	0.999667	intron:74392	ENST00000703140.1	MTOR	hg38_genes_introns
chr1	11158468	1.49907	0.133856	0.999667	intron:74392	ENST00000703140.1	MTOR	hg38_genes_introns
chr1	11158469	0.289025	0.772563	0.999667	intron:74392	ENST00000703140.1	MTOR	hg38_genes_introns
chr1	11158547	2.22316	0.026205	0.999667	intron:74392	ENST00000703140.1	MTOR	hg38_genes_introns
chr1	11158548	0.733812	0.463064	0.999667	intron:74392	ENST00000703140.1	MTOR	hg38_genes_introns
chr1	11158561	1.35264	0.176171	0.999667	intron:74392	ENST00000703140.1	MTOR	hg38_genes_introns
chr1	11158562	-0.0964482	0.923165	0.999667	intron:74392	ENST00000703140.1	MTOR	hg38_genes_introns
chr1	11261788	1.71174	0.0869449	0.999667	1to5kb:12609	ENST00000703132.1	MTOR	hg38_genes_1to5kb
chr1	11261789	-0.214237	0.830362	0.999667	1to5kb:12609	ENST00000703132.1	MTOR	hg38_genes_1to5kb
chr1	11261792	2.04222	0.0411293	0.999667	1to5kb:12609	ENST00000703132.1	MTOR	hg38_genes_1to5kb
chr1	11261793	0.194906	0.845466	0.999667	1to5kb:12609	ENST00000703132.1	MTOR	hg38_genes_1to5kb
chr1	11262019	-1.07241	0.283534	0.999667	1to5kb:12609	ENST00000703132.1	MTOR	hg38_genes_1to5kb
chr1	11262020	-0.368752	0.712313	0.999667	1to5kb:12609	ENST00000703132.1	MTOR	hg38_genes_1to5kb
chr1	11262040	0.321334	0.747958	0.999667	1to5kb:12609	ENST00000703132.1	MTOR	hg38_genes_1to5kb
chr1	11262041	-0.123725	0.901533	0.999667	1to5kb:12609	ENST00000703132.1	MTOR	hg38_genes_1to5kb
chr1	11262091	-1.36277	0.172955	0.999667	1to5kb:12609	ENST00000703132.1	MTOR	hg38_genes_1to5kb
chr1	11262092	-0.696829	0.48591	0.999667	1to5kb:12609	ENST00000703132.1	MTOR	hg38_genes_1to5kb
chr1	11262095	-1.60918	0.107576	0.999667	1to5kb:12609	ENST00000703132.1	MTOR	hg38_genes_1to5kb
chr1	11262096	-0.847212	0.396877	0.999667	1to5kb:12609	ENST00000703132.1	MTOR	hg38_genes_1to5kb
chr1	11262134	-1.05501	0.29142	0.999667	1to5kb:12609	ENST00000703132.1	MTOR	hg38_genes_1to5kb
chr1	11262135	0.0892427	0.928889	0.999667	1to5kb:12609	ENST00000703132.1	MTOR	hg38_genes_1to5kb
chr1	11262202	0.388095	0.697945	0.999667	1to5kb:12609	ENST00000703132.1	MTOR	hg38_genes_1to5kb
chr1	11262203	-2.47352	0.0133789	0.999667	1to5kb:12609	ENST00000703132.1	MTOR	hg38_genes_1to5kb
chr1	11262209	0.582927	0.559942	0.999667	1to5kb:12609	ENST00000703132.1	MTOR	hg38_genes_1to5kb
chr1	11262210	0.724133	0.468984	0.999667	1to5kb:12609	ENST00000703132.1	MTOR	hg38_genes_1to5kb
chr1	11262213	-0.87542	0.381345	0.999667	1to5kb:12609	ENST00000703132.1	MTOR	hg38_genes_1to5kb
chr1	11262214	0.95007	0.342077	0.999667	1to5kb:12609	ENST00000703132.1	MTOR	hg38_genes_1to5kb
chr1	11262217	-1.80888	0.0704698	0.999667	1to5kb:12609	ENST00000703132.1	MTOR	hg38_genes_1to5kb
chr1	11262218	-1.15748	0.247076	0.999667	1to5kb:12609	ENST00000703132.1	MTOR	hg38_genes_1to5kb
chr1	11262222	-1.0224	0.306591	0.999667	1to5kb:12609	ENST00000703132.1	MTOR	hg38_genes_1to5kb
chr1	11262223	-0.222217	0.824145	0.999667	1to5kb:12609	ENST00000703132.1	MTOR	hg38_genes_1to5kb
chr1	11262224	0.112594	0.910353	0.999667	1to5kb:12609	ENST00000703132.1	MTOR	hg38_genes_1to5kb
chr1	11262225	-0.897024	0.369706	0.999667	1to5kb:12609	ENST00000703132.1	MTOR	hg38_genes_1to5kb
chr1	11262229	0.41137	0.680801	0.999667	1to5kb:12609	ENST00000703132.1	MTOR	hg38_genes_1to5kb
chr1	11262230	-0.996028	0.319236	0.999667	1to5kb:12609	ENST00000703132.1	MTOR	hg38_genes_1to5kb
chr1	11262258	-0.662734	0.507501	0.999667	1to5kb:12609	ENST00000703132.1	MTOR	hg38_genes_1to5kb
chr1	11262259	-0.193718	0.846396	0.999667	1to5kb:12609	ENST00000703132.1	MTOR	hg38_genes_1to5kb
chr1	11262270	0.644186	0.519455	0.999667	1to5kb:12609	ENST00000703132.1	MTOR	hg38_genes_1to5kb
chr1	11262271	-0.595267	0.551665	0.999667	1to5kb:12609	ENST00000703132.1	MTOR	hg38_genes_1to5kb
chr1	11262278	0.0906057	0.927806	0.999667	1to5kb:12609	ENST00000703132.1	MTOR	hg38_genes_1to5kb
chr1	11262279	-0.177609	0.85903	0.999667	1to5kb:12609	ENST00000703132.1	MTOR	hg38_genes_1to5kb
chr1	11262304	-0.457644	0.647208	0.999667	1to5kb:12609	ENST00000703132.1	MTOR	hg38_genes_1to5kb
chr1	11262305	-0.866405	0.386268	0.999667	1to5kb:12609	ENST00000703132.1	MTOR	hg38_genes_1to5kb
chr1	11262316	-0.486791	0.626406	0.999667	1to5kb:12609	ENST00000703132.1	MTOR	hg38_genes_1to5kb
chr1	11262317	-0.580289	0.56172	0.999667	1to5kb:12609	ENST00000703132.1	MTOR	hg38_genes_1to5kb
chr1	11262324	-0.860314	0.389616	0.999667	1to5kb:12609	ENST00000703132.1	MTOR	hg38_genes_1to5kb
chr1	11262325	-0.727799	0.466736	0.999667	1to5kb:12609	ENST00000703132.1	MTOR	hg38_genes_1to5kb
chr1	11262343	0.0334829	0.97329	0.999667	1to5kb:12609	ENST00000703132.1	MTOR	hg38_genes_1to5kb
chr1	11262344	-0.852668	0.393843	0.999667	1to5kb:12609	ENST00000703132.1	MTOR	hg38_genes_1to5kb
chr1	11262352	-0.362453	0.717013	0.999667	1to5kb:12609	ENST00000703132.1	MTOR	hg38_genes_1to5kb
chr1	11262353	-0.848521	0.396148	0.999667	1to5kb:12609	ENST00000703132.1	MTOR	hg38_genes_1to5kb
chr1	11262356	-0.328045	0.742878	0.999667	1to5kb:12609	ENST00000703132.1	MTOR	hg38_genes_1to5kb
chr1	11262357	-0.362154	0.717237	0.999667	1to5kb:12609	ENST00000703132.1	MTOR	hg38_genes_1to5kb
chr1	11262377	0.296743	0.766663	0.999667	1to5kb:12609	ENST00000703132.1	MTOR	hg38_genes_1to5kb
chr1	11262378	0.504539	0.613883	0.999667	1to5kb:12609	ENST00000703132.1	MTOR	hg38_genes_1to5kb
chr1	11262390	0.600009	0.5485	0.999667	1to5kb:12609	ENST00000703132.1	MTOR	hg38_genes_1to5kb
chr1	11262391	0.186391	0.852138	0.999667	1to5kb:12609	ENST00000703132.1	MTOR	hg38_genes_1to5kb
chr1	11262407	0.535201	0.592511	0.999667	1to5kb:12609	ENST00000703132.1	MTOR	hg38_genes_1to5kb
chr1	11262408	0.612527	0.540189	0.999667	1to5kb:12609	ENST00000703132.1	MTOR	hg38_genes_1to5kb
chr1	11262410	-0.10673	0.915003	0.999667	1to5kb:12609	ENST00000703132.1	MTOR	hg38_genes_1to5kb
chr1	11262411	0.346351	0.729079	0.999667	1to5kb:12609	ENST00000703132.1	MTOR	hg38_genes_1to5kb
chr1	11262424	-0.429511	0.667551	0.999667	1to5kb:12609	ENST00000703132.1	MTOR	hg38_genes_1to5kb
chr1	11262425	-0.410754	0.681253	0.999667	1to5kb:12609	ENST00000703132.1	MTOR	hg38_genes_1to5kb
chr1	11262445	0.328513	0.742524	0.999667	1to5kb:12609	ENST00000703132.1	MTOR	hg38_genes_1to5kb
chr1	11262446	-0.373436	0.708824	0.999667	1to5kb:12609	ENST00000703132.1	MTOR	hg38_genes_1to5kb
chr1	11262447	0.0609457	0.951402	0.999667	1to5kb:12609	ENST00000703132.1	MTOR	hg38_genes_1to5kb
chr1	11262448	-0.398765	0.690067	0.999667	1to5kb:12609	ENST00000703132.1	MTOR	hg38_genes_1to5kb
chr1	11262449	-0.211851	0.832224	0.999667	1to5kb:12609	ENST00000703132.1	MTOR	hg38_genes_1to5kb
chr1	11262450	-0.400842	0.688536	0.999667	1to5kb:12609	ENST00000703132.1	MTOR	hg38_genes_1to5kb
chr1	11262455	1.05863	0.289768	0.999667	1to5kb:12609	ENST00000703132.1	MTOR	hg38_genes_1to5kb
chr1	11262456	-1.77333	0.0761747	0.999667	1to5kb:12609	ENST00000703132.1	MTOR	hg38_genes_1to5kb
chr1	11262474	0.526635	0.598447	0.999667	1to5kb:12609	ENST00000703132.1	MTOR	hg38_genes_1to5kb
chr1	11262475	0.471869	0.63702	0.999667	1to5kb:12609	ENST00000703132.1	MTOR	hg38_genes_1to5kb
chr1	11262477	-0.307965	0.758109	0.999667	1to5kb:12609	ENST00000703132.1	MTOR	hg38_genes_1to5kb
chr1	11262478	-0.0879689	0.929901	0.999667	1to5kb:12609	ENST00000703132.1	MTOR	hg38_genes_1to5kb
chr1	11262486	-0.411448	0.680744	0.999667	1to5kb:12609	ENST00000703132.1	MTOR	hg38_genes_1to5kb
chr1	11262487	-1.5539	0.120209	0.999667	1to5kb:12609	ENST00000703132.1	MTOR	hg38_genes_1to5kb
chr1	11262492	0.101969	0.918781	0.999667	1to5kb:12609	ENST00000703132.1	MTOR	hg38_genes_1to5kb
chr1	11262493	-0.409249	0.682357	0.999667	1to5kb:12609	ENST00000703132.1	MTOR	hg38_genes_1to5kb
chr1	11262495	1.21658	0.223765	0.999667	1to5kb:12609	ENST00000703132.1	MTOR	hg38_genes_1to5kb
chr1	11262496	0.692404	0.488684	0.999667	1to5kb:12609	ENST00000703132.1	MTOR	hg38_genes_1to5kb
chr1	11262517	0.0949044	0.924391	0.999667	promoter:12602	ENST00000703118.1	MTOR	hg38_genes_promoters
chr1	11262518	-1.41337	0.157546	0.999667	promoter:12602	ENST00000703118.1	MTOR	hg38_genes_promoters
chr1	11262521	0.659142	0.509804	0.999667	promoter:12602	ENST00000703118.1	MTOR	hg38_genes_promoters
chr1	11262522	-1.16521	0.243935	0.999667	promoter:12602	ENST00000703118.1	MTOR	hg38_genes_promoters
chr1	11262530	0.51407	0.607203	0.999667	promoter:12600	ENST00000703141.1	MTOR	hg38_genes_promoters
chr1	11262531	-0.187135	0.851555	0.999667	promoter:12598	ENST00000703140.1	MTOR	hg38_genes_promoters
chr1	11262545	-0.0664803	0.946995	0.999667	promoter:12598	ENST00000703140.1	MTOR	hg38_genes_promoters
chr1	11262546	-0.400861	0.688523	0.999667	promoter:12598	ENST00000703140.1	MTOR	hg38_genes_promoters
chr1	11262551	0.0780002	0.937828	0.999667	promoter:12598	ENST00000703140.1	MTOR	hg38_genes_promoters
chr1	11262552	-0.120414	0.904155	0.999667	promoter:12598	ENST00000703140.1	MTOR	hg38_genes_promoters
chr1	11262586	-0.501363	0.616116	0.999667	promoter:12598	ENST00000703140.1	MTOR	hg38_genes_promoters
chr1	11262587	0.0381526	0.969566	0.999667	promoter:12598	ENST00000703140.1	MTOR	hg38_genes_promoters
chr1	11262655	-0.491701	0.622931	0.999667	promoter:12598	ENST00000703140.1	MTOR	hg38_genes_promoters
chr1	11262656	-0.244579	0.806782	0.999667	promoter:12598	ENST00000703140.1	MTOR	hg38_genes_promoters
chr1	11262671	0.236427	0.813101	0.999667	promoter:12598	ENST00000703140.1	MTOR	hg38_genes_promoters
chr1	11262672	0.0238527	0.98097	0.999667	promoter:12598	ENST00000703140.1	MTOR	hg38_genes_promoters
chr1	11262697	0.203132	0.839032	0.999667	promoter:12598	ENST00000703140.1	MTOR	hg38_genes_promoters
chr1	11262698	0.0246912	0.980301	0.999667	promoter:12598	ENST00000703140.1	MTOR	hg38_genes_promoters
chr1	11262699	0.0670823	0.946516	0.999667	promoter:12598	ENST00000703140.1	MTOR	hg38_genes_promoters
chr1	11262700	0.549953	0.582352	0.999667	promoter:12598	ENST00000703140.1	MTOR	hg38_genes_promoters
chr1	11262735	-0.206816	0.836153	0.999667	promoter:12598	ENST00000703140.1	MTOR	hg38_genes_promoters
chr1	11262736	0.298441	0.765366	0.999667	promoter:12598	ENST00000703140.1	MTOR	hg38_genes_promoters
chr1	11262748	0.0807495	0.935641	0.999667	promoter:12598	ENST00000703140.1	MTOR	hg38_genes_promoters
chr1	11262749	0.03063	0.975565	0.999667	promoter:12598	ENST00000703140.1	MTOR	hg38_genes_promoters
chr1	11262752	0.0511123	0.959236	0.999667	promoter:12598	ENST00000703140.1	MTOR	hg38_genes_promoters
chr1	11262753	-0.512589	0.608239	0.999667	promoter:12598	ENST00000703140.1	MTOR	hg38_genes_promoters
chr1	11262787	0.0411098	0.967208	0.999667	promoter:12598	ENST00000703140.1	MTOR	hg38_genes_promoters
chr1	11262788	-0.272213	0.785458	0.999667	promoter:12598	ENST00000703140.1	MTOR	hg38_genes_promoters
chr1	11262792	-0.639365	0.522585	0.999667	promoter:12598	ENST00000703140.1	MTOR	hg38_genes_promoters
chr1	11262793	-0.665782	0.50555	0.999667	promoter:12598	ENST00000703140.1	MTOR	hg38_genes_promoters
chr1	11262795	0.316631	0.751524	0.999667	promoter:12598	ENST00000703140.1	MTOR	hg38_genes_promoters
chr1	11262796	-0.517692	0.604673	0.999667	promoter:12598	ENST00000703140.1	MTOR	hg38_genes_promoters
chr1	11262820	0.569048	0.569324	0.999667	promoter:12598	ENST00000703140.1	MTOR	hg38_genes_promoters
chr1	11262821	-0.955417	0.339367	0.999667	promoter:12598	ENST00000703140.1	MTOR	hg38_genes_promoters
chr1	11262842	0.28671	0.774334	0.999667	promoter:12598	ENST00000703140.1	MTOR	hg38_genes_promoters
chr1	11262843	-0.549354	0.582762	0.999667	promoter:12598	ENST00000703140.1	MTOR	hg38_genes_promoters
chr1	11262859	-0.238508	0.811487	0.999667	promoter:12598	ENST00000703140.1	MTOR	hg38_genes_promoters
chr1	11262860	-0.818082	0.413311	0.999667	promoter:12598	ENST00000703140.1	MTOR	hg38_genes_promoters
chr1	11262864	0.350826	0.725719	0.999667	promoter:12598	ENST00000703140.1	MTOR	hg38_genes_promoters
chr1	11262865	-0.959282	0.337417	0.999667	promoter:12598	ENST00000703140.1	MTOR	hg38_genes_promoters
chr1	11262869	0.259369	0.795351	0.999667	promoter:12598	ENST00000703140.1	MTOR	hg38_genes_promoters
chr1	11262870	-1.48364	0.137903	0.999667	promoter:12598	ENST00000703140.1	MTOR	hg38_genes_promoters
chr1	11262875	-0.263571	0.792111	0.999667	promoter:12598	ENST00000703140.1	MTOR	hg38_genes_promoters
chr1	11262876	-2.41627	0.0156804	0.999667	promoter:12598	ENST00000703140.1	MTOR	hg38_genes_promoters
chr1	11262890	0.667868	0.504218	0.999667	promoter:12598	ENST00000703140.1	MTOR	hg38_genes_promoters
chr1	11262891	-0.758034	0.44843	0.999667	promoter:12598	ENST00000703140.1	MTOR	hg38_genes_promoters
chr1	11262892	-0.519488	0.60342	0.999667	promoter:12598	ENST00000703140.1	MTOR	hg38_genes_promoters
chr1	11262893	-0.672452	0.501296	0.999667	promoter:12598	ENST00000703140.1	MTOR	hg38_genes_promoters
chr1	11262902	-0.530923	0.595472	0.999667	promoter:12598	ENST00000703140.1	MTOR	hg38_genes_promoters
chr1	11262903	0.197075	0.843769	0.999667	promoter:12598	ENST00000703140.1	MTOR	hg38_genes_promoters
chr1	11262930	0.104382	0.916866	0.999667	promoter:12598	ENST00000703140.1	MTOR	hg38_genes_promoters
chr1	11262931	0.0276591	0.977934	0.999667	promoter:12598	ENST00000703140.1	MTOR	hg38_genes_promoters
chr1	11262936	0.0461508	0.96319	0.999667	promoter:12598	ENST00000703140.1	MTOR	hg38_genes_promoters
chr1	11262937	-0.239884	0.81042	0.999667	promoter:12598	ENST00000703140.1	MTOR	hg38_genes_promoters
chr1	11262965	-0.837172	0.402496	0.999667	promoter:12598	ENST00000703140.1	MTOR	hg38_genes_promoters
chr1	11262966	0.291044	0.771017	0.999667	promoter:12598	ENST00000703140.1	MTOR	hg38_genes_promoters
chr1	11262970	-0.211928	0.832163	0.999667	promoter:12598	ENST00000703140.1	MTOR	hg38_genes_promoters
chr1	11262971	-0.902774	0.366646	0.999667	promoter:12598	ENST00000703140.1	MTOR	hg38_genes_promoters
chr1	11262978	-0.482138	0.629708	0.999667	promoter:12598	ENST00000703140.1	MTOR	hg38_genes_promoters
chr1	11262979	-0.772587	0.439767	0.999667	promoter:12598	ENST00000703140.1	MTOR	hg38_genes_promoters
chr1	18630917	0.542198	0.587682	0.999667	promoter:1337	ENST00000375375.7	PAX7	hg38_genes_promoters
chr1	18630918	-0.643533	0.519878	0.999667	promoter:1337	ENST00000375375.7	PAX7	hg38_genes_promoters
chr1	18630936	0.339134	0.734509	0.999667	promoter:1337	ENST00000375375.7	PAX7	hg38_genes_promoters
chr1	18630937	-0.189344	0.849823	0.999667	promoter:1337	ENST00000375375.7	PAX7	hg38_genes_promoters
chr1	18630953	1.47748	0.139547	0.999667	promoter:1337	ENST00000375375.7	PAX7	hg38_genes_promoters
chr1	18630954	0.889962	0.373486	0.999667	promoter:1337	ENST00000375375.7	PAX7	hg38_genes_promoters
chr1	18630971	0.366101	0.714289	0.999667	promoter:1337	ENST00000375375.7	PAX7	hg38_genes_promoters
chr1	18630972	-0.120875	0.90379	0.999667	promoter:1337	ENST00000375375.7	PAX7	hg38_genes_promoters
chr1	18630981	0.495684	0.620117	0.999667	promoter:1337	ENST00000375375.7	PAX7	hg38_genes_promoters
chr1	18630982	0.0554734	0.955761	0.999667	promoter:1337	ENST00000375375.7	PAX7	hg38_genes_promoters
chr1	18630997	-0.0655399	0.947744	0.999667	promoter:1337	ENST00000375375.7	PAX7	hg38_genes_promoters
chr1	18630998	-0.609724	0.542045	0.999667	promoter:1337	ENST00000375375.7	PAX7	hg38_genes_promoters
chr1	18631029	0.917606	0.358825	0.999667	promoter:1338	ENST00000400661.3	PAX7	hg38_genes_promoters
chr1	18631030	-0.881041	0.378296	0.999667	promoter:1338	ENST00000400661.3	PAX7	hg38_genes_promoters
chr1	18631040	2.35429	0.0185582	0.999667	promoter:1338	ENST00000400661.3	PAX7	hg38_genes_promoters
chr1	18631041	-0.427322	0.669145	0.999667	promoter:1338	ENST00000400661.3	PAX7	hg38_genes_promoters
chr1	18631053	-0.0941602	0.924982	0.999667	promoter:1338	ENST00000400661.3	PAX7	hg38_genes_promoters
chr1	18631054	0.374722	0.707867	0.999667	promoter:1338	ENST00000400661.3	PAX7	hg38_genes_promoters
chr1	18631073	-0.0173807	0.986133	0.999667	promoter:1338	ENST00000400661.3	PAX7	hg38_genes_promoters
chr1	18631074	0.0935541	0.925463	0.999667	promoter:1338	ENST00000400661.3	PAX7	hg38_genes_promoters
chr1	18631079	-0.0620529	0.950521	0.999667	promoter:1338	ENST00000400661.3	PAX7	hg38_genes_promoters
chr1	18631080	-0.071184	0.943251	0.999667	promoter:1338	ENST00000400661.3	PAX7	hg38_genes_promoters
chr1	18631105	-0.495181	0.620472	0.999667	promoter:1338	ENST00000400661.3	PAX7	hg38_genes_promoters
chr1	18631106	0.437787	0.66154	0.999667	promoter:1338	ENST00000400661.3	PAX7	hg38_genes_promoters
chr1	18631111	0.323792	0.746095	0.999667	promoter:1338	ENST00000400661.3	PAX7	hg38_genes_promoters
chr1	18631112	-0.707851	0.479038	0.999667	promoter:1338	ENST00000400661.3	PAX7	hg38_genes_promoters
chr1	18631123	0.738589	0.460156	0.999667	promoter:1338	ENST00000400661.3	PAX7	hg38_genes_promoters
chr1	18631124	0.670661	0.502437	0.999667	promoter:1338	ENST00000400661.3	PAX7	hg38_genes_promoters
chr1	18631132	0.914711	0.360343	0.999667	promoter:1338	ENST00000400661.3	PAX7	hg38_genes_promoters
chr1	18631133	0.486444	0.626652	0.999667	promoter:1338	ENST00000400661.3	PAX7	hg38_genes_promoters
chr1	18631138	0.723932	0.469108	0.999667	promoter:1338	ENST00000400661.3	PAX7	hg38_genes_promoters
chr1	18631139	-0.0247433	0.98026	0.999667	promoter:1338	ENST00000400661.3	PAX7	hg38_genes_promoters
chr1	18631153	1.05447	0.291669	0.999667	promoter:1338	ENST00000400661.3	PAX7	hg38_genes_promoters
chr1	18631154	1.22901	0.219069	0.999667	promoter:1338	ENST00000400661.3	PAX7	hg38_genes_promoters
chr1	18631157	-0.550404	0.582042	0.999667	promoter:1338	ENST00000400661.3	PAX7	hg38_genes_promoters
chr1	18631158	1.21058	0.226056	0.999667	promoter:1338	ENST00000400661.3	PAX7	hg38_genes_promoters
chr1	18631165	-0.669794	0.502989	0.999667	promoter:1338	ENST00000400661.3	PAX7	hg38_genes_promoters
chr1	18631166	0.542908	0.587193	0.999667	promoter:1338	ENST00000400661.3	PAX7	hg38_genes_promoters
chr1	18631173	-1.05445	0.291678	0.999667	promoter:1338	ENST00000400661.3	PAX7	hg38_genes_promoters
chr1	18631174	-0.0531921	0.957579	0.999667	promoter:1338	ENST00000400661.3	PAX7	hg38_genes_promoters
chr1	18631175	-0.863237	0.388007	0.999667	promoter:1338	ENST00000400661.3	PAX7	hg38_genes_promoters
chr1	18631176	0.680994	0.495875	0.999667	promoter:1338	ENST00000400661.3	PAX7	hg38_genes_promoters
chr1	18631181	-0.359019	0.719581	0.999667	promoter:1338	ENST00000400661.3	PAX7	hg38_genes_promoters
chr1	18631182	0.367842	0.712991	0.999667	promoter:1338	ENST00000400661.3	PAX7	hg38_genes_promoters
chr1	18631183	-1.21984	0.222526	0.999667	promoter:1338	ENST00000400661.3	PAX7	hg38_genes_promoters
chr1	18631184	0.262691	0.792789	0.999667	promoter:1338	ENST00000400661.3	PAX7	hg38_genes_promoters
chr1	18631186	-0.388354	0.697754	0.999667	promoter:1338	ENST00000400661.3	PAX7	hg38_genes_promoters
chr1	18631187	-0.145288	0.884484	0.999667	promoter:1338	ENST00000400661.3	PAX7	hg38_genes_promoters
chr1	18631190	0.442758	0.657941	0.999667	promoter:1338	ENST00000400661.3	PAX7	hg38_genes_promoters
chr1	18631191	0.275356	0.783043	0.999667	promoter:1338	ENST00000400661.3	PAX7	hg38_genes_promoters
chr1	18631207	0.251817	0.801182	0.999667	promoter:1338	ENST00000400661.3	PAX7	hg38_genes_promoters
chr1	18631208	-0.499829	0.617196	0.999667	promoter:1338	ENST00000400661.3	PAX7	hg38_genes_promoters
chr1	18631213	-0.743596	0.457121	0.999667	promoter:1338	ENST00000400661.3	PAX7	hg38_genes_promoters
chr1	18631214	-0.756324	0.449455	0.999667	promoter:1338	ENST00000400661.3	PAX7	hg38_genes_promoters
chr1	18631219	0.898705	0.36881	0.999667	promoter:1338	ENST00000400661.3	PAX7	hg38_genes_promoters
chr1	18631220	-0.258091	0.796337	0.999667	promoter:1338	ENST00000400661.3	PAX7	hg38_genes_promoters
chr1	18631223	0.0595797	0.95249	0.999667	promoter:1338	ENST00000400661.3	PAX7	hg38_genes_promoters
chr1	18631224	1.16988	0.24205	0.999667	promoter:1338	ENST00000400661.3	PAX7	hg38_genes_promoters
chr1	18631225	0.52106	0.602325	0.999667	promoter:1338	ENST00000400661.3	PAX7	hg38_genes_promoters
chr1	18631226	0.949947	0.342139	0.999667	promoter:1338	ENST00000400661.3	PAX7	hg38_genes_promoters
chr1	18631233	-0.0213725	0.982948	0.999667	promoter:1338	ENST00000400661.3	PAX7	hg38_genes_promoters
chr1	18631234	-0.15277	0.87858	0.999667	promoter:1338	ENST00000400661.3	PAX7	hg38_genes_promoters
chr1	18631244	0.556294	0.57801	0.999667	promoter:1338	ENST00000400661.3	PAX7	hg38_genes_promoters
chr1	18631245	0.808356	0.418886	0.999667	promoter:1338	ENST00000400661.3	PAX7	hg38_genes_promoters
chr1	18631247	1.69447	0.0901758	0.999667	promoter:1338	ENST00000400661.3	PAX7	hg38_genes_promoters
chr1	18631248	0.641523	0.521183	0.999667	promoter:1338	ENST00000400661.3	PAX7	hg38_genes_promoters
chr1	18631249	0.0393901	0.968579	0.999667	promoter:1338	ENST00000400661.3	PAX7	hg38_genes_promoters
chr1	18631250	0.157062	0.875196	0.999667	promoter:1338	ENST00000400661.3	PAX7	hg38_genes_promoters
chr1	18631263	1.13643	0.255779	0.999667	promoter:1338	ENST00000400661.3	PAX7	hg38_genes_promoters
chr1	18631264	0.0986657	0.921404	0.999667	promoter:1338	ENST00000400661.3	PAX7	hg38_genes_promoters
chr1	18631277	0.36986	0.711487	0.999667	promoter:1338	ENST00000400661.3	PAX7	hg38_genes_promoters
chr1	18631278	-1.34917	0.177282	0.999667	promoter:1338	ENST00000400661.3	PAX7	hg38_genes_promoters
chr1	18631287	0.201172	0.840564	0.999667	promoter:1338	ENST00000400661.3	PAX7	hg38_genes_promoters
chr1	18631288	-0.412953	0.679641	0.999667	promoter:1338	ENST00000400661.3	PAX7	hg38_genes_promoters
chr1	18631302	-0.642669	0.520439	0.999667	promoter:1338	ENST00000400661.3	PAX7	hg38_genes_promoters
chr1	18631303	-0.297494	0.766089	0.999667	promoter:1338	ENST00000400661.3	PAX7	hg38_genes_promoters
chr1	18631312	0.152041	0.879155	0.999667	promoter:1338	ENST00000400661.3	PAX7	hg38_genes_promoters
chr1	18631313	-0.994338	0.320058	0.999667	promoter:1338	ENST00000400661.3	PAX7	hg38_genes_promoters
chr1	18631321	-1.66173	0.0965676	0.999667	promoter:1338	ENST00000400661.3	PAX7	hg38_genes_promoters
chr1	18631322	-1.08086	0.27976	0.999667	promoter:1338	ENST00000400661.3	PAX7	hg38_genes_promoters
chr1	18631360	0.110796	0.911778	0.999667	promoter:1338	ENST00000400661.3	PAX7	hg38_genes_promoters
chr1	18631361	0.379042	0.704657	0.999667	promoter:1338	ENST00000400661.3	PAX7	hg38_genes_promoters
chr1	18631363	-0.801609	0.422779	0.999667	promoter:1338	ENST00000400661.3	PAX7	hg38_genes_promoters
chr1	18631364	-0.276063	0.7825	0.999667	promoter:1338	ENST00000400661.3	PAX7	hg38_genes_promoters
chr1	18631366	0.960306	0.336901	0.999667	promoter:1338	ENST00000400661.3	PAX7	hg38_genes_promoters
chr1	18631367	-0.88209	0.377728	0.999667	promoter:1338	ENST00000400661.3	PAX7	hg38_genes_promoters
chr1	18631424	-0.439674	0.660173	0.999667	promoter:1338	ENST00000400661.3	PAX7	hg38_genes_promoters
chr1	18631425	-0.238474	0.811514	0.999667	promoter:1338	ENST00000400661.3	PAX7	hg38_genes_promoters
chr1	18631426	-0.461697	0.644299	0.999667	promoter:1338	ENST00000400661.3	PAX7	hg38_genes_promoters
chr1	18631427	0.718958	0.472166	0.999667	promoter:1338	ENST00000400661.3	PAX7	hg38_genes_promoters
chr1	18631507	1.69846	0.0894208	0.999667	promoter:1338	ENST00000400661.3	PAX7	hg38_genes_promoters
chr1	18631508	-0.428768	0.668092	0.999667	promoter:1338	ENST00000400661.3	PAX7	hg38_genes_promoters
chr1	18631516	0.523791	0.600424	0.999667	promoter:1338	ENST00000400661.3	PAX7	hg38_genes_promoters
chr1	18631517	-0.304209	0.760969	0.999667	promoter:1338	ENST00000400661.3	PAX7	hg38_genes_promoters
chr1	18631518	0.195742	0.844812	0.999667	promoter:1338	ENST00000400661.3	PAX7	hg38_genes_promoters
chr1	18631531	-1.39896	0.161826	0.999667	5UTR:910	ENST00000420770.7	PAX7	hg38_genes_5UTRs
chr1	18631532	-0.486002	0.626966	0.999667	5UTR:910	ENST00000420770.7	PAX7	hg38_genes_5UTRs
chr1	18631551	0.753799	0.45097	0.999667	5UTR:910	ENST00000420770.7	PAX7	hg38_genes_5UTRs
chr1	18631552	-0.568819	0.569479	0.999667	5UTR:910	ENST00000420770.7	PAX7	hg38_genes_5UTRs
chr1	18631555	0.982338	0.325933	0.999667	5UTR:910	ENST00000420770.7	PAX7	hg38_genes_5UTRs
chr1	18631556	0.685506	0.493024	0.999667	5UTR:910	ENST00000420770.7	PAX7	hg38_genes_5UTRs
chr1	18631562	0.361086	0.718035	0.999667	5UTR:910	ENST00000420770.7	PAX7	hg38_genes_5UTRs
chr1	18631563	-0.413454	0.679274	0.999667	5UTR:910	ENST00000420770.7	PAX7	hg38_genes_5UTRs
chr1	18631572	1.0059	0.314462	0.999667	5UTR:910	ENST00000420770.7	PAX7	hg38_genes_5UTRs
chr1	18631573	0.117738	0.906276	0.999667	5UTR:910	ENST00000420770.7	PAX7	hg38_genes_5UTRs
chr1	18631584	0.94496	0.344679	0.999667	5UTR:910	ENST00000420770.7	PAX7	hg38_genes_5UTRs
chr1	18631585	-1.63721	0.101586	0.999667	5UTR:910	ENST00000420770.7	PAX7	hg38_genes_5UTRs
chr1	18631590	-0.82379	0.410059	0.999667	5UTR:910	ENST00000420770.7	PAX7	hg38_genes_5UTRs
chr1	18631591	0.322387	0.747159	0.999667	5UTR:910	ENST00000420770.7	PAX7	hg38_genes_5UTRs
chr1	18631593	-0.228925	0.818927	0.999667	5UTR:910	ENST00000420770.7	PAX7	hg38_genes_5UTRs
chr1	18631594	0.0573677	0.954252	0.999667	5UTR:910	ENST00000420770.7	PAX7	hg38_genes_5UTRs
chr1	18631597	-0.892173	0.3723	0.999667	5UTR:910	ENST00000420770.7	PAX7	hg38_genes_5UTRs
chr1	18631598	-0.0677924	0.945951	0.999667	5UTR:910	ENST00000420770.7	PAX7	hg38_genes_5UTRs
chr1	18631608	0.108206	0.913832	0.999667	exon:9248	ENST00000420770.7	PAX7	hg38_genes_exons
chr1	18631609	-1.14711	0.251335	0.999667	exon:9248	ENST00000420770.7	PAX7	hg38_genes_exons
chr1	18631618	0.306087	0.759539	0.999667	exon:9248	ENST00000420770.7	PAX7	hg38_genes_exons
chr1	18631619	0.319866	0.74907	0.999667	exon:9248	ENST00000420770.7	PAX7	hg38_genes_exons
chr1	18631623	-0.720654	0.471122	0.999667	exon:9248	ENST00000420770.7	PAX7	hg38_genes_exons
chr1	18631624	-0.392658	0.694572	0.999667	exon:9248	ENST00000420770.7	PAX7	hg38_genes_exons
chr1	18631629	-1.41164	0.158055	0.999667	exon:9248	ENST00000420770.7	PAX7	hg38_genes_exons
chr1	18631630	-0.726505	0.46753	0.999667	exon:9248	ENST00000420770.7	PAX7	hg38_genes_exons
chr1	18631640	0.181814	0.855729	0.999667	exon:9248	ENST00000420770.7	PAX7	hg38_genes_exons
chr1	18631641	-0.829746	0.406682	0.999667	exon:9248	ENST00000420770.7	PAX7	hg38_genes_exons
chr1	18631644	-2.62309	0.00871372	0.999667	exon:9248	ENST00000420770.7	PAX7	hg38_genes_exons
chr1	18631645	0.139305	0.889209	0.999667	exon:9248	ENST00000420770.7	PAX7	hg38_genes_exons
chr1	18631650	0.675	0.499676	0.999667	exon:9248	ENST00000420770.7	PAX7	hg38_genes_exons
chr1	18631651	-0.311428	0.755475	0.999667	exon:9248	ENST00000420770.7	PAX7	hg38_genes_exons
chr1	18631667	0.920157	0.357491	0.999667	exon:9248	ENST00000420770.7	PAX7	hg38_genes_exons
chr1	18631668	0.527862	0.597595	0.999667	exon:9248	ENST00000420770.7	PAX7	hg38_genes_exons
chr1	18631671	-0.312337	0.754784	0.999667	exon:9248	ENST00000420770.7	PAX7	hg38_genes_exons
chr1	18631672	-0.757515	0.448742	0.999667	exon:9248	ENST00000420770.7	PAX7	hg38_genes_exons
chr1	18631696	0.375316	0.707426	0.999667	intron:7913	ENST00000420770.7	PAX7	hg38_genes_introns
chr1	18631697	-0.0377776	0.969865	0.999667	intron:7913	ENST00000420770.7	PAX7	hg38_genes_introns
chr1	18631711	1.10136	0.270739	0.999667	intron:7913	ENST00000420770.7	PAX7	hg38_genes_introns
chr1	18631712	0.651824	0.514515	0.999667	intron:7913	ENST00000420770.7	PAX7	hg38_genes_introns
chr1	18631714	-0.696788	0.485936	0.999667	intron:7913	ENST00000420770.7	PAX7	hg38_genes_introns
chr1	18631715	0.453254	0.650366	0.999667	intron:7913	ENST00000420770.7	PAX7	hg38_genes_introns
chr1	18631716	0.527129	0.598104	0.999667	intron:7913	ENST00000420770.7	PAX7	hg38_genes_introns
chr1	18631717	1.22234	0.221579	0.999667	intron:7913	ENST00000420770.7	PAX7	hg38_genes_introns
chr1	18631722	1.75095	0.0799543	0.999667	intron:7913	ENST00000420770.7	PAX7	hg38_genes_introns
chr1	18631723	-0.514197	0.607115	0.999667	intron:7913	ENST00000420770.7	PAX7	hg38_genes_introns
chr1	18631725	0.42194	0.673069	0.999667	intron:7913	ENST00000420770.7	PAX7	hg38_genes_introns
chr1	18631726	-0.988189	0.32306	0.999667	intron:7913	ENST00000420770.7	PAX7	hg38_genes_introns
chr1	203085594	0.403845	0.686327	0.999667	exon:142097	ENST00000241651.5	MYOG	hg38_genes_exons
chr1	203085595	0.123662	0.901583	0.999667	exon:142097	ENST00000241651.5	MYOG	hg38_genes_exons
chr1	203085618	-0.427354	0.669121	0.999667	exon:142097	ENST00000241651.5	MYOG	hg38_genes_exons
chr1	203085619	-0.466969	0.640522	0.999667	exon:142097	ENST00000241651.5	MYOG	hg38_genes_exons
chr1	203085658	-0.657555	0.510824	0.999667	1to5kb:9662	ENST00000309502.7	ADORA1	hg38_genes_1to5kb
chr1	203085659	0.335766	0.737048	0.999667	1to5kb:9662	ENST00000309502.7	ADORA1	hg38_genes_1to5kb
chr1	203085687	1.15625	0.247578	0.999667	1to5kb:9662	ENST00000309502.7	ADORA1	hg38_genes_1to5kb
chr1	203085688	0.950479	0.341869	0.999667	1to5kb:9662	ENST00000309502.7	ADORA1	hg38_genes_1to5kb
chr1	203085707	1.08118	0.279615	0.999667	1to5kb:9662	ENST00000309502.7	ADORA1	hg38_genes_1to5kb
chr1	203085708	1.48226	0.13827	0.999667	1to5kb:9662	ENST00000309502.7	ADORA1	hg38_genes_1to5kb
chr1	203085711	0.446053	0.655559	0.999667	1to5kb:9662	ENST00000309502.7	ADORA1	hg38_genes_1to5kb
chr1	203085712	1.36678	0.171694	0.999667	1to5kb:9662	ENST00000309502.7	ADORA1	hg38_genes_1to5kb
chr1	203085714	0.317258	0.751048	0.999667	1to5kb:9662	ENST00000309502.7	ADORA1	hg38_genes_1to5kb
chr1	203085715	1.96969	0.0488738	0.999667	1to5kb:9662	ENST00000309502.7	ADORA1	hg38_genes_1to5kb
chr1	203085717	-0.29864	0.765215	0.999667	1to5kb:9662	ENST00000309502.7	ADORA1	hg38_genes_1to5kb
chr1	203085718	1.58972	0.111897	0.999667	1to5kb:9662	ENST00000309502.7	ADORA1	hg38_genes_1to5kb
chr1	203085724	0.557671	0.577069	0.999667	1to5kb:9662	ENST00000309502.7	ADORA1	hg38_genes_1to5kb
chr1	203085725	1.83952	0.0658382	0.999667	1to5kb:9662	ENST00000309502.7	ADORA1	hg38_genes_1to5kb
chr1	203085731	-0.273941	0.78413	0.999667	1to5kb:9662	ENST00000309502.7	ADORA1	hg38_genes_1to5kb
chr1	203085732	1.51916	0.128723	0.999667	1to5kb:9662	ENST00000309502.7	ADORA1	hg38_genes_1to5kb
chr1	203085755	1.18892	0.234473	0.999667	1to5kb:9662	ENST00000309502.7	ADORA1	hg38_genes_1to5kb
chr1	203085756	2.21473	0.0267784	0.999667	1to5kb:9662	ENST00000309502.7	ADORA1	hg38_genes_1to5kb
chr1	203085761	-0.366429	0.714045	0.999667	1to5kb:9662	ENST00000309502.7	ADORA1	hg38_genes_1to5kb
chr1	203085762	0.785413	0.432212	0.999667	1to5kb:9662	ENST00000309502.7	ADORA1	hg38_genes_1to5kb
chr1	203085787	1.3315	0.183025	0.999667	1to5kb:9662	ENST00000309502.7	ADORA1	hg38_genes_1to5kb
chr1	203085788	1.05297	0.292353	0.999667	1to5kb:9662	ENST00000309502.7	ADORA1	hg38_genes_1to5kb
chr1	203085829	-0.247568	0.804469	0.999667	1to5kb:9662	ENST00000309502.7	ADORA1	hg38_genes_1to5kb
chr1	203085830	0.971785	0.331158	0.999667	1to5kb:9662	ENST00000309502.7	ADORA1	hg38_genes_1to5kb
chr1	203085848	1.43486	0.151327	0.999667	1to5kb:9662	ENST00000309502.7	ADORA1	hg38_genes_1to5kb
chr1	203085849	1.98718	0.0469021	0.999667	1to5kb:9662	ENST00000309502.7	ADORA1	hg38_genes_1to5kb
chr1	203085852	1.84574	0.0649295	0.999667	1to5kb:9662	ENST00000309502.7	ADORA1	hg38_genes_1to5kb
chr1	203085853	1.13883	0.254775	0.999667	1to5kb:9662	ENST00000309502.7	ADORA1	hg38_genes_1to5kb
chr1	203085856	1.19759	0.231076	0.999667	1to5kb:9662	ENST00000309502.7	ADORA1	hg38_genes_1to5kb
chr1	203085857	1.89152	0.0585548	0.999667	1to5kb:9662	ENST00000309502.7	ADORA1	hg38_genes_1to5kb
chr1	203085871	2.10696	0.0351207	0.999667	1to5kb:9662	ENST00000309502.7	ADORA1	hg38_genes_1to5kb
chr1	203085872	1.96458	0.0494627	0.999667	1to5kb:9662	ENST00000309502.7	ADORA1	hg38_genes_1to5kb
chr1	203085918	1.63268	0.102536	0.999667	1to5kb:9662	ENST00000309502.7	ADORA1	hg38_genes_1to5kb
chr1	203085919	2.05006	0.0403589	0.999667	1to5kb:9662	ENST00000309502.7	ADORA1	hg38_genes_1to5kb
chr1	203085967	0.537168	0.591152	0.999667	1to5kb:9662	ENST00000309502.7	ADORA1	hg38_genes_1to5kb
chr1	203085968	2.26632	0.0234317	0.999667	1to5kb:9662	ENST00000309502.7	ADORA1	hg38_genes_1to5kb
chr1	203086017	-0.284415	0.776092	0.999667	promoter:20657	ENST00000241651.5	MYOG	hg38_genes_promoters
chr1	203086018	1.05422	0.291781	0.999667	promoter:20657	ENST00000241651.5	MYOG	hg38_genes_promoters
chr1	203086049	-0.399321	0.689657	0.999667	promoter:20657	ENST00000241651.5	MYOG	hg38_genes_promoters
chr1	203086050	0.985637	0.324311	0.999667	promoter:20657	ENST00000241651.5	MYOG	hg38_genes_promoters
chr1	203086082	1.08425	0.278252	0.999667	promoter:20657	ENST00000241651.5	MYOG	hg38_genes_promoters
chr1	203086083	1.04081	0.297962	0.999667	promoter:20657	ENST00000241651.5	MYOG	hg38_genes_promoters
chr1	203086129	1.47512	0.140181	0.999667	promoter:20657	ENST00000241651.5	MYOG	hg38_genes_promoters
chr1	203086130	0.331846	0.740006	0.999667	promoter:20657	ENST00000241651.5	MYOG	hg38_genes_promoters
chr1	203086168	1.60262	0.109019	0.999667	promoter:20657	ENST00000241651.5	MYOG	hg38_genes_promoters
chr1	203086169	0.79156	0.428617	0.999667	promoter:20657	ENST00000241651.5	MYOG	hg38_genes_promoters
chr1	203086212	0.867684	0.385568	0.999667	promoter:20657	ENST00000241651.5	MYOG	hg38_genes_promoters
chr1	203086213	1.60155	0.109255	0.999667	promoter:20657	ENST00000241651.5	MYOG	hg38_genes_promoters
chr1	203086226	-0.501719	0.615865	0.999667	promoter:20657	ENST00000241651.5	MYOG	hg38_genes_promoters
chr1	203086227	0.772343	0.439912	0.999667	promoter:20657	ENST00000241651.5	MYOG	hg38_genes_promoters
chr1	203086231	0.183028	0.854776	0.999667	promoter:20657	ENST00000241651.5	MYOG	hg38_genes_promoters
chr1	203086232	1.55625	0.119647	0.999667	promoter:20657	ENST00000241651.5	MYOG	hg38_genes_promoters
chr1	203086239	0.538198	0.59044	0.999667	promoter:20657	ENST00000241651.5	MYOG	hg38_genes_promoters
chr1	203086240	1.75694	0.0789284	0.999667	promoter:20657	ENST00000241651.5	MYOG	hg38_genes_promoters
chr1	203086242	0.2517	0.801273	0.999667	promoter:20657	ENST00000241651.5	MYOG	hg38_genes_promoters
chr1	203086243	1.40782	0.159183	0.999667	promoter:20657	ENST00000241651.5	MYOG	hg38_genes_promoters
chr1	203086294	-1.3546	0.175544	0.999667	promoter:20657	ENST00000241651.5	MYOG	hg38_genes_promoters
chr1	203086295	-1.05509	0.291383	0.999667	promoter:20657	ENST00000241651.5	MYOG	hg38_genes_promoters
chr1	203086351	0.272782	0.785021	0.999667	promoter:20657	ENST00000241651.5	MYOG	hg38_genes_promoters
chr1	203086352	0.364334	0.715609	0.999667	promoter:20657	ENST00000241651.5	MYOG	hg38_genes_promoters
chr1	203086379	-1.77366	0.076119	0.999667	promoter:20657	ENST00000241651.5	MYOG	hg38_genes_promoters
chr1	203086380	-0.894883	0.37085	0.999667	promoter:20657	ENST00000241651.5	MYOG	hg38_genes_promoters
chr1	203086506	0.774271	0.438771	0.999667	promoter:20657	ENST00000241651.5	MYOG	hg38_genes_promoters
chr1	203086507	0.0968237	0.922866	0.999667	promoter:20657	ENST00000241651.5	MYOG	hg38_genes_promoters
chr1	203086534	0.264628	0.791296	0.999667	promoter:20657	ENST00000241651.5	MYOG	hg38_genes_promoters
chr1	203086535	0.599943	0.548544	0.999667	promoter:20657	ENST00000241651.5	MYOG	hg38_genes_promoters
chr1	203086769	0.651475	0.51474	0.999667	promoter:20657	ENST00000241651.5	MYOG	hg38_genes_promoters
chr1	203086770	1.11832	0.263431	0.999667	promoter:20657	ENST00000241651.5	MYOG	hg38_genes_promoters
chr1	203086805	0.867208	0.385828	0.999667	promoter:20657	ENST00000241651.5	MYOG	hg38_genes_promoters
chr1	203086806	0.817037	0.413907	0.999667	promoter:20657	ENST00000241651.5	MYOG	hg38_genes_promoters
chr1	203086825	0.597024	0.550491	0.999667	promoter:20657	ENST00000241651.5	MYOG	hg38_genes_promoters
chr1	203086826	1.36156	0.173338	0.999667	promoter:20657	ENST00000241651.5	MYOG	hg38_genes_promoters
chr1	203086874	2.53843	0.0111352	0.999667	promoter:20657	ENST00000241651.5	MYOG	hg38_genes_promoters
chr1	203086875	1.40364	0.160425	0.999667	promoter:20657	ENST00000241651.5	MYOG	hg38_genes_promoters
chr1	203086954	-0.255335	0.798464	0.999667	promoter:20657	ENST00000241651.5	MYOG	hg38_genes_promoters
chr1	203086955	1.01214	0.311469	0.999667	promoter:20657	ENST00000241651.5	MYOG	hg38_genes_promoters
chr1	203087022	1.91006	0.0561257	0.999667	1to5kb:9662	ENST00000309502.7	ADORA1	hg38_genes_1to5kb
chr1	203087023	1.32204	0.186154	0.999667	1to5kb:9662	ENST00000309502.7	ADORA1	hg38_genes_1to5kb
chr1	203087069	2.62313	0.00871265	0.999667	1to5kb:9662	ENST00000309502.7	ADORA1	hg38_genes_1to5kb
chr1	203087070	0.75622	0.449517	0.999667	1to5kb:9662	ENST00000309502.7	ADORA1	hg38_genes_1to5kb
chr1	56644817	0.667101	0.504707	0.999667	promoter:3991	ENST00000371244.9	PRKAA2	hg38_genes_promoters
chr1	56644818	-1.41968	0.1557	0.999667	promoter:3991	ENST00000371244.9	PRKAA2	hg38_genes_promoters
chr1	56644832	0.58802	0.556519	0.999667	promoter:3991	ENST00000371244.9	PRKAA2	hg38_genes_promoters
chr1	56644833	-0.908593	0.363565	0.999667	promoter:3991	ENST00000371244.9	PRKAA2	hg38_genes_promoters
chr1	56644856	-0.14798	0.882359	0.999667	promoter:3991	ENST00000371244.9	PRKAA2	hg38_genes_promoters
chr1	56644857	-0.718051	0.472726	0.999667	promoter:3991	ENST00000371244.9	PRKAA2	hg38_genes_promoters
chr1	56644862	0.267612	0.788998	0.999667	promoter:3991	ENST00000371244.9	PRKAA2	hg38_genes_promoters
chr1	56644863	-0.615838	0.538002	0.999667	promoter:3991	ENST00000371244.9	PRKAA2	hg38_genes_promoters
chr1	56644869	0.394533	0.693188	0.999667	promoter:3991	ENST00000371244.9	PRKAA2	hg38_genes_promoters
chr1	56644870	-0.303774	0.7613	0.999667	promoter:3991	ENST00000371244.9	PRKAA2	hg38_genes_promoters
chr1	56644876	0.473828	0.635623	0.999667	promoter:3991	ENST00000371244.9	PRKAA2	hg38_genes_promoters
chr1	56644877	0.450099	0.652639	0.999667	promoter:3991	ENST00000371244.9	PRKAA2	hg38_genes_promoters
chr1	56644923	0.356498	0.721467	0.999667	promoter:3991	ENST00000371244.9	PRKAA2	hg38_genes_promoters
chr1	56644924	0.181247	0.856174	0.999667	promoter:3991	ENST00000371244.9	PRKAA2	hg38_genes_promoters
chr1	56644958	-1.26856	0.204597	0.999667	promoter:3991	ENST00000371244.9	PRKAA2	hg38_genes_promoters
chr1	56644959	0.0835219	0.933437	0.999667	promoter:3991	ENST00000371244.9	PRKAA2	hg38_genes_promoters
chr1	56644991	-1.40873	0.158916	0.999667	promoter:3991	ENST00000371244.9	PRKAA2	hg38_genes_promoters
chr1	56644992	0.436298	0.662621	0.999667	promoter:3991	ENST00000371244.9	PRKAA2	hg38_genes_promoters
chr1	56645000	0.117084	0.906794	0.999667	promoter:3991	ENST00000371244.9	PRKAA2	hg38_genes_promoters
chr1	56645001	0.162425	0.870971	0.999667	promoter:3991	ENST00000371244.9	PRKAA2	hg38_genes_promoters
chr1	56645013	1.32083	0.186559	0.999667	promoter:3991	ENST00000371244.9	PRKAA2	hg38_genes_promoters
chr1	56645014	0.171843	0.863561	0.999667	promoter:3991	ENST00000371244.9	PRKAA2	hg38_genes_promoters
chr1	56645025	0.293768	0.768935	0.999667	promoter:3991	ENST00000371244.9	PRKAA2	hg38_genes_promoters
chr1	56645026	-0.525403	0.599303	0.999667	promoter:3991	ENST00000371244.9	PRKAA2	hg38_genes_promoters
chr1	56645031	-0.0469891	0.962522	0.999667	promoter:3991	ENST00000371244.9	PRKAA2	hg38_genes_promoters
chr1	56645032	-0.749276	0.453691	0.999667	promoter:3991	ENST00000371244.9	PRKAA2	hg38_genes_promoters
chr1	56645042	0.125412	0.900198	0.999667	promoter:3991	ENST00000371244.9	PRKAA2	hg38_genes_promoters
chr1	56645043	1.16028	0.245935	0.999667	promoter:3991	ENST00000371244.9	PRKAA2	hg38_genes_promoters
chr1	56645049	0.639076	0.522774	0.999667	promoter:3991	ENST00000371244.9	PRKAA2	hg38_genes_promoters
chr1	56645050	1.00964	0.312667	0.999667	promoter:3991	ENST00000371244.9	PRKAA2	hg38_genes_promoters
chr1	56645051	0.0645774	0.94851	0.999667	promoter:3991	ENST00000371244.9	PRKAA2	hg38_genes_promoters
chr1	56645052	0.35731	0.72086	0.999667	promoter:3991	ENST00000371244.9	PRKAA2	hg38_genes_promoters
chr1	56645060	-0.576432	0.564323	0.999667	promoter:3991	ENST00000371244.9	PRKAA2	hg38_genes_promoters
chr1	56645061	0.280577	0.779035	0.999667	promoter:3991	ENST00000371244.9	PRKAA2	hg38_genes_promoters
chr1	56645072	0.336436	0.736542	0.999667	promoter:3991	ENST00000371244.9	PRKAA2	hg38_genes_promoters
chr1	56645073	0.942604	0.345884	0.999667	promoter:3991	ENST00000371244.9	PRKAA2	hg38_genes_promoters
chr1	56645080	0.0808432	0.935567	0.999667	promoter:3991	ENST00000371244.9	PRKAA2	hg38_genes_promoters
chr1	56645081	-0.791023	0.428931	0.999667	promoter:3991	ENST00000371244.9	PRKAA2	hg38_genes_promoters
chr1	56645087	-0.21608	0.828926	0.999667	promoter:3991	ENST00000371244.9	PRKAA2	hg38_genes_promoters
chr1	56645088	0.595547	0.551478	0.999667	promoter:3991	ENST00000371244.9	PRKAA2	hg38_genes_promoters
chr1	56645092	-0.666307	0.505215	0.999667	promoter:3991	ENST00000371244.9	PRKAA2	hg38_genes_promoters
chr1	56645093	-1.71368	0.0865873	0.999667	promoter:3991	ENST00000371244.9	PRKAA2	hg38_genes_promoters
chr1	56645094	0.960128	0.336991	0.999667	promoter:3991	ENST00000371244.9	PRKAA2	hg38_genes_promoters
chr1	56645095	0.640551	0.521814	0.999667	promoter:3991	ENST00000371244.9	PRKAA2	hg38_genes_promoters
chr1	56645100	-0.0435213	0.965286	0.999667	promoter:3991	ENST00000371244.9	PRKAA2	hg38_genes_promoters
chr1	56645101	0.443549	0.657368	0.999667	promoter:3991	ENST00000371244.9	PRKAA2	hg38_genes_promoters
chr1	56645107	0.280887	0.778797	0.999667	promoter:3991	ENST00000371244.9	PRKAA2	hg38_genes_promoters
chr1	56645108	-0.00415097	0.996688	0.999667	promoter:3991	ENST00000371244.9	PRKAA2	hg38_genes_promoters
chr1	56645113	0.837562	0.402277	0.999667	promoter:3991	ENST00000371244.9	PRKAA2	hg38_genes_promoters
chr1	56645114	-0.404822	0.685609	0.999667	promoter:3991	ENST00000371244.9	PRKAA2	hg38_genes_promoters
chr1	56645121	-0.106709	0.91502	0.999667	promoter:3991	ENST00000371244.9	PRKAA2	hg38_genes_promoters
chr1	56645122	0.1568	0.875402	0.999667	promoter:3991	ENST00000371244.9	PRKAA2	hg38_genes_promoters
chr1	56645128	0.274488	0.783709	0.999667	promoter:3991	ENST00000371244.9	PRKAA2	hg38_genes_promoters
chr1	56645129	0.440357	0.659678	0.999667	promoter:3991	ENST00000371244.9	PRKAA2	hg38_genes_promoters
chr1	56645131	-0.721144	0.470821	0.999667	promoter:3991	ENST00000371244.9	PRKAA2	hg38_genes_promoters
chr1	56645132	0.369284	0.711916	0.999667	promoter:3991	ENST00000371244.9	PRKAA2	hg38_genes_promoters
chr1	56645150	-0.524501	0.59993	0.999667	promoter:3991	ENST00000371244.9	PRKAA2	hg38_genes_promoters
chr1	56645151	-0.559874	0.575565	0.999667	promoter:3991	ENST00000371244.9	PRKAA2	hg38_genes_promoters
chr1	56645156	-0.869498	0.384575	0.999667	promoter:3991	ENST00000371244.9	PRKAA2	hg38_genes_promoters
chr1	56645157	-0.599558	0.548801	0.999667	promoter:3991	ENST00000371244.9	PRKAA2	hg38_genes_promoters
chr1	56645160	-0.988827	0.322748	0.999667	promoter:3991	ENST00000371244.9	PRKAA2	hg38_genes_promoters
chr1	56645161	-1.02877	0.303587	0.999667	promoter:3991	ENST00000371244.9	PRKAA2	hg38_genes_promoters
chr1	56645165	0.347092	0.728522	0.999667	promoter:3991	ENST00000371244.9	PRKAA2	hg38_genes_promoters
chr1	56645166	-1.01862	0.308383	0.999667	promoter:3991	ENST00000371244.9	PRKAA2	hg38_genes_promoters
chr1	56645167	-1.22024	0.222375	0.999667	promoter:3991	ENST00000371244.9	PRKAA2	hg38_genes_promoters
chr1	56645168	-0.181037	0.856339	0.999667	promoter:3991	ENST00000371244.9	PRKAA2	hg38_genes_promoters
chr1	56645179	0.015037	0.988003	0.999667	promoter:3991	ENST00000371244.9	PRKAA2	hg38_genes_promoters
chr1	56645180	-0.147405	0.882812	0.999667	promoter:3991	ENST00000371244.9	PRKAA2	hg38_genes_promoters
chr1	56645185	0.169265	0.865588	0.999667	promoter:3991	ENST00000371244.9	PRKAA2	hg38_genes_promoters
chr1	56645186	-1.8495	0.0643859	0.999667	promoter:3991	ENST00000371244.9	PRKAA2	hg38_genes_promoters
chr1	56645190	-1.4251	0.154129	0.999667	promoter:3991	ENST00000371244.9	PRKAA2	hg38_genes_promoters
chr1	56645191	-1.49282	0.135483	0.999667	promoter:3991	ENST00000371244.9	PRKAA2	hg38_genes_promoters
chr1	56645194	0.0568351	0.954677	0.999667	promoter:3991	ENST00000371244.9	PRKAA2	hg38_genes_promoters
chr1	56645195	-0.178542	0.858297	0.999667	promoter:3991	ENST00000371244.9	PRKAA2	hg38_genes_promoters
chr1	56645197	-0.3619	0.717427	0.999667	promoter:3991	ENST00000371244.9	PRKAA2	hg38_genes_promoters
chr1	56645198	-0.307152	0.758728	0.999667	promoter:3991	ENST00000371244.9	PRKAA2	hg38_genes_promoters
chr1	56645201	-0.60829	0.542995	0.999667	promoter:3991	ENST00000371244.9	PRKAA2	hg38_genes_promoters
chr1	56645202	-1.24752	0.212209	0.999667	promoter:3991	ENST00000371244.9	PRKAA2	hg38_genes_promoters
chr1	56645205	-0.818126	0.413285	0.999667	promoter:3991	ENST00000371244.9	PRKAA2	hg38_genes_promoters
chr1	56645206	-1.1843	0.236296	0.999667	promoter:3991	ENST00000371244.9	PRKAA2	hg38_genes_promoters
chr1	56645266	0.873191	0.382559	0.999667	promoter:3991	ENST00000371244.9	PRKAA2	hg38_genes_promoters
chr1	56645267	-0.60895	0.542557	0.999667	promoter:3991	ENST00000371244.9	PRKAA2	hg38_genes_promoters
chr1	56645268	1.0871	0.276991	0.999667	promoter:3991	ENST00000371244.9	PRKAA2	hg38_genes_promoters
chr1	56645269	0.984622	0.32481	0.999667	promoter:3991	ENST00000371244.9	PRKAA2	hg38_genes_promoters
chr1	56645275	0.0646257	0.948472	0.999667	promoter:3991	ENST00000371244.9	PRKAA2	hg38_genes_promoters
chr1	56645276	0.17404	0.861834	0.999667	promoter:3991	ENST00000371244.9	PRKAA2	hg38_genes_promoters
chr1	56645277	1.30104	0.193244	0.999667	promoter:3991	ENST00000371244.9	PRKAA2	hg38_genes_promoters
chr1	56645278	-1.08238	0.279084	0.999667	promoter:3991	ENST00000371244.9	PRKAA2	hg38_genes_promoters
chr1	56645282	1.60342	0.108842	0.999667	promoter:3991	ENST00000371244.9	PRKAA2	hg38_genes_promoters
chr1	56645283	-0.0661894	0.947227	0.999667	promoter:3991	ENST00000371244.9	PRKAA2	hg38_genes_promoters
chr1	56645289	0.502535	0.615291	0.999667	promoter:3991	ENST00000371244.9	PRKAA2	hg38_genes_promoters
chr1	56645290	-0.0749677	0.94024	0.999667	promoter:3991	ENST00000371244.9	PRKAA2	hg38_genes_promoters
chr1	56645297	1.14917	0.250486	0.999667	promoter:3991	ENST00000371244.9	PRKAA2	hg38_genes_promoters
chr1	56645298	-0.203939	0.838401	0.999667	promoter:3991	ENST00000371244.9	PRKAA2	hg38_genes_promoters
chr1	56645301	0.146007	0.883916	0.999667	promoter:3991	ENST00000371244.9	PRKAA2	hg38_genes_promoters
chr1	56645302	-0.374788	0.707818	0.999667	promoter:3991	ENST00000371244.9	PRKAA2	hg38_genes_promoters
chr1	56645310	1.21359	0.224905	0.999667	promoter:3991	ENST00000371244.9	PRKAA2	hg38_genes_promoters
chr1	56645311	0.0347836	0.972252	0.999667	promoter:3991	ENST00000371244.9	PRKAA2	hg38_genes_promoters
chr1	56645328	0.186945	0.851704	0.999667	promoter:15419	ENST00000461655.1	PLPP3	hg38_genes_promoters
chr1	56645329	-0.198532	0.842629	0.999667	promoter:15419	ENST00000461655.1	PLPP3	hg38_genes_promoters
chr1	56645331	1.37003	0.170678	0.999667	promoter:15419	ENST00000461655.1	PLPP3	hg38_genes_promoters
chr1	56645332	0.215011	0.829759	0.999667	promoter:15419	ENST00000461655.1	PLPP3	hg38_genes_promoters
chr1	56645334	1.15629	0.247562	0.999667	promoter:15419	ENST00000461655.1	PLPP3	hg38_genes_promoters
chr1	56645335	0.785892	0.431931	0.999667	promoter:15419	ENST00000461655.1	PLPP3	hg38_genes_promoters
chr1	56645337	0.546329	0.58484	0.999667	promoter:15419	ENST00000461655.1	PLPP3	hg38_genes_promoters
chr1	56645338	0.0421555	0.966375	0.999667	promoter:15419	ENST00000461655.1	PLPP3	hg38_genes_promoters
chr1	56645340	0.0517962	0.958691	0.999667	promoter:15419	ENST00000461655.1	PLPP3	hg38_genes_promoters
chr1	56645341	0.353312	0.723855	0.999667	promoter:15419	ENST00000461655.1	PLPP3	hg38_genes_promoters
chr1	56645346	0.059347	0.952676	0.999667	promoter:15419	ENST00000461655.1	PLPP3	hg38_genes_promoters
chr1	56645347	-1.27879	0.200972	0.999667	promoter:15419	ENST00000461655.1	PLPP3	hg38_genes_promoters
chr1	56645348	0.696723	0.485976	0.999667	promoter:15419	ENST00000461655.1	PLPP3	hg38_genes_promoters
chr1	56645349	-0.629814	0.528817	0.999667	promoter:15419	ENST00000461655.1	PLPP3	hg38_genes_promoters
chr1	56645353	0.450498	0.652351	0.999667	promoter:15419	ENST00000461655.1	PLPP3	hg38_genes_promoters
chr1	56645354	-0.448373	0.653884	0.999667	promoter:15419	ENST00000461655.1	PLPP3	hg38_genes_promoters
chr1	56645360	0.565893	0.571467	0.999667	promoter:15419	ENST00000461655.1	PLPP3	hg38_genes_promoters
chr1	56645361	0.573951	0.566001	0.999667	promoter:15419	ENST00000461655.1	PLPP3	hg38_genes_promoters
chr1	56645368	-0.287216	0.773947	0.999667	promoter:15419	ENST00000461655.1	PLPP3	hg38_genes_promoters
chr1	56645369	-1.00374	0.315505	0.999667	promoter:15419	ENST00000461655.1	PLPP3	hg38_genes_promoters
chr1	56645374	0.429758	0.667372	0.999667	promoter:15419	ENST00000461655.1	PLPP3	hg38_genes_promoters
chr1	56645375	1.78796	0.0737821	0.999667	promoter:15419	ENST00000461655.1	PLPP3	hg38_genes_promoters
chr1	56645376	-0.0164057	0.986911	0.999667	promoter:15419	ENST00000461655.1	PLPP3	hg38_genes_promoters
chr1	56645377	-0.343942	0.73089	0.999667	promoter:15419	ENST00000461655.1	PLPP3	hg38_genes_promoters
chr1	56645378	0.308446	0.757743	0.999667	promoter:15419	ENST00000461655.1	PLPP3	hg38_genes_promoters
chr1	56645379	0.429444	0.6676	0.999667	promoter:15419	ENST00000461655.1	PLPP3	hg38_genes_promoters
chr1	56645380	1.01095	0.312041	0.999667	promoter:15419	ENST00000461655.1	PLPP3	hg38_genes_promoters
chr1	56645381	-0.205989	0.8368	0.999667	promoter:15419	ENST00000461655.1	PLPP3	hg38_genes_promoters
chr1	56645383	0.0625865	0.950096	0.999667	promoter:15419	ENST00000461655.1	PLPP3	hg38_genes_promoters
chr1	56645384	0.286406	0.774568	0.999667	promoter:15419	ENST00000461655.1	PLPP3	hg38_genes_promoters
chr1	56645408	0.588498	0.556198	0.999667	promoter:15419	ENST00000461655.1	PLPP3	hg38_genes_promoters
chr1	56645409	-0.195407	0.845075	0.999667	promoter:15419	ENST00000461655.1	PLPP3	hg38_genes_promoters
chr1	56645411	0.730776	0.464916	0.999667	promoter:15419	ENST00000461655.1	PLPP3	hg38_genes_promoters
chr1	56645412	-0.250464	0.802229	0.999667	promoter:15419	ENST00000461655.1	PLPP3	hg38_genes_promoters
chr10	58384574	1.20423	0.228501	0.999667	promoter:124530	ENST00000373899.3	TFAM	hg38_genes_promoters
chr10	58384575	1.19612	0.231648	0.999667	promoter:124530	ENST00000373899.3	TFAM	hg38_genes_promoters
chr10	58384620	0.423977	0.671583	0.999667	promoter:124530	ENST00000373899.3	TFAM	hg38_genes_promoters
chr10	58384621	0.718286	0.472581	0.999667	promoter:124530	ENST00000373899.3	TFAM	hg38_genes_promoters
chr10	58384649	-0.200354	0.841204	0.999667	promoter:124530	ENST00000373899.3	TFAM	hg38_genes_promoters
chr10	58384650	1.31199	0.189523	0.999667	promoter:124530	ENST00000373899.3	TFAM	hg38_genes_promoters
chr10	58384678	-0.0438376	0.965034	0.999667	promoter:124530	ENST00000373899.3	TFAM	hg38_genes_promoters
chr10	58384679	1.43498	0.151292	0.999667	promoter:124530	ENST00000373899.3	TFAM	hg38_genes_promoters
chr10	58384717	1.53797	0.124057	0.999667	promoter:124530	ENST00000373899.3	TFAM	hg38_genes_promoters
chr10	58384718	2.06446	0.0389746	0.999667	promoter:124530	ENST00000373899.3	TFAM	hg38_genes_promoters
chr10	58384846	-0.16884	0.865923	0.999667	promoter:124530	ENST00000373899.3	TFAM	hg38_genes_promoters
chr10	58384847	0.977339	0.328401	0.999667	promoter:124530	ENST00000373899.3	TFAM	hg38_genes_promoters
chr10	58384878	0.0333367	0.973406	0.999667	promoter:124530	ENST00000373899.3	TFAM	hg38_genes_promoters
chr10	58384879	1.66009	0.0968971	0.999667	promoter:124530	ENST00000373899.3	TFAM	hg38_genes_promoters
chr10	58384915	-0.951686	0.341256	0.999667	promoter:124530	ENST00000373899.3	TFAM	hg38_genes_promoters
chr10	58384916	-0.483489	0.628749	0.999667	promoter:124530	ENST00000373899.3	TFAM	hg38_genes_promoters
chr10	58384930	-0.212196	0.831954	0.999667	promoter:124530	ENST00000373899.3	TFAM	hg38_genes_promoters
chr10	58384931	-0.709025	0.478309	0.999667	promoter:124530	ENST00000373899.3	TFAM	hg38_genes_promoters
chr10	58384964	-0.549485	0.582672	0.999667	promoter:124530	ENST00000373899.3	TFAM	hg38_genes_promoters
chr10	58384965	-0.0122626	0.990216	0.999667	promoter:124530	ENST00000373899.3	TFAM	hg38_genes_promoters
chr10	58384972	0.037126	0.970385	0.999667	promoter:124530	ENST00000373899.3	TFAM	hg38_genes_promoters
chr10	58384973	-0.616009	0.537889	0.999667	promoter:124530	ENST00000373899.3	TFAM	hg38_genes_promoters
chr10	58384981	0.583736	0.559398	0.999667	promoter:124530	ENST00000373899.3	TFAM	hg38_genes_promoters
chr10	58384982	-0.112911	0.910101	0.999667	promoter:124530	ENST00000373899.3	TFAM	hg38_genes_promoters
chr10	58385000	0.33404	0.738349	0.999667	promoter:124530	ENST00000373899.3	TFAM	hg38_genes_promoters
chr10	58385001	-0.226633	0.820709	0.999667	promoter:124530	ENST00000373899.3	TFAM	hg38_genes_promoters
chr10	58385028	-0.208447	0.83488	0.999667	promoter:124530	ENST00000373899.3	TFAM	hg38_genes_promoters
chr10	58385029	-1.1313	0.257927	0.999667	promoter:124530	ENST00000373899.3	TFAM	hg38_genes_promoters
chr10	58385033	0.0564875	0.954953	0.999667	promoter:124530	ENST00000373899.3	TFAM	hg38_genes_promoters
chr10	58385034	-1.92686	0.0539977	0.999667	promoter:124530	ENST00000373899.3	TFAM	hg38_genes_promoters
chr10	58385040	-0.276188	0.782403	0.999667	promoter:124530	ENST00000373899.3	TFAM	hg38_genes_promoters
chr10	58385041	-0.366483	0.714004	0.999667	promoter:124530	ENST00000373899.3	TFAM	hg38_genes_promoters
chr10	58385042	0.359509	0.719215	0.999667	promoter:124530	ENST00000373899.3	TFAM	hg38_genes_promoters
chr10	58385043	-0.241543	0.809134	0.999667	promoter:124530	ENST00000373899.3	TFAM	hg38_genes_promoters
chr10	58385051	0.0805483	0.935801	0.999667	promoter:124530	ENST00000373899.3	TFAM	hg38_genes_promoters
chr10	58385052	-0.265076	0.790951	0.999667	promoter:124530	ENST00000373899.3	TFAM	hg38_genes_promoters
chr10	58385054	0.916398	0.359458	0.999667	promoter:124530	ENST00000373899.3	TFAM	hg38_genes_promoters
chr10	58385055	0.269453	0.787581	0.999667	promoter:124530	ENST00000373899.3	TFAM	hg38_genes_promoters
chr10	58385058	0.0976915	0.922177	0.999667	promoter:124530	ENST00000373899.3	TFAM	hg38_genes_promoters
chr10	58385059	0.0177226	0.98586	0.999667	promoter:124530	ENST00000373899.3	TFAM	hg38_genes_promoters
chr10	58385065	0.602176	0.547057	0.999667	promoter:124530	ENST00000373899.3	TFAM	hg38_genes_promoters
chr10	58385066	0.301072	0.763359	0.999667	promoter:124530	ENST00000373899.3	TFAM	hg38_genes_promoters
chr10	58385094	-0.209754	0.833859	0.999667	promoter:124530	ENST00000373899.3	TFAM	hg38_genes_promoters
chr10	58385095	-0.471276	0.637444	0.999667	promoter:124530	ENST00000373899.3	TFAM	hg38_genes_promoters
chr10	58385111	-0.215457	0.829411	0.999667	promoter:124530	ENST00000373899.3	TFAM	hg38_genes_promoters
chr10	58385112	0.561934	0.574161	0.999667	promoter:124530	ENST00000373899.3	TFAM	hg38_genes_promoters
chr10	58385116	-0.199403	0.841948	0.999667	promoter:124530	ENST00000373899.3	TFAM	hg38_genes_promoters
chr10	58385117	0.803522	0.421673	0.999667	promoter:124530	ENST00000373899.3	TFAM	hg38_genes_promoters
chr10	58385120	-1.01548	0.309878	0.999667	promoter:124530	ENST00000373899.3	TFAM	hg38_genes_promoters
chr10	58385121	-0.51426	0.60707	0.999667	promoter:124530	ENST00000373899.3	TFAM	hg38_genes_promoters
chr10	58385127	-0.211789	0.832272	0.999667	promoter:124530	ENST00000373899.3	TFAM	hg38_genes_promoters
chr10	58385128	0.0164075	0.986909	0.999667	promoter:124530	ENST00000373899.3	TFAM	hg38_genes_promoters
chr10	58385134	-0.462213	0.643929	0.999667	promoter:124530	ENST00000373899.3	TFAM	hg38_genes_promoters
chr10	58385135	0.272363	0.785343	0.999667	promoter:124530	ENST00000373899.3	TFAM	hg38_genes_promoters
chr10	58385137	0.201757	0.840106	0.999667	promoter:124530	ENST00000373899.3	TFAM	hg38_genes_promoters
chr10	58385138	-0.640896	0.52159	0.999667	promoter:124530	ENST00000373899.3	TFAM	hg38_genes_promoters
chr10	58385153	-0.619235	0.535762	0.999667	promoter:124530	ENST00000373899.3	TFAM	hg38_genes_promoters
chr10	58385154	-0.866037	0.38647	0.999667	promoter:124530	ENST00000373899.3	TFAM	hg38_genes_promoters
chr10	58385156	-0.342469	0.731998	0.999667	promoter:124530	ENST00000373899.3	TFAM	hg38_genes_promoters
chr10	58385157	-0.346091	0.729275	0.999667	promoter:124530	ENST00000373899.3	TFAM	hg38_genes_promoters
chr10	58385159	-0.187738	0.851082	0.999667	promoter:124530	ENST00000373899.3	TFAM	hg38_genes_promoters
chr10	58385160	-0.0934697	0.92553	0.999667	promoter:124530	ENST00000373899.3	TFAM	hg38_genes_promoters
chr10	58385161	-0.203721	0.838572	0.999667	promoter:124530	ENST00000373899.3	TFAM	hg38_genes_promoters
chr10	58385162	-0.880543	0.378565	0.999667	promoter:124530	ENST00000373899.3	TFAM	hg38_genes_promoters
chr10	58385186	0.0402855	0.967866	0.999667	promoter:124530	ENST00000373899.3	TFAM	hg38_genes_promoters
chr10	58385187	-1.1718	0.241278	0.999667	promoter:124530	ENST00000373899.3	TFAM	hg38_genes_promoters
chr10	58385207	0.206306	0.836552	0.999667	promoter:124530	ENST00000373899.3	TFAM	hg38_genes_promoters
chr10	58385208	-1.23725	0.215995	0.999667	promoter:124530	ENST00000373899.3	TFAM	hg38_genes_promoters
chr10	58385211	-0.221388	0.82479	0.999667	promoter:124530	ENST00000373899.3	TFAM	hg38_genes_promoters
chr10	58385212	-0.862619	0.388347	0.999667	promoter:124530	ENST00000373899.3	TFAM	hg38_genes_promoters
chr10	58385215	0.460635	0.645061	0.999667	promoter:124530	ENST00000373899.3	TFAM	hg38_genes_promoters
chr10	58385216	-0.751382	0.452423	0.999667	promoter:124530	ENST00000373899.3	TFAM	hg38_genes_promoters
chr10	58385238	-0.916125	0.359601	0.999667	promoter:124530	ENST00000373899.3	TFAM	hg38_genes_promoters
chr10	58385239	-0.292447	0.769945	0.999667	promoter:124530	ENST00000373899.3	TFAM	hg38_genes_promoters
chr10	58385241	-0.752229	0.451914	0.999667	promoter:124530	ENST00000373899.3	TFAM	hg38_genes_promoters
chr10	58385242	-0.668692	0.503692	0.999667	promoter:124530	ENST00000373899.3	TFAM	hg38_genes_promoters
chr10	58385246	-0.197903	0.843121	0.999667	promoter:124530	ENST00000373899.3	TFAM	hg38_genes_promoters
chr10	58385247	-0.452401	0.65098	0.999667	promoter:124530	ENST00000373899.3	TFAM	hg38_genes_promoters
chr10	58385262	0.313691	0.753756	0.999667	promoter:124530	ENST00000373899.3	TFAM	hg38_genes_promoters
chr10	58385263	-1.538	0.124049	0.999667	promoter:124530	ENST00000373899.3	TFAM	hg38_genes_promoters
chr10	58385279	0.350532	0.72594	0.999667	promoter:124530	ENST00000373899.3	TFAM	hg38_genes_promoters
chr10	58385280	0.496826	0.619312	0.999667	promoter:124530	ENST00000373899.3	TFAM	hg38_genes_promoters
chr10	58385296	0.482377	0.629538	0.999667	promoter:124530	ENST00000373899.3	TFAM	hg38_genes_promoters
chr10	58385297	0.00764934	0.993897	0.999667	promoter:124530	ENST00000373899.3	TFAM	hg38_genes_promoters
chr10	58385298	0.634493	0.525759	0.999667	promoter:124530	ENST00000373899.3	TFAM	hg38_genes_promoters
chr10	58385299	-0.184303	0.853776	0.999667	promoter:124530	ENST00000373899.3	TFAM	hg38_genes_promoters
chr10	58385316	0.518638	0.604013	0.999667	promoter:124530	ENST00000373899.3	TFAM	hg38_genes_promoters
chr10	58385317	0.571285	0.567806	0.999667	promoter:124530	ENST00000373899.3	TFAM	hg38_genes_promoters
chr10	58385324	0.938837	0.347814	0.999667	promoter:124530	ENST00000373899.3	TFAM	hg38_genes_promoters
chr10	58385325	-0.210736	0.833093	0.999667	promoter:124530	ENST00000373899.3	TFAM	hg38_genes_promoters
chr10	58385331	0.928509	0.353143	0.999667	promoter:124530	ENST00000373899.3	TFAM	hg38_genes_promoters
chr10	58385332	0.0465886	0.962841	0.999667	promoter:124530	ENST00000373899.3	TFAM	hg38_genes_promoters
chr10	58385338	0.860788	0.389355	0.999667	promoter:124530	ENST00000373899.3	TFAM	hg38_genes_promoters
chr10	58385339	-0.392541	0.694659	0.999667	promoter:124530	ENST00000373899.3	TFAM	hg38_genes_promoters
chr10	58385346	0.615794	0.53803	0.999667	promoter:124531	ENST00000487519.6	TFAM	hg38_genes_promoters
chr10	58385347	0.433868	0.664384	0.999667	promoter:124531	ENST00000487519.6	TFAM	hg38_genes_promoters
chr10	58385348	0.321987	0.747463	0.999667	promoter:124531	ENST00000487519.6	TFAM	hg38_genes_promoters
chr10	58385349	-0.282146	0.777832	0.999667	promoter:124531	ENST00000487519.6	TFAM	hg38_genes_promoters
chr10	58385354	0.332368	0.739611	0.999667	promoter:124531	ENST00000487519.6	TFAM	hg38_genes_promoters
chr10	58385355	0.131952	0.895022	0.999667	promoter:124531	ENST00000487519.6	TFAM	hg38_genes_promoters
chr10	58385363	0.609078	0.542473	0.999667	promoter:124531	ENST00000487519.6	TFAM	hg38_genes_promoters
chr10	58385364	-0.46116	0.644683	0.999667	promoter:124531	ENST00000487519.6	TFAM	hg38_genes_promoters
chr10	58385368	0.610891	0.541272	0.999667	promoter:124531	ENST00000487519.6	TFAM	hg38_genes_promoters
chr10	58385369	-0.0670024	0.94658	0.999667	promoter:124531	ENST00000487519.6	TFAM	hg38_genes_promoters
chr10	58385373	0.607567	0.543475	0.999667	promoter:124531	ENST00000487519.6	TFAM	hg38_genes_promoters
chr10	58385374	-0.077861	0.937939	0.999667	promoter:124531	ENST00000487519.6	TFAM	hg38_genes_promoters
chr10	58385386	0.60417	0.545731	0.999667	promoter:124531	ENST00000487519.6	TFAM	hg38_genes_promoters
chr10	58385387	-0.0942671	0.924897	0.999667	promoter:124531	ENST00000487519.6	TFAM	hg38_genes_promoters
chr10	58385390	0.325333	0.744929	0.999667	promoter:124531	ENST00000487519.6	TFAM	hg38_genes_promoters
chr10	58385391	-0.313139	0.754175	0.999667	promoter:124531	ENST00000487519.6	TFAM	hg38_genes_promoters
chr10	58385419	0.568452	0.569728	0.999667	promoter:124532	ENST00000373895.7	TFAM	hg38_genes_promoters
chr10	58385420	-0.0288775	0.976962	0.999667	promoter:124532	ENST00000373895.7	TFAM	hg38_genes_promoters
chr10	58385428	-0.127658	0.89842	0.999667	promoter:124532	ENST00000373895.7	TFAM	hg38_genes_promoters
chr10	58385429	-0.1833	0.854562	0.999667	promoter:124532	ENST00000373895.7	TFAM	hg38_genes_promoters
chr10	58385444	-0.27803	0.780989	0.999667	promoter:124533	ENST00000395377.2	TFAM	hg38_genes_promoters
chr10	58385445	0.0760073	0.939413	0.999667	promoter:124533	ENST00000395377.2	TFAM	hg38_genes_promoters
chr10	58385447	0.451769	0.651435	0.999667	promoter:124533	ENST00000395377.2	TFAM	hg38_genes_promoters
chr10	58385448	0.213292	0.831099	0.999667	promoter:124533	ENST00000395377.2	TFAM	hg38_genes_promoters
chr10	58385455	-0.275484	0.782945	0.999667	promoter:124533	ENST00000395377.2	TFAM	hg38_genes_promoters
chr10	58385456	-0.933094	0.350772	0.999667	promoter:124533	ENST00000395377.2	TFAM	hg38_genes_promoters
chr10	58385459	0.0325423	0.97404	0.999667	promoter:124533	ENST00000395377.2	TFAM	hg38_genes_promoters
chr10	58385460	-0.955301	0.339425	0.999667	promoter:124533	ENST00000395377.2	TFAM	hg38_genes_promoters
chr10	58385461	0.605489	0.544854	0.999667	promoter:124533	ENST00000395377.2	TFAM	hg38_genes_promoters
chr10	58385462	-0.535364	0.592398	0.999667	promoter:124533	ENST00000395377.2	TFAM	hg38_genes_promoters
chr10	58385509	0.251653	0.801309	0.999667	promoter:124533	ENST00000395377.2	TFAM	hg38_genes_promoters
chr10	58385510	-1.03091	0.302583	0.999667	promoter:124533	ENST00000395377.2	TFAM	hg38_genes_promoters
chr10	58385521	-0.016339	0.986964	0.999667	promoter:124533	ENST00000395377.2	TFAM	hg38_genes_promoters
chr10	58385522	-0.864011	0.387582	0.999667	promoter:124533	ENST00000395377.2	TFAM	hg38_genes_promoters
chr10	58385541	0.60696	0.543877	0.999667	promoter:124533	ENST00000395377.2	TFAM	hg38_genes_promoters
chr10	58385542	-0.169713	0.865236	0.999667	promoter:124533	ENST00000395377.2	TFAM	hg38_genes_promoters
chr10	58385546	-0.203325	0.838881	0.999667	promoter:124533	ENST00000395377.2	TFAM	hg38_genes_promoters
chr10	58385547	-0.48353	0.628719	0.999667	promoter:124533	ENST00000395377.2	TFAM	hg38_genes_promoters
chr11	17699705	1.36935	0.17089	0.999667	1to5kb:141076	ENST00000670639.1	LINC02729	hg38_genes_1to5kb
chr11	17699706	0.0305132	0.975658	0.999667	1to5kb:141076	ENST00000670639.1	LINC02729	hg38_genes_1to5kb
chr11	17699755	-0.0935743	0.925447	0.999667	1to5kb:141076	ENST00000670639.1	LINC02729	hg38_genes_1to5kb
chr11	17699756	0.957223	0.338455	0.999667	1to5kb:141076	ENST00000670639.1	LINC02729	hg38_genes_1to5kb
chr11	17699760	-0.197357	0.843548	0.999667	1to5kb:141076	ENST00000670639.1	LINC02729	hg38_genes_1to5kb
chr11	17699761	0.302407	0.762342	0.999667	1to5kb:141076	ENST00000670639.1	LINC02729	hg38_genes_1to5kb
chr11	17714413	-0.641515	0.521188	0.999667	inter:10651			hg38_cpg_inter
chr11	17714414	0.371996	0.709896	0.999667	inter:10651			hg38_cpg_inter
chr11	17714427	-0.550568	0.58193	0.999667	inter:10651			hg38_cpg_inter
chr11	17714428	-0.114284	0.909013	0.999667	inter:10651			hg38_cpg_inter
chr11	17714437	0.449603	0.652997	0.999667	inter:10651			hg38_cpg_inter
chr11	17714438	1.10433	0.26945	0.999667	inter:10651			hg38_cpg_inter
chr11	17714496	-0.545994	0.58507	0.999667	inter:10651			hg38_cpg_inter
chr11	17714497	-0.131726	0.895201	0.999667	inter:10651			hg38_cpg_inter
chr11	17714559	0.347259	0.728397	0.999667	inter:10651			hg38_cpg_inter
chr11	17714560	1.04345	0.296738	0.999667	inter:10651			hg38_cpg_inter
chr11	17714793	-0.163727	0.869946	0.999667	1to5kb:133335	ENST00000250003.4	MYOD1	hg38_genes_1to5kb
chr11	17714794	-0.0851561	0.932137	0.999667	1to5kb:133335	ENST00000250003.4	MYOD1	hg38_genes_1to5kb
chr11	17714845	0.351188	0.725447	0.999667	1to5kb:133335	ENST00000250003.4	MYOD1	hg38_genes_1to5kb
chr11	17714846	0.029009	0.976857	0.999667	1to5kb:133335	ENST00000250003.4	MYOD1	hg38_genes_1to5kb
chr11	17715018	2.03253	0.0421002	0.999667	1to5kb:133335	ENST00000250003.4	MYOD1	hg38_genes_1to5kb
chr11	17715019	1.0674	0.28579	0.999667	1to5kb:133335	ENST00000250003.4	MYOD1	hg38_genes_1to5kb
chr11	17715140	-0.0966633	0.922994	0.999667	1to5kb:133335	ENST00000250003.4	MYOD1	hg38_genes_1to5kb
chr11	17715141	-1.05401	0.29188	0.999667	1to5kb:133335	ENST00000250003.4	MYOD1	hg38_genes_1to5kb
chr11	17715205	0.846285	0.397394	0.999667	1to5kb:133335	ENST00000250003.4	MYOD1	hg38_genes_1to5kb
chr11	17715206	0.654876	0.512547	0.999667	1to5kb:133335	ENST00000250003.4	MYOD1	hg38_genes_1to5kb
chr11	17715239	0.364927	0.715166	0.999667	1to5kb:133335	ENST00000250003.4	MYOD1	hg38_genes_1to5kb
chr11	17715240	-0.131473	0.895401	0.999667	1to5kb:133335	ENST00000250003.4	MYOD1	hg38_genes_1to5kb
chr11	17715329	-0.215315	0.829522	0.999667	1to5kb:133335	ENST00000250003.4	MYOD1	hg38_genes_1to5kb
chr11	17715330	-0.233289	0.815537	0.999667	1to5kb:133335	ENST00000250003.4	MYOD1	hg38_genes_1to5kb
chr11	17718562	0.777876	0.436642	0.999667	1to5kb:133335	ENST00000250003.4	MYOD1	hg38_genes_1to5kb
chr11	17718563	0.724608	0.468693	0.999667	1to5kb:133335	ENST00000250003.4	MYOD1	hg38_genes_1to5kb
chr11	17718570	1.11021	0.266907	0.999667	1to5kb:133335	ENST00000250003.4	MYOD1	hg38_genes_1to5kb
chr11	17718571	1.87101	0.0613432	0.999667	promoter:133335	ENST00000250003.4	MYOD1	hg38_genes_promoters
chr11	17718632	0.532623	0.594294	0.999667	promoter:133335	ENST00000250003.4	MYOD1	hg38_genes_promoters
chr11	17718633	0.708314	0.47875	0.999667	promoter:133335	ENST00000250003.4	MYOD1	hg38_genes_promoters
chr11	17718659	-0.433321	0.664781	0.999667	promoter:133335	ENST00000250003.4	MYOD1	hg38_genes_promoters
chr11	17718660	-0.0176139	0.985947	0.999667	promoter:133335	ENST00000250003.4	MYOD1	hg38_genes_promoters
chr11	17718661	-0.759899	0.447315	0.999667	promoter:133335	ENST00000250003.4	MYOD1	hg38_genes_promoters
chr11	17718662	-0.838259	0.401885	0.999667	promoter:133335	ENST00000250003.4	MYOD1	hg38_genes_promoters
chr11	17718670	-0.601884	0.547252	0.999667	promoter:133335	ENST00000250003.4	MYOD1	hg38_genes_promoters
chr11	17718671	-0.443586	0.657342	0.999667	promoter:133335	ENST00000250003.4	MYOD1	hg38_genes_promoters
chr11	17718683	-0.426797	0.669527	0.999667	promoter:133335	ENST00000250003.4	MYOD1	hg38_genes_promoters
chr11	17718684	0.668919	0.503547	0.999667	promoter:133335	ENST00000250003.4	MYOD1	hg38_genes_promoters
chr11	17718766	0.720575	0.471171	0.999667	promoter:133335	ENST00000250003.4	MYOD1	hg38_genes_promoters
chr11	17718767	-0.168986	0.865807	0.999667	promoter:133335	ENST00000250003.4	MYOD1	hg38_genes_promoters
chr11	17718809	-0.437878	0.661475	0.999667	promoter:133335	ENST00000250003.4	MYOD1	hg38_genes_promoters
chr11	17718810	0.467462	0.640169	0.999667	promoter:133335	ENST00000250003.4	MYOD1	hg38_genes_promoters
chr11	17718827	0.629782	0.528837	0.999667	promoter:133335	ENST00000250003.4	MYOD1	hg38_genes_promoters
chr11	17718828	0.510985	0.609361	0.999667	promoter:133335	ENST00000250003.4	MYOD1	hg38_genes_promoters
chr11	17718829	0.410574	0.681385	0.999667	promoter:133335	ENST00000250003.4	MYOD1	hg38_genes_promoters
chr11	17718830	0.241574	0.80911	0.999667	promoter:133335	ENST00000250003.4	MYOD1	hg38_genes_promoters
chr11	17718850	1.35235	0.176262	0.999667	promoter:133335	ENST00000250003.4	MYOD1	hg38_genes_promoters
chr11	17718851	0.760899	0.446718	0.999667	promoter:133335	ENST00000250003.4	MYOD1	hg38_genes_promoters
chr11	17718883	-0.545056	0.585715	0.999667	promoter:133335	ENST00000250003.4	MYOD1	hg38_genes_promoters
chr11	17718884	0.273097	0.784779	0.999667	promoter:133335	ENST00000250003.4	MYOD1	hg38_genes_promoters
chr11	17718909	0.330498	0.741023	0.999667	promoter:133335	ENST00000250003.4	MYOD1	hg38_genes_promoters
chr11	17718910	0.744883	0.456342	0.999667	promoter:133335	ENST00000250003.4	MYOD1	hg38_genes_promoters
chr11	17718933	-0.150113	0.880675	0.999667	promoter:133335	ENST00000250003.4	MYOD1	hg38_genes_promoters
chr11	17718934	0.225991	0.821209	0.999667	promoter:133335	ENST00000250003.4	MYOD1	hg38_genes_promoters
chr11	17718943	0.657935	0.51058	0.999667	promoter:133335	ENST00000250003.4	MYOD1	hg38_genes_promoters
chr11	17718944	0.284698	0.775876	0.999667	promoter:133335	ENST00000250003.4	MYOD1	hg38_genes_promoters
chr11	17718962	-1.33681	0.181285	0.999667	promoter:133335	ENST00000250003.4	MYOD1	hg38_genes_promoters
chr11	17718963	1.16291	0.244865	0.999667	promoter:133335	ENST00000250003.4	MYOD1	hg38_genes_promoters
chr11	17718967	-0.14708	0.883069	0.999667	promoter:133335	ENST00000250003.4	MYOD1	hg38_genes_promoters
chr11	17718968	0.237915	0.811947	0.999667	promoter:133335	ENST00000250003.4	MYOD1	hg38_genes_promoters
chr11	17718976	0.331959	0.739921	0.999667	promoter:133335	ENST00000250003.4	MYOD1	hg38_genes_promoters
chr11	17718977	-0.655713	0.512009	0.999667	promoter:133335	ENST00000250003.4	MYOD1	hg38_genes_promoters
chr11	17718982	1.33294	0.18255	0.999667	promoter:133335	ENST00000250003.4	MYOD1	hg38_genes_promoters
chr11	17718983	0.426293	0.669894	0.999667	promoter:133335	ENST00000250003.4	MYOD1	hg38_genes_promoters
chr11	17718998	-1.19813	0.230868	0.999667	promoter:133335	ENST00000250003.4	MYOD1	hg38_genes_promoters
chr11	17718999	0.595141	0.551749	0.999667	promoter:133335	ENST00000250003.4	MYOD1	hg38_genes_promoters
chr11	17719009	0.823808	0.410049	0.999667	promoter:133335	ENST00000250003.4	MYOD1	hg38_genes_promoters
chr11	17719010	0.822871	0.410581	0.999667	promoter:133335	ENST00000250003.4	MYOD1	hg38_genes_promoters
chr11	17719025	-0.519866	0.603157	0.999667	promoter:133335	ENST00000250003.4	MYOD1	hg38_genes_promoters
chr11	17719026	-0.507489	0.611812	0.999667	promoter:133335	ENST00000250003.4	MYOD1	hg38_genes_promoters
chr11	17719029	0.592016	0.55384	0.999667	promoter:133335	ENST00000250003.4	MYOD1	hg38_genes_promoters
chr11	17719030	-0.00214749	0.998287	0.999667	promoter:133335	ENST00000250003.4	MYOD1	hg38_genes_promoters
chr11	17719046	-0.0950418	0.924282	0.999667	promoter:133335	ENST00000250003.4	MYOD1	hg38_genes_promoters
chr11	17719047	0.999351	0.317624	0.999667	promoter:133335	ENST00000250003.4	MYOD1	hg38_genes_promoters
chr11	17719069	-0.0582388	0.953558	0.999667	promoter:133335	ENST00000250003.4	MYOD1	hg38_genes_promoters
chr11	17719070	0.824087	0.40989	0.999667	promoter:133335	ENST00000250003.4	MYOD1	hg38_genes_promoters
chr11	17719088	1.32555	0.184988	0.999667	promoter:133335	ENST00000250003.4	MYOD1	hg38_genes_promoters
chr11	17719089	1.70104	0.0889347	0.999667	promoter:133335	ENST00000250003.4	MYOD1	hg38_genes_promoters
chr11	17719102	-0.874521	0.381835	0.999667	promoter:133335	ENST00000250003.4	MYOD1	hg38_genes_promoters
chr11	17719103	0.880412	0.378636	0.999667	promoter:133335	ENST00000250003.4	MYOD1	hg38_genes_promoters
chr11	17719158	-0.361761	0.717531	0.999667	promoter:133335	ENST00000250003.4	MYOD1	hg38_genes_promoters
chr11	17719159	1.75644	0.0790136	0.999667	promoter:133335	ENST00000250003.4	MYOD1	hg38_genes_promoters
chr11	17719176	0.297562	0.766037	0.999667	promoter:133335	ENST00000250003.4	MYOD1	hg38_genes_promoters
chr11	17719177	0.281951	0.777981	0.999667	promoter:133335	ENST00000250003.4	MYOD1	hg38_genes_promoters
chr11	17719243	1.57534	0.115177	0.999667	promoter:133335	ENST00000250003.4	MYOD1	hg38_genes_promoters
chr11	17719244	2.1332	0.0329082	0.999667	promoter:133335	ENST00000250003.4	MYOD1	hg38_genes_promoters
chr11	17719245	1.75219	0.0797417	0.999667	promoter:133335	ENST00000250003.4	MYOD1	hg38_genes_promoters
chr11	17719246	0.218768	0.82683	0.999667	promoter:133335	ENST00000250003.4	MYOD1	hg38_genes_promoters
chr11	17719247	-0.715078	0.474561	0.999667	promoter:133335	ENST00000250003.4	MYOD1	hg38_genes_promoters
chr11	17719248	1.14231	0.253324	0.999667	promoter:133335	ENST00000250003.4	MYOD1	hg38_genes_promoters
chr11	17719256	0.4608	0.644942	0.999667	promoter:133335	ENST00000250003.4	MYOD1	hg38_genes_promoters
chr11	17719257	1.36247	0.173049	0.999667	promoter:133335	ENST00000250003.4	MYOD1	hg38_genes_promoters
chr11	17719263	-1.90669	0.0565609	0.999667	promoter:133335	ENST00000250003.4	MYOD1	hg38_genes_promoters
chr11	17719264	0.471576	0.637229	0.999667	promoter:133335	ENST00000250003.4	MYOD1	hg38_genes_promoters
chr11	17719265	-0.844872	0.398182	0.999667	promoter:133335	ENST00000250003.4	MYOD1	hg38_genes_promoters
chr11	17719266	0.648798	0.516469	0.999667	promoter:133335	ENST00000250003.4	MYOD1	hg38_genes_promoters
chr11	17719278	0.764545	0.444543	0.999667	promoter:133335	ENST00000250003.4	MYOD1	hg38_genes_promoters
chr11	17719279	2.49518	0.0125892	0.999667	promoter:133335	ENST00000250003.4	MYOD1	hg38_genes_promoters
chr11	17719304	-1.11211	0.26609	0.999667	promoter:133335	ENST00000250003.4	MYOD1	hg38_genes_promoters
chr11	17719305	0.843577	0.398906	0.999667	promoter:133335	ENST00000250003.4	MYOD1	hg38_genes_promoters
chr11	17719309	1.52838	0.126418	0.999667	promoter:133335	ENST00000250003.4	MYOD1	hg38_genes_promoters
chr11	17719310	0.0908115	0.927642	0.999667	promoter:133335	ENST00000250003.4	MYOD1	hg38_genes_promoters
chr11	17719327	-0.393186	0.694182	0.999667	promoter:133335	ENST00000250003.4	MYOD1	hg38_genes_promoters
chr11	17719328	0.667193	0.504649	0.999667	promoter:133335	ENST00000250003.4	MYOD1	hg38_genes_promoters
chr11	17719340	-0.415978	0.677426	0.999667	promoter:133335	ENST00000250003.4	MYOD1	hg38_genes_promoters
chr11	17719341	0.466689	0.640722	0.999667	promoter:133335	ENST00000250003.4	MYOD1	hg38_genes_promoters
chr11	17719344	0.0576235	0.954049	0.999667	promoter:133335	ENST00000250003.4	MYOD1	hg38_genes_promoters
chr11	17719345	0.778578	0.436228	0.999667	promoter:133335	ENST00000250003.4	MYOD1	hg38_genes_promoters
chr11	17719363	-0.380044	0.703913	0.999667	promoter:133335	ENST00000250003.4	MYOD1	hg38_genes_promoters
chr11	17719364	-0.110199	0.912252	0.999667	promoter:133335	ENST00000250003.4	MYOD1	hg38_genes_promoters
chr11	17719378	1.52047	0.128394	0.999667	promoter:133335	ENST00000250003.4	MYOD1	hg38_genes_promoters
chr11	17719379	0.665873	0.505493	0.999667	promoter:133335	ENST00000250003.4	MYOD1	hg38_genes_promoters
chr11	17719380	0.945745	0.344279	0.999667	promoter:133335	ENST00000250003.4	MYOD1	hg38_genes_promoters
chr11	17719381	0.518596	0.604043	0.999667	promoter:133335	ENST00000250003.4	MYOD1	hg38_genes_promoters
chr11	17719384	0.710169	0.477599	0.999667	promoter:133335	ENST00000250003.4	MYOD1	hg38_genes_promoters
chr11	17719385	1.09471	0.273642	0.999667	promoter:133335	ENST00000250003.4	MYOD1	hg38_genes_promoters
chr11	17719400	1.1538	0.24858	0.999667	promoter:133335	ENST00000250003.4	MYOD1	hg38_genes_promoters
chr11	17719401	-0.70805	0.478914	0.999667	promoter:133335	ENST00000250003.4	MYOD1	hg38_genes_promoters
chr11	17719420	0.349334	0.726839	0.999667	promoter:133335	ENST00000250003.4	MYOD1	hg38_genes_promoters
chr11	17719421	0.132885	0.894284	0.999667	promoter:133335	ENST00000250003.4	MYOD1	hg38_genes_promoters
chr11	17719430	-0.220141	0.825762	0.999667	promoter:133335	ENST00000250003.4	MYOD1	hg38_genes_promoters
chr11	17719431	0.132626	0.894489	0.999667	promoter:133335	ENST00000250003.4	MYOD1	hg38_genes_promoters
chr11	17719439	0.635005	0.525425	0.999667	promoter:133335	ENST00000250003.4	MYOD1	hg38_genes_promoters
chr11	17719440	-0.540472	0.588871	0.999667	promoter:133335	ENST00000250003.4	MYOD1	hg38_genes_promoters
chr11	17719458	-0.241034	0.809529	0.999667	promoter:133335	ENST00000250003.4	MYOD1	hg38_genes_promoters
chr11	17719459	0.476041	0.634045	0.999667	promoter:133335	ENST00000250003.4	MYOD1	hg38_genes_promoters
chr11	17719463	-1.99956	0.0455479	0.999667	promoter:133335	ENST00000250003.4	MYOD1	hg38_genes_promoters
chr11	17719464	-2.02211	0.0431647	0.999667	promoter:133335	ENST00000250003.4	MYOD1	hg38_genes_promoters
chr11	17719483	0.811739	0.416941	0.999667	promoter:133335	ENST00000250003.4	MYOD1	hg38_genes_promoters
chr11	17719484	-0.663631	0.506926	0.999667	promoter:133335	ENST00000250003.4	MYOD1	hg38_genes_promoters
chr11	17719507	0.380645	0.703467	0.999667	promoter:133335	ENST00000250003.4	MYOD1	hg38_genes_promoters
chr11	17719508	-0.0637731	0.949151	0.999667	promoter:133335	ENST00000250003.4	MYOD1	hg38_genes_promoters
chr11	17719518	0.130736	0.895984	0.999667	promoter:133335	ENST00000250003.4	MYOD1	hg38_genes_promoters
chr11	17719519	-0.0846786	0.932517	0.999667	promoter:133335	ENST00000250003.4	MYOD1	hg38_genes_promoters
chr11	17719523	-0.464865	0.642028	0.999667	promoter:133335	ENST00000250003.4	MYOD1	hg38_genes_promoters
chr11	17719524	0.376894	0.706253	0.999667	promoter:133335	ENST00000250003.4	MYOD1	hg38_genes_promoters
chr11	17719537	-1.29819	0.194223	0.999667	promoter:133335	ENST00000250003.4	MYOD1	hg38_genes_promoters
chr11	17719538	1.45053	0.146912	0.999667	promoter:133335	ENST00000250003.4	MYOD1	hg38_genes_promoters
chr11	17719555	0.154278	0.877391	0.999667	promoter:133335	ENST00000250003.4	MYOD1	hg38_genes_promoters
chr11	17719556	1.71008	0.0872502	0.999667	promoter:133335	ENST00000250003.4	MYOD1	hg38_genes_promoters
chr11	17719562	0.937909	0.348291	0.999667	promoter:133335	ENST00000250003.4	MYOD1	hg38_genes_promoters
chr11	17719563	0.393778	0.693745	0.999667	promoter:133335	ENST00000250003.4	MYOD1	hg38_genes_promoters
chr11	17719592	-1.10961	0.267167	0.999667	5UTR:88576	ENST00000250003.4	MYOD1	hg38_genes_5UTRs
chr11	17719593	0.854503	0.392826	0.999667	5UTR:88576	ENST00000250003.4	MYOD1	hg38_genes_5UTRs
chr11	17719599	1.23808	0.215686	0.999667	5UTR:88576	ENST00000250003.4	MYOD1	hg38_genes_5UTRs
chr11	17719601	0.400498	0.688789	0.999667	5UTR:88576	ENST00000250003.4	MYOD1	hg38_genes_5UTRs
chr11	17719602	1.20639	0.227667	0.999667	5UTR:88576	ENST00000250003.4	MYOD1	hg38_genes_5UTRs
chr11	17719626	-0.212113	0.832019	0.999667	5UTR:88576	ENST00000250003.4	MYOD1	hg38_genes_5UTRs
chr11	17719627	-0.323906	0.74601	0.999667	5UTR:88576	ENST00000250003.4	MYOD1	hg38_genes_5UTRs
chr11	17719696	0.183249	0.854602	0.999667	5UTR:88576	ENST00000250003.4	MYOD1	hg38_genes_5UTRs
chr11	17719697	-0.167659	0.866851	0.999667	5UTR:88576	ENST00000250003.4	MYOD1	hg38_genes_5UTRs
chr11	17719705	0.77157	0.440369	0.999667	5UTR:88576	ENST00000250003.4	MYOD1	hg38_genes_5UTRs
chr11	17719706	-0.110853	0.911733	0.999667	5UTR:88576	ENST00000250003.4	MYOD1	hg38_genes_5UTRs
chr11	17719709	-0.209324	0.834195	0.999667	5UTR:88576	ENST00000250003.4	MYOD1	hg38_genes_5UTRs
chr11	17719710	-0.82019	0.412108	0.999667	5UTR:88576	ENST00000250003.4	MYOD1	hg38_genes_5UTRs
chr11	17719722	-0.326958	0.7437	0.999667	5UTR:88576	ENST00000250003.4	MYOD1	hg38_genes_5UTRs
chr11	17719723	-0.445727	0.655795	0.999667	5UTR:88576	ENST00000250003.4	MYOD1	hg38_genes_5UTRs
chr11	17719736	0.557759	0.577009	0.999667	5UTR:88576	ENST00000250003.4	MYOD1	hg38_genes_5UTRs
chr11	17719737	0.189057	0.850048	0.999667	5UTR:88576	ENST00000250003.4	MYOD1	hg38_genes_5UTRs
chr11	17719749	0.306641	0.759117	0.999667	5UTR:88576	ENST00000250003.4	MYOD1	hg38_genes_5UTRs
chr11	17719750	0.54754	0.584008	0.999667	5UTR:88576	ENST00000250003.4	MYOD1	hg38_genes_5UTRs
chr11	17719761	0.43866	0.660908	0.999667	5UTR:88576	ENST00000250003.4	MYOD1	hg38_genes_5UTRs
chr11	17719766	2.58408	0.009764	0.999667	5UTR:88576	ENST00000250003.4	MYOD1	hg38_genes_5UTRs
chr11	17719767	1.62612	0.103925	0.999667	5UTR:88576	ENST00000250003.4	MYOD1	hg38_genes_5UTRs
chr11	17719768	2.15304	0.0313155	0.999667	5UTR:88576	ENST00000250003.4	MYOD1	hg38_genes_5UTRs
chr11	17719769	1.904	0.0569104	0.999667	5UTR:88576	ENST00000250003.4	MYOD1	hg38_genes_5UTRs
chr11	17719774	2.63365	0.00844713	0.999667	5UTR:88576	ENST00000250003.4	MYOD1	hg38_genes_5UTRs
chr11	17719775	1.09604	0.273063	0.999667	5UTR:88576	ENST00000250003.4	MYOD1	hg38_genes_5UTRs
chr11	17719796	1.21239	0.225362	0.999667	exon:889930	ENST00000250003.4	MYOD1	hg38_genes_exons
chr11	17719797	1.20866	0.226792	0.999667	exon:889930	ENST00000250003.4	MYOD1	hg38_genes_exons
chr11	17719802	1.66266	0.0963808	0.999667	exon:889930	ENST00000250003.4	MYOD1	hg38_genes_exons
chr11	17719803	1.01897	0.308216	0.999667	exon:889930	ENST00000250003.4	MYOD1	hg38_genes_exons
chr11	17719807	-0.639354	0.522593	0.999667	exon:889930	ENST00000250003.4	MYOD1	hg38_genes_exons
chr11	17719808	-0.35691	0.721159	0.999667	exon:889930	ENST00000250003.4	MYOD1	hg38_genes_exons
chr11	17719809	-0.81461	0.415295	0.999667	exon:889930	ENST00000250003.4	MYOD1	hg38_genes_exons
chr11	17719810	1.04705	0.295079	0.999667	exon:889930	ENST00000250003.4	MYOD1	hg38_genes_exons
chr11	17719812	0.687458	0.491794	0.999667	exon:889930	ENST00000250003.4	MYOD1	hg38_genes_exons
chr11	17719813	1.71407	0.0865151	0.999667	exon:889930	ENST00000250003.4	MYOD1	hg38_genes_exons
chr11	17719823	1.03255	0.301816	0.999667	exon:889930	ENST00000250003.4	MYOD1	hg38_genes_exons
chr11	17719824	1.08276	0.278915	0.999667	exon:889930	ENST00000250003.4	MYOD1	hg38_genes_exons
chr11	17719830	0.0424076	0.966174	0.999667	exon:889930	ENST00000250003.4	MYOD1	hg38_genes_exons
chr11	17719831	1.58178	0.1137	0.999667	exon:889930	ENST00000250003.4	MYOD1	hg38_genes_exons
chr11	17719833	-0.66674	0.504938	0.999667	exon:889930	ENST00000250003.4	MYOD1	hg38_genes_exons
chr11	17719834	0.186379	0.852148	0.999667	exon:889930	ENST00000250003.4	MYOD1	hg38_genes_exons
chr11	17719859	0.680705	0.496058	0.999667	exon:889930	ENST00000250003.4	MYOD1	hg38_genes_exons
chr11	17719860	0.436566	0.662426	0.999667	exon:889930	ENST00000250003.4	MYOD1	hg38_genes_exons
chr11	17719863	1.29108	0.196675	0.999667	exon:889930	ENST00000250003.4	MYOD1	hg38_genes_exons
chr11	17719864	1.12209	0.261823	0.999667	exon:889930	ENST00000250003.4	MYOD1	hg38_genes_exons
chr11	17719875	0.576581	0.564222	0.999667	exon:889930	ENST00000250003.4	MYOD1	hg38_genes_exons
chr11	17719876	0.780485	0.435105	0.999667	exon:889930	ENST00000250003.4	MYOD1	hg38_genes_exons
chr11	17719880	0.611463	0.540893	0.999667	exon:889930	ENST00000250003.4	MYOD1	hg38_genes_exons
chr11	17719881	-0.318198	0.750334	0.999667	exon:889930	ENST00000250003.4	MYOD1	hg38_genes_exons
chr11	17719887	2.14346	0.0320762	0.999667	exon:889930	ENST00000250003.4	MYOD1	hg38_genes_exons
chr11	17719888	1.41882	0.15595	0.999667	exon:889930	ENST00000250003.4	MYOD1	hg38_genes_exons
chr11	17719895	-0.0796135	0.936545	0.999667	exon:889930	ENST00000250003.4	MYOD1	hg38_genes_exons
chr11	17719896	0.818281	0.413197	0.999667	exon:889930	ENST00000250003.4	MYOD1	hg38_genes_exons
chr11	17719903	1.32257	0.18598	0.999667	exon:889930	ENST00000250003.4	MYOD1	hg38_genes_exons
chr11	17719904	2.09353	0.0363016	0.999667	exon:889930	ENST00000250003.4	MYOD1	hg38_genes_exons
chr11	17719911	0.0297595	0.976259	0.999667	exon:889930	ENST00000250003.4	MYOD1	hg38_genes_exons
chr11	17719912	0.224249	0.822564	0.999667	exon:889930	ENST00000250003.4	MYOD1	hg38_genes_exons
chr11	17719925	-0.985834	0.324214	0.999667	exon:889930	ENST00000250003.4	MYOD1	hg38_genes_exons
chr11	17719926	0.161081	0.87203	0.999667	exon:889930	ENST00000250003.4	MYOD1	hg38_genes_exons
chr11	17719927	0.58377	0.559375	0.999667	exon:889930	ENST00000250003.4	MYOD1	hg38_genes_exons
chr11	17719928	1.14977	0.250238	0.999667	exon:889930	ENST00000250003.4	MYOD1	hg38_genes_exons
chr11	17719938	0.314001	0.753521	0.999667	exon:889930	ENST00000250003.4	MYOD1	hg38_genes_exons
chr11	17719939	-0.644496	0.519254	0.999667	exon:889930	ENST00000250003.4	MYOD1	hg38_genes_exons
chr11	17719944	-0.893491	0.371594	0.999667	exon:889930	ENST00000250003.4	MYOD1	hg38_genes_exons
chr11	17719945	-0.360725	0.718305	0.999667	exon:889930	ENST00000250003.4	MYOD1	hg38_genes_exons
chr11	17719946	-1.70228	0.0887025	0.999667	exon:889930	ENST00000250003.4	MYOD1	hg38_genes_exons
chr11	17719947	-0.15096	0.880007	0.999667	exon:889930	ENST00000250003.4	MYOD1	hg38_genes_exons
chr11	17719959	1.88168	0.0598798	0.999667	exon:889930	ENST00000250003.4	MYOD1	hg38_genes_exons
chr11	17719960	1.21979	0.222544	0.999667	exon:889930	ENST00000250003.4	MYOD1	hg38_genes_exons
chr11	17719970	1.36899	0.171004	0.999667	exon:889930	ENST00000250003.4	MYOD1	hg38_genes_exons
chr11	17719971	1.34496	0.178638	0.999667	exon:889930	ENST00000250003.4	MYOD1	hg38_genes_exons
chr11	17719980	-0.352295	0.724617	0.999667	exon:889930	ENST00000250003.4	MYOD1	hg38_genes_exons
chr11	17719981	0.822451	0.41082	0.999667	exon:889930	ENST00000250003.4	MYOD1	hg38_genes_exons
chr11	17719982	1.14462	0.252366	0.999667	exon:889930	ENST00000250003.4	MYOD1	hg38_genes_exons
chr11	17719983	1.22582	0.220266	0.999667	exon:889930	ENST00000250003.4	MYOD1	hg38_genes_exons
chr11	17719985	-0.689153	0.490727	0.999667	exon:889930	ENST00000250003.4	MYOD1	hg38_genes_exons
chr11	17719986	0.981569	0.326312	0.999667	exon:889930	ENST00000250003.4	MYOD1	hg38_genes_exons
chr11	17719994	-0.264142	0.791671	0.999667	exon:889930	ENST00000250003.4	MYOD1	hg38_genes_exons
chr11	17719995	0.716699	0.47356	0.999667	exon:889930	ENST00000250003.4	MYOD1	hg38_genes_exons
chr11	17720000	1.45245	0.146376	0.999667	exon:889930	ENST00000250003.4	MYOD1	hg38_genes_exons
chr11	17720001	0.690465	0.489902	0.999667	exon:889930	ENST00000250003.4	MYOD1	hg38_genes_exons
chr11	17720004	-0.623541	0.532929	0.999667	exon:889930	ENST00000250003.4	MYOD1	hg38_genes_exons
chr11	17720005	-1.32731	0.184406	0.999667	exon:889930	ENST00000250003.4	MYOD1	hg38_genes_exons
chr11	17720008	-0.180288	0.856927	0.999667	exon:889930	ENST00000250003.4	MYOD1	hg38_genes_exons
chr11	17720009	-0.263751	0.791972	0.999667	exon:889930	ENST00000250003.4	MYOD1	hg38_genes_exons
chr11	17720016	-0.143576	0.885835	0.999667	exon:889930	ENST00000250003.4	MYOD1	hg38_genes_exons
chr11	17720017	0.566139	0.571299	0.999667	exon:889930	ENST00000250003.4	MYOD1	hg38_genes_exons
chr11	17720026	1.65885	0.097146	0.999667	exon:889930	ENST00000250003.4	MYOD1	hg38_genes_exons
chr11	17720027	-0.412535	0.679947	0.999667	exon:889930	ENST00000250003.4	MYOD1	hg38_genes_exons
chr11	17720028	0.242666	0.808264	0.999667	exon:889930	ENST00000250003.4	MYOD1	hg38_genes_exons
chr11	17720029	0.124647	0.900803	0.999667	exon:889930	ENST00000250003.4	MYOD1	hg38_genes_exons
chr11	17720030	0.0668684	0.946687	0.999667	exon:889930	ENST00000250003.4	MYOD1	hg38_genes_exons
chr11	17720031	0.296314	0.76699	0.999667	exon:889930	ENST00000250003.4	MYOD1	hg38_genes_exons
chr11	17720037	0.376151	0.706804	0.999667	exon:889930	ENST00000250003.4	MYOD1	hg38_genes_exons
chr11	17720038	0.569496	0.569019	0.999667	exon:889930	ENST00000250003.4	MYOD1	hg38_genes_exons
chr11	17720051	-0.00909014	0.992747	0.999667	exon:889930	ENST00000250003.4	MYOD1	hg38_genes_exons
chr11	17720052	2.19826	0.0279308	0.999667	exon:889930	ENST00000250003.4	MYOD1	hg38_genes_exons
chr11	17720056	0.557387	0.577263	0.999667	exon:889930	ENST00000250003.4	MYOD1	hg38_genes_exons
chr11	17720057	1.33058	0.183328	0.999667	exon:889930	ENST00000250003.4	MYOD1	hg38_genes_exons
chr11	17720081	0.273248	0.784662	0.999667	exon:889930	ENST00000250003.4	MYOD1	hg38_genes_exons
chr11	17720082	0.355385	0.722301	0.999667	exon:889930	ENST00000250003.4	MYOD1	hg38_genes_exons
chr11	17720089	-0.96467	0.33471	0.999667	exon:889930	ENST00000250003.4	MYOD1	hg38_genes_exons
chr11	17720090	-0.46138	0.644526	0.999667	exon:889930	ENST00000250003.4	MYOD1	hg38_genes_exons
chr11	17720103	0.103953	0.917206	0.999667	exon:889930	ENST00000250003.4	MYOD1	hg38_genes_exons
chr11	17720104	-0.580862	0.561333	0.999667	exon:889930	ENST00000250003.4	MYOD1	hg38_genes_exons
chr11	17720106	-0.832172	0.405312	0.999667	exon:889930	ENST00000250003.4	MYOD1	hg38_genes_exons
chr11	17720107	-0.221365	0.824808	0.999667	exon:889930	ENST00000250003.4	MYOD1	hg38_genes_exons
chr11	17720110	0.661744	0.508135	0.999667	exon:889930	ENST00000250003.4	MYOD1	hg38_genes_exons
chr11	17720111	0.896876	0.369785	0.999667	exon:889930	ENST00000250003.4	MYOD1	hg38_genes_exons
chr11	17720113	1.0578	0.290148	0.999667	exon:889930	ENST00000250003.4	MYOD1	hg38_genes_exons
chr11	17720114	0.447174	0.65475	0.999667	exon:889930	ENST00000250003.4	MYOD1	hg38_genes_exons
chr11	17720121	-0.226178	0.821063	0.999667	exon:889930	ENST00000250003.4	MYOD1	hg38_genes_exons
chr11	17720122	-0.583809	0.559349	0.999667	exon:889930	ENST00000250003.4	MYOD1	hg38_genes_exons
chr11	17720131	-0.798805	0.424404	0.999667	exon:889930	ENST00000250003.4	MYOD1	hg38_genes_exons
chr11	17720132	-0.668559	0.503777	0.999667	exon:889930	ENST00000250003.4	MYOD1	hg38_genes_exons
chr11	17720133	0.623696	0.532827	0.999667	exon:889930	ENST00000250003.4	MYOD1	hg38_genes_exons
chr11	17720134	1.10847	0.267657	0.999667	exon:889930	ENST00000250003.4	MYOD1	hg38_genes_exons
chr11	17720137	-1.06402	0.287318	0.999667	exon:889930	ENST00000250003.4	MYOD1	hg38_genes_exons
chr11	17720138	-1.22938	0.21893	0.999667	exon:889930	ENST00000250003.4	MYOD1	hg38_genes_exons
chr11	17720140	0.104099	0.91709	0.999667	exon:889930	ENST00000250003.4	MYOD1	hg38_genes_exons
chr11	17720141	0.0114563	0.990859	0.999667	exon:889930	ENST00000250003.4	MYOD1	hg38_genes_exons
chr11	17720143	0.360261	0.718652	0.999667	exon:889930	ENST00000250003.4	MYOD1	hg38_genes_exons
chr11	17720144	-0.393658	0.693834	0.999667	exon:889930	ENST00000250003.4	MYOD1	hg38_genes_exons
chr11	17720182	-0.100381	0.920041	0.999667	exon:889930	ENST00000250003.4	MYOD1	hg38_genes_exons
chr11	17720183	0.647234	0.517481	0.999667	exon:889930	ENST00000250003.4	MYOD1	hg38_genes_exons
chr11	17720189	1.40764	0.159236	0.999667	exon:889930	ENST00000250003.4	MYOD1	hg38_genes_exons
chr11	17720190	1.01806	0.308649	0.999667	exon:889930	ENST00000250003.4	MYOD1	hg38_genes_exons
chr11	17720192	0.76105	0.446627	0.999667	exon:889930	ENST00000250003.4	MYOD1	hg38_genes_exons
chr11	17720193	-0.415661	0.677658	0.999667	exon:889930	ENST00000250003.4	MYOD1	hg38_genes_exons
chr11	17720209	0.267872	0.788798	0.999667	exon:889930	ENST00000250003.4	MYOD1	hg38_genes_exons
chr11	17720210	0.604393	0.545582	0.999667	exon:889930	ENST00000250003.4	MYOD1	hg38_genes_exons
chr11	64305032	0.712778	0.475983	0.999667	promoter:135618	ENST00000406310.6	ESRRA	hg38_genes_promoters
chr11	64305033	-1.09722	0.272546	0.999667	promoter:135618	ENST00000406310.6	ESRRA	hg38_genes_promoters
chr11	64305059	0.893475	0.371603	0.999667	promoter:135618	ENST00000406310.6	ESRRA	hg38_genes_promoters
chr11	64305060	0.273988	0.784094	0.999667	promoter:135618	ENST00000406310.6	ESRRA	hg38_genes_promoters
chr11	64305079	0.0547839	0.956311	0.999667	promoter:135618	ENST00000406310.6	ESRRA	hg38_genes_promoters
chr11	64305080	0.130313	0.896319	0.999667	promoter:135618	ENST00000406310.6	ESRRA	hg38_genes_promoters
chr11	64305081	0.393771	0.69375	0.999667	promoter:135618	ENST00000406310.6	ESRRA	hg38_genes_promoters
chr11	64305082	0.112	0.910823	0.999667	promoter:135618	ENST00000406310.6	ESRRA	hg38_genes_promoters
chr11	64305084	0.0483569	0.961432	0.999667	promoter:135618	ENST00000406310.6	ESRRA	hg38_genes_promoters
chr11	64305085	0.947738	0.343263	0.999667	promoter:135618	ENST00000406310.6	ESRRA	hg38_genes_promoters
chr11	64305087	0.0462801	0.963087	0.999667	promoter:135618	ENST00000406310.6	ESRRA	hg38_genes_promoters
chr11	64305088	0.148761	0.881742	0.999667	promoter:135618	ENST00000406310.6	ESRRA	hg38_genes_promoters
chr11	64305089	0.0543064	0.956691	0.999667	promoter:135618	ENST00000406310.6	ESRRA	hg38_genes_promoters
chr11	64305090	0.898997	0.368654	0.999667	promoter:135618	ENST00000406310.6	ESRRA	hg38_genes_promoters
chr11	64305099	-0.241302	0.809321	0.999667	promoter:135618	ENST00000406310.6	ESRRA	hg38_genes_promoters
chr11	64305100	-0.621986	0.533951	0.999667	promoter:135618	ENST00000406310.6	ESRRA	hg38_genes_promoters
chr11	64305134	0.638865	0.522911	0.999667	promoter:135618	ENST00000406310.6	ESRRA	hg38_genes_promoters
chr11	64305135	-1.10263	0.270188	0.999667	promoter:135618	ENST00000406310.6	ESRRA	hg38_genes_promoters
chr11	64305138	0.468656	0.639316	0.999667	promoter:135618	ENST00000406310.6	ESRRA	hg38_genes_promoters
chr11	64305139	0.801393	0.422904	0.999667	promoter:135618	ENST00000406310.6	ESRRA	hg38_genes_promoters
chr11	64305143	0.446513	0.655227	0.999667	promoter:135618	ENST00000406310.6	ESRRA	hg38_genes_promoters
chr11	64305144	0.859199	0.390231	0.999667	promoter:135618	ENST00000406310.6	ESRRA	hg38_genes_promoters
chr11	64305151	0.952508	0.34084	0.999667	promoter:135618	ENST00000406310.6	ESRRA	hg38_genes_promoters
chr11	64305152	0.619281	0.535731	0.999667	promoter:135618	ENST00000406310.6	ESRRA	hg38_genes_promoters
chr11	64305181	0.322368	0.747174	0.999667	promoter:135618	ENST00000406310.6	ESRRA	hg38_genes_promoters
chr11	64305182	0.122316	0.902649	0.999667	promoter:135618	ENST00000406310.6	ESRRA	hg38_genes_promoters
chr11	64305183	0.620698	0.534798	0.999667	promoter:135618	ENST00000406310.6	ESRRA	hg38_genes_promoters
chr11	64305184	0.235326	0.813956	0.999667	promoter:135618	ENST00000406310.6	ESRRA	hg38_genes_promoters
chr11	64305199	0.478213	0.632499	0.999667	promoter:135618	ENST00000406310.6	ESRRA	hg38_genes_promoters
chr11	64305200	-0.269718	0.787378	0.999667	promoter:135618	ENST00000406310.6	ESRRA	hg38_genes_promoters
chr11	64305204	0.310247	0.756373	0.999667	promoter:135618	ENST00000406310.6	ESRRA	hg38_genes_promoters
chr11	64305205	0.433749	0.66447	0.999667	promoter:135618	ENST00000406310.6	ESRRA	hg38_genes_promoters
chr11	64305217	0.305795	0.759761	0.999667	promoter:135618	ENST00000406310.6	ESRRA	hg38_genes_promoters
chr11	64305218	0.145485	0.884328	0.999667	promoter:135618	ENST00000406310.6	ESRRA	hg38_genes_promoters
chr11	64305219	0.603896	0.545913	0.999667	promoter:135618	ENST00000406310.6	ESRRA	hg38_genes_promoters
chr11	64305220	0.353708	0.723558	0.999667	promoter:135618	ENST00000406310.6	ESRRA	hg38_genes_promoters
chr11	64305221	0.32192	0.747513	0.999667	promoter:135618	ENST00000406310.6	ESRRA	hg38_genes_promoters
chr11	64305222	1.23501	0.216828	0.999667	promoter:135618	ENST00000406310.6	ESRRA	hg38_genes_promoters
chr11	64305233	-0.529128	0.596716	0.999667	promoter:135618	ENST00000406310.6	ESRRA	hg38_genes_promoters
chr11	64305234	1.4918	0.135752	0.999667	promoter:135618	ENST00000406310.6	ESRRA	hg38_genes_promoters
chr11	64305242	0.315525	0.752363	0.999667	promoter:135618	ENST00000406310.6	ESRRA	hg38_genes_promoters
chr11	64305243	1.09521	0.273423	0.999667	promoter:135618	ENST00000406310.6	ESRRA	hg38_genes_promoters
chr11	64305247	-0.711629	0.476695	0.999667	promoter:135618	ENST00000406310.6	ESRRA	hg38_genes_promoters
chr11	64305248	0.943252	0.345552	0.999667	promoter:135618	ENST00000406310.6	ESRRA	hg38_genes_promoters
chr11	64305255	-0.300966	0.76344	0.999667	promoter:135618	ENST00000406310.6	ESRRA	hg38_genes_promoters
chr11	64305256	1.97833	0.047891	0.999667	promoter:135618	ENST00000406310.6	ESRRA	hg38_genes_promoters
chr11	64305277	-0.381861	0.702564	0.999667	promoter:135618	ENST00000406310.6	ESRRA	hg38_genes_promoters
chr11	64305278	1.71177	0.0869388	0.999667	promoter:135618	ENST00000406310.6	ESRRA	hg38_genes_promoters
chr11	64305292	0.0655543	0.947733	0.999667	promoter:135618	ENST00000406310.6	ESRRA	hg38_genes_promoters
chr11	64305293	-0.244235	0.807049	0.999667	promoter:135618	ENST00000406310.6	ESRRA	hg38_genes_promoters
chr11	64305299	0.310871	0.755899	0.999667	promoter:135618	ENST00000406310.6	ESRRA	hg38_genes_promoters
chr11	64305300	-0.179807	0.857304	0.999667	promoter:135618	ENST00000406310.6	ESRRA	hg38_genes_promoters
chr11	64305301	0.955105	0.339525	0.999667	promoter:135618	ENST00000406310.6	ESRRA	hg38_genes_promoters
chr11	64305302	0.405	0.685477	0.999667	promoter:135618	ENST00000406310.6	ESRRA	hg38_genes_promoters
chr11	64305307	0.315436	0.752431	0.999667	promoter:135618	ENST00000406310.6	ESRRA	hg38_genes_promoters
chr11	64305308	0.550876	0.581719	0.999667	promoter:135618	ENST00000406310.6	ESRRA	hg38_genes_promoters
chr11	64305313	0.740414	0.459049	0.999667	promoter:135618	ENST00000406310.6	ESRRA	hg38_genes_promoters
chr11	64305314	0.0819588	0.93468	0.999667	promoter:135618	ENST00000406310.6	ESRRA	hg38_genes_promoters
chr11	64305329	0.307139	0.758737	0.999667	promoter:135618	ENST00000406310.6	ESRRA	hg38_genes_promoters
chr11	64305330	0.713512	0.475529	0.999667	promoter:135618	ENST00000406310.6	ESRRA	hg38_genes_promoters
chr11	64305331	0.00726442	0.994204	0.999667	promoter:135618	ENST00000406310.6	ESRRA	hg38_genes_promoters
chr11	64305332	0.700551	0.483583	0.999667	promoter:135618	ENST00000406310.6	ESRRA	hg38_genes_promoters
chr11	64305335	0.26721	0.789307	0.999667	promoter:135618	ENST00000406310.6	ESRRA	hg38_genes_promoters
chr11	64305336	0.667153	0.504674	0.999667	promoter:135618	ENST00000406310.6	ESRRA	hg38_genes_promoters
chr11	64305343	-0.439611	0.660219	0.999667	promoter:135618	ENST00000406310.6	ESRRA	hg38_genes_promoters
chr11	64305344	0.858064	0.390857	0.999667	promoter:135618	ENST00000406310.6	ESRRA	hg38_genes_promoters
chr11	64305346	-0.247825	0.80427	0.999667	promoter:135618	ENST00000406310.6	ESRRA	hg38_genes_promoters
chr11	64305347	0.089262	0.928874	0.999667	promoter:135618	ENST00000406310.6	ESRRA	hg38_genes_promoters
chr11	64305356	1.75791	0.0787624	0.999667	promoter:135618	ENST00000406310.6	ESRRA	hg38_genes_promoters
chr11	64305357	0.0949333	0.924368	0.999667	promoter:135618	ENST00000406310.6	ESRRA	hg38_genes_promoters
chr11	64305359	0.540136	0.589103	0.999667	promoter:135618	ENST00000406310.6	ESRRA	hg38_genes_promoters
chr11	64305360	0.359012	0.719586	0.999667	promoter:135618	ENST00000406310.6	ESRRA	hg38_genes_promoters
chr11	64305366	1.1211	0.262246	0.999667	promoter:135618	ENST00000406310.6	ESRRA	hg38_genes_promoters
chr11	64305367	-0.366985	0.71363	0.999667	promoter:135618	ENST00000406310.6	ESRRA	hg38_genes_promoters
chr11	64305371	-1.17187	0.241251	0.999667	promoter:135618	ENST00000406310.6	ESRRA	hg38_genes_promoters
chr11	64305372	-1.04716	0.295025	0.999667	promoter:135618	ENST00000406310.6	ESRRA	hg38_genes_promoters
chr11	64305382	0.344955	0.730128	0.999667	promoter:135618	ENST00000406310.6	ESRRA	hg38_genes_promoters
chr11	64305383	-0.51735	0.604912	0.999667	promoter:135618	ENST00000406310.6	ESRRA	hg38_genes_promoters
chr11	64305390	0.0862367	0.931278	0.999667	promoter:135618	ENST00000406310.6	ESRRA	hg38_genes_promoters
chr11	64305391	-1.55923	0.118942	0.999667	promoter:135618	ENST00000406310.6	ESRRA	hg38_genes_promoters
chr11	64305400	0.289361	0.772305	0.999667	promoter:135618	ENST00000406310.6	ESRRA	hg38_genes_promoters
chr11	64305401	-0.00765083	0.993896	0.999667	promoter:135618	ENST00000406310.6	ESRRA	hg38_genes_promoters
chr11	64305406	0.571799	0.567458	0.999667	promoter:135618	ENST00000406310.6	ESRRA	hg38_genes_promoters
chr11	64305407	-1.74356	0.081235	0.999667	promoter:135618	ENST00000406310.6	ESRRA	hg38_genes_promoters
chr11	64305412	-0.268985	0.787941	0.999667	promoter:135618	ENST00000406310.6	ESRRA	hg38_genes_promoters
chr11	64305413	0.488299	0.625338	0.999667	promoter:135618	ENST00000406310.6	ESRRA	hg38_genes_promoters
chr11	64305417	-0.267667	0.788956	0.999667	promoter:135618	ENST00000406310.6	ESRRA	hg38_genes_promoters
chr11	64305418	-0.551817	0.581073	0.999667	promoter:135618	ENST00000406310.6	ESRRA	hg38_genes_promoters
chr11	64305422	-0.527715	0.597697	0.999667	promoter:135618	ENST00000406310.6	ESRRA	hg38_genes_promoters
chr11	64305423	-1.16685	0.243272	0.999667	promoter:135618	ENST00000406310.6	ESRRA	hg38_genes_promoters
chr11	64305426	0.014039	0.988799	0.999667	promoter:135618	ENST00000406310.6	ESRRA	hg38_genes_promoters
chr11	64305427	-0.888656	0.374188	0.999667	promoter:135618	ENST00000406310.6	ESRRA	hg38_genes_promoters
chr11	64305430	-1.17624	0.239499	0.999667	promoter:135618	ENST00000406310.6	ESRRA	hg38_genes_promoters
chr11	64305431	-1.9604	0.0499491	0.999667	promoter:135618	ENST00000406310.6	ESRRA	hg38_genes_promoters
chr11	64305432	-0.712788	0.475977	0.999667	promoter:135618	ENST00000406310.6	ESRRA	hg38_genes_promoters
chr11	64305433	-1.04275	0.297066	0.999667	promoter:135618	ENST00000406310.6	ESRRA	hg38_genes_promoters
chr11	64305438	-1.01223	0.311428	0.999667	promoter:135618	ENST00000406310.6	ESRRA	hg38_genes_promoters
chr11	64305439	-1.23717	0.216025	0.999667	promoter:135618	ENST00000406310.6	ESRRA	hg38_genes_promoters
chr11	64305441	-1.21808	0.223192	0.999667	promoter:135618	ENST00000406310.6	ESRRA	hg38_genes_promoters
chr11	64305442	-1.42401	0.154444	0.999667	promoter:135618	ENST00000406310.6	ESRRA	hg38_genes_promoters
chr11	64305445	-0.405795	0.684893	0.999667	promoter:135618	ENST00000406310.6	ESRRA	hg38_genes_promoters
chr11	64305446	-1.45628	0.145314	0.999667	promoter:135618	ENST00000406310.6	ESRRA	hg38_genes_promoters
chr11	64305450	0.15919	0.873519	0.999667	promoter:135618	ENST00000406310.6	ESRRA	hg38_genes_promoters
chr11	64305451	-0.536746	0.591443	0.999667	promoter:135618	ENST00000406310.6	ESRRA	hg38_genes_promoters
chr11	64305475	-0.260172	0.794731	0.999667	promoter:135618	ENST00000406310.6	ESRRA	hg38_genes_promoters
chr11	64305476	-0.340481	0.733494	0.999667	promoter:135618	ENST00000406310.6	ESRRA	hg38_genes_promoters
chr11	64305482	0.0143197	0.988575	0.999667	promoter:135618	ENST00000406310.6	ESRRA	hg38_genes_promoters
chr11	64305483	1.02052	0.307481	0.999667	promoter:135618	ENST00000406310.6	ESRRA	hg38_genes_promoters
chr11	64305500	-0.645629	0.51852	0.999667	promoter:135619	ENST00000677967.1	ESRRA	hg38_genes_promoters
chr11	64305501	0.531805	0.594861	0.999667	promoter:135619	ENST00000677967.1	ESRRA	hg38_genes_promoters
chr11	64305504	-1.64271	0.100443	0.999667	promoter:135619	ENST00000677967.1	ESRRA	hg38_genes_promoters
chr11	64305505	-0.0227413	0.981857	0.999667	promoter:135619	ENST00000677967.1	ESRRA	hg38_genes_promoters
chr11	64305508	-0.737402	0.460878	0.999667	promoter:135619	ENST00000677967.1	ESRRA	hg38_genes_promoters
chr11	64305509	0.362263	0.717156	0.999667	promoter:135619	ENST00000677967.1	ESRRA	hg38_genes_promoters
chr11	64305520	-0.379241	0.704509	0.999667	promoter:135619	ENST00000677967.1	ESRRA	hg38_genes_promoters
chr11	64305521	-0.766716	0.44325	0.999667	promoter:135619	ENST00000677967.1	ESRRA	hg38_genes_promoters
chr11	64305539	-1.26864	0.204571	0.999667	promoter:135621	ENST00000539594.5	ESRRA	hg38_genes_promoters
chr11	64305540	0.310257	0.756366	0.999667	promoter:135621	ENST00000539594.5	ESRRA	hg38_genes_promoters
chr11	64305551	-1.11492	0.264884	0.999667	promoter:135621	ENST00000539594.5	ESRRA	hg38_genes_promoters
chr11	64305552	-0.264443	0.791438	0.999667	promoter:135621	ENST00000539594.5	ESRRA	hg38_genes_promoters
chr11	64305555	-1.20545	0.228031	0.999667	promoter:135621	ENST00000539594.5	ESRRA	hg38_genes_promoters
chr11	64305556	-0.539106	0.589814	0.999667	promoter:135621	ENST00000539594.5	ESRRA	hg38_genes_promoters
chr11	64305557	-0.525266	0.599398	0.999667	promoter:135621	ENST00000539594.5	ESRRA	hg38_genes_promoters
chr11	64305558	-0.130106	0.896482	0.999667	promoter:135621	ENST00000539594.5	ESRRA	hg38_genes_promoters
chr11	64305585	0.295601	0.767535	0.999667	promoter:135622	ENST00000405666.5	ESRRA	hg38_genes_promoters
chr11	64305586	-1.25028	0.211197	0.999667	promoter:135622	ENST00000405666.5	ESRRA	hg38_genes_promoters
chr11	64305588	-0.0157529	0.987432	0.999667	promoter:135622	ENST00000405666.5	ESRRA	hg38_genes_promoters
chr11	64305589	-0.414073	0.67882	0.999667	promoter:135622	ENST00000405666.5	ESRRA	hg38_genes_promoters
chr11	64305591	-0.405083	0.685417	0.999667	promoter:135622	ENST00000405666.5	ESRRA	hg38_genes_promoters
chr11	64305592	-0.823925	0.409982	0.999667	promoter:135622	ENST00000405666.5	ESRRA	hg38_genes_promoters
chr11	64305594	-0.905882	0.364999	0.999667	promoter:135622	ENST00000405666.5	ESRRA	hg38_genes_promoters
chr11	64305595	-0.35503	0.722567	0.999667	promoter:135622	ENST00000405666.5	ESRRA	hg38_genes_promoters
chr11	64305597	-1.55818	0.119191	0.999667	promoter:135622	ENST00000405666.5	ESRRA	hg38_genes_promoters
chr11	64305598	-0.806244	0.420102	0.999667	promoter:135622	ENST00000405666.5	ESRRA	hg38_genes_promoters
chr11	64305609	-2.03054	0.0423017	0.999667	promoter:135622	ENST00000405666.5	ESRRA	hg38_genes_promoters
chr11	64305610	-0.0883381	0.929608	0.999667	promoter:135622	ENST00000405666.5	ESRRA	hg38_genes_promoters
chr11	64305611	-1.60901	0.107614	0.999667	promoter:135622	ENST00000405666.5	ESRRA	hg38_genes_promoters
chr11	64305612	0.0098877	0.992111	0.999667	promoter:135622	ENST00000405666.5	ESRRA	hg38_genes_promoters
chr11	64305614	-0.795261	0.426462	0.999667	promoter:135622	ENST00000405666.5	ESRRA	hg38_genes_promoters
chr11	64305615	0.205204	0.837413	0.999667	promoter:135622	ENST00000405666.5	ESRRA	hg38_genes_promoters
chr11	64305616	-1.03965	0.298501	0.999667	promoter:135622	ENST00000405666.5	ESRRA	hg38_genes_promoters
chr11	64305617	0.041085	0.967228	0.999667	promoter:135622	ENST00000405666.5	ESRRA	hg38_genes_promoters
chr11	64305624	-1.39287	0.16366	0.999667	promoter:135622	ENST00000405666.5	ESRRA	hg38_genes_promoters
chr11	64305625	0.0522257	0.958349	0.999667	promoter:135622	ENST00000405666.5	ESRRA	hg38_genes_promoters
chr11	64305627	-1.45623	0.14533	0.999667	promoter:135622	ENST00000405666.5	ESRRA	hg38_genes_promoters
chr11	64305628	0.378883	0.704774	0.999667	promoter:135622	ENST00000405666.5	ESRRA	hg38_genes_promoters
chr11	64305629	-1.5508	0.120949	0.999667	promoter:135622	ENST00000405666.5	ESRRA	hg38_genes_promoters
chr11	64305630	-0.660088	0.509197	0.999667	promoter:135622	ENST00000405666.5	ESRRA	hg38_genes_promoters
chr11	64305634	-1.70892	0.0874655	0.999667	promoter:135622	ENST00000405666.5	ESRRA	hg38_genes_promoters
chr11	64305635	0.31997	0.748991	0.999667	promoter:135622	ENST00000405666.5	ESRRA	hg38_genes_promoters
chr11	64305642	-2.03418	0.0419335	0.999667	promoter:135622	ENST00000405666.5	ESRRA	hg38_genes_promoters
chr11	64305643	0.874222	0.381997	0.999667	promoter:135622	ENST00000405666.5	ESRRA	hg38_genes_promoters
chr11	64305645	-1.72278	0.0849284	0.999667	promoter:135622	ENST00000405666.5	ESRRA	hg38_genes_promoters
chr11	64305646	0.328406	0.742604	0.999667	promoter:135622	ENST00000405666.5	ESRRA	hg38_genes_promoters
chr11	64305647	0.0540147	0.956923	0.999667	promoter:135622	ENST00000405666.5	ESRRA	hg38_genes_promoters
chr11	64305657	-0.323861	0.746044	0.999667	promoter:135622	ENST00000405666.5	ESRRA	hg38_genes_promoters
chr11	64305658	0.796959	0.425475	0.999667	promoter:135622	ENST00000405666.5	ESRRA	hg38_genes_promoters
chr11	64305661	-0.314499	0.753142	0.999667	promoter:135622	ENST00000405666.5	ESRRA	hg38_genes_promoters
chr11	64305662	0.516017	0.605843	0.999667	promoter:135622	ENST00000405666.5	ESRRA	hg38_genes_promoters
chr11	64305663	-0.290757	0.771237	0.999667	promoter:135622	ENST00000405666.5	ESRRA	hg38_genes_promoters
chr11	64305664	0.123832	0.901448	0.999667	promoter:135622	ENST00000405666.5	ESRRA	hg38_genes_promoters
chr11	64305670	-0.297662	0.765961	0.999667	promoter:135622	ENST00000405666.5	ESRRA	hg38_genes_promoters
chr11	64305671	0.0418233	0.96664	0.999667	promoter:135622	ENST00000405666.5	ESRRA	hg38_genes_promoters
chr11	64305680	-0.269988	0.787169	0.999667	promoter:135622	ENST00000405666.5	ESRRA	hg38_genes_promoters
chr11	64305681	-0.677397	0.498154	0.999667	promoter:135622	ENST00000405666.5	ESRRA	hg38_genes_promoters
chr11	64305688	-0.309823	0.756696	0.999667	promoter:135622	ENST00000405666.5	ESRRA	hg38_genes_promoters
chr11	64305689	0.0289148	0.976933	0.999667	promoter:135622	ENST00000405666.5	ESRRA	hg38_genes_promoters
chr11	64305693	0.00625254	0.995011	0.999667	promoter:135622	ENST00000405666.5	ESRRA	hg38_genes_promoters
chr11	64305694	0.0362591	0.971076	0.999667	promoter:135622	ENST00000405666.5	ESRRA	hg38_genes_promoters
chr11	64305697	-0.309718	0.756776	0.999667	promoter:135622	ENST00000405666.5	ESRRA	hg38_genes_promoters
chr11	64305698	0.485183	0.627547	0.999667	promoter:135622	ENST00000405666.5	ESRRA	hg38_genes_promoters
chr11	64305714	-0.303975	0.761147	0.999667	promoter:135622	ENST00000405666.5	ESRRA	hg38_genes_promoters
chr11	64305715	0.0220814	0.982383	0.999667	promoter:135622	ENST00000405666.5	ESRRA	hg38_genes_promoters
chr11	64305718	-0.638378	0.523228	0.999667	promoter:135622	ENST00000405666.5	ESRRA	hg38_genes_promoters
chr11	64305719	-0.260741	0.794292	0.999667	promoter:135622	ENST00000405666.5	ESRRA	hg38_genes_promoters
chr11	64305720	-0.631607	0.527644	0.999667	promoter:135622	ENST00000405666.5	ESRRA	hg38_genes_promoters
chr11	64305721	0.325487	0.744812	0.999667	promoter:135622	ENST00000405666.5	ESRRA	hg38_genes_promoters
chr11	64305726	-1.2089	0.2267	0.999667	promoter:135622	ENST00000405666.5	ESRRA	hg38_genes_promoters
chr11	64305727	0.438017	0.661374	0.999667	promoter:135622	ENST00000405666.5	ESRRA	hg38_genes_promoters
chr11	64305740	-0.337696	0.735592	0.999667	promoter:135622	ENST00000405666.5	ESRRA	hg38_genes_promoters
chr11	64305741	0.0458223	0.963452	0.999667	promoter:135622	ENST00000405666.5	ESRRA	hg38_genes_promoters
chr11	64305746	-1.19865	0.230666	0.999667	promoter:135622	ENST00000405666.5	ESRRA	hg38_genes_promoters
chr11	64305747	0.0378608	0.969799	0.999667	promoter:135622	ENST00000405666.5	ESRRA	hg38_genes_promoters
chr11	64305756	-0.10257	0.918305	0.999667	promoter:135622	ENST00000405666.5	ESRRA	hg38_genes_promoters
chr11	64305757	0.0571078	0.954459	0.999667	promoter:135622	ENST00000405666.5	ESRRA	hg38_genes_promoters
chr11	64305784	-0.212023	0.832089	0.999667	promoter:135622	ENST00000405666.5	ESRRA	hg38_genes_promoters
chr11	64305785	0.590732	0.5547	0.999667	promoter:135622	ENST00000405666.5	ESRRA	hg38_genes_promoters
chr11	64305786	-0.20288	0.839229	0.999667	promoter:135622	ENST00000405666.5	ESRRA	hg38_genes_promoters
chr11	64305798	1.04146	0.297663	0.999667	promoter:135622	ENST00000405666.5	ESRRA	hg38_genes_promoters
chr11	64305799	-1.00634	0.314252	0.999667	promoter:135622	ENST00000405666.5	ESRRA	hg38_genes_promoters
chr11	64305802	-0.263836	0.791906	0.999667	promoter:135622	ENST00000405666.5	ESRRA	hg38_genes_promoters
chr11	64305803	0.0547263	0.956357	0.999667	promoter:135622	ENST00000405666.5	ESRRA	hg38_genes_promoters
chr11	64305804	-0.286163	0.774753	0.999667	promoter:135622	ENST00000405666.5	ESRRA	hg38_genes_promoters
chr11	64305805	0.390733	0.695995	0.999667	promoter:135622	ENST00000405666.5	ESRRA	hg38_genes_promoters
chr11	64305815	-0.109205	0.91304	0.999667	promoter:135622	ENST00000405666.5	ESRRA	hg38_genes_promoters
chr11	64305816	0.350476	0.725981	0.999667	promoter:135622	ENST00000405666.5	ESRRA	hg38_genes_promoters
chr11	64305819	0.416522	0.677028	0.999667	promoter:135622	ENST00000405666.5	ESRRA	hg38_genes_promoters
chr11	64305820	0.312006	0.755036	0.999667	promoter:135622	ENST00000405666.5	ESRRA	hg38_genes_promoters
chr11	64305824	0.0336922	0.973123	0.999667	promoter:135622	ENST00000405666.5	ESRRA	hg38_genes_promoters
chr11	64305825	-0.201024	0.84068	0.999667	promoter:135622	ENST00000405666.5	ESRRA	hg38_genes_promoters
chr11	64305835	1.00043	0.317102	0.999667	promoter:135622	ENST00000405666.5	ESRRA	hg38_genes_promoters
chr11	64305836	0.0483145	0.961466	0.999667	promoter:135622	ENST00000405666.5	ESRRA	hg38_genes_promoters
chr11	64305842	-0.28972	0.772031	0.999667	promoter:135622	ENST00000405666.5	ESRRA	hg38_genes_promoters
chr11	64305843	0.0674966	0.946186	0.999667	promoter:135622	ENST00000405666.5	ESRRA	hg38_genes_promoters
chr11	64305859	0.348222	0.727674	0.999667	promoter:135622	ENST00000405666.5	ESRRA	hg38_genes_promoters
chr11	64305860	0.616439	0.537605	0.999667	promoter:135622	ENST00000405666.5	ESRRA	hg38_genes_promoters
chr11	64305866	0.0272265	0.978279	0.999667	promoter:135622	ENST00000405666.5	ESRRA	hg38_genes_promoters
chr11	64305867	0.932535	0.35106	0.999667	promoter:135622	ENST00000405666.5	ESRRA	hg38_genes_promoters
chr11	64305881	-1.04948	0.293957	0.999667	promoter:135622	ENST00000405666.5	ESRRA	hg38_genes_promoters
chr11	64305882	0.629728	0.528872	0.999667	promoter:135622	ENST00000405666.5	ESRRA	hg38_genes_promoters
chr11	64305888	-0.915461	0.35995	0.999667	promoter:135622	ENST00000405666.5	ESRRA	hg38_genes_promoters
chr11	64305889	0.361133	0.718	0.999667	promoter:135622	ENST00000405666.5	ESRRA	hg38_genes_promoters
chr11	64305908	0.0425563	0.966055	0.999667	promoter:135622	ENST00000405666.5	ESRRA	hg38_genes_promoters
chr11	64305909	0.334781	0.73779	0.999667	promoter:135622	ENST00000405666.5	ESRRA	hg38_genes_promoters
chr11	64305915	0.35174	0.725033	0.999667	promoter:135622	ENST00000405666.5	ESRRA	hg38_genes_promoters
chr11	64305916	0.914138	0.360644	0.999667	promoter:135622	ENST00000405666.5	ESRRA	hg38_genes_promoters
chr11	64305918	-0.0997599	0.920535	0.999667	promoter:135622	ENST00000405666.5	ESRRA	hg38_genes_promoters
chr11	64305919	0.349591	0.726646	0.999667	promoter:135622	ENST00000405666.5	ESRRA	hg38_genes_promoters
chr11	64305922	-0.56185	0.574218	0.999667	promoter:135622	ENST00000405666.5	ESRRA	hg38_genes_promoters
chr11	64305923	0.945761	0.34427	0.999667	promoter:135622	ENST00000405666.5	ESRRA	hg38_genes_promoters
chr11	64305937	0.06127	0.951144	0.999667	promoter:135622	ENST00000405666.5	ESRRA	hg38_genes_promoters
chr11	64305938	0.675903	0.499102	0.999667	promoter:135622	ENST00000405666.5	ESRRA	hg38_genes_promoters
chr11	64305966	0.190466	0.848944	0.999667	promoter:135622	ENST00000405666.5	ESRRA	hg38_genes_promoters
chr11	64305967	0.379521	0.704301	0.999667	promoter:135622	ENST00000405666.5	ESRRA	hg38_genes_promoters
chr11	64305978	0.462333	0.643843	0.999667	promoter:135622	ENST00000405666.5	ESRRA	hg38_genes_promoters
chr11	64305979	0.373695	0.708632	0.999667	promoter:135622	ENST00000405666.5	ESRRA	hg38_genes_promoters
chr11	64305997	-0.788396	0.430465	0.999667	promoter:135622	ENST00000405666.5	ESRRA	hg38_genes_promoters
chr11	64305998	-0.241563	0.809119	0.999667	promoter:135622	ENST00000405666.5	ESRRA	hg38_genes_promoters
chr11	64306007	-0.685525	0.493013	0.999667	promoter:135622	ENST00000405666.5	ESRRA	hg38_genes_promoters
chr11	64306008	0.64922	0.516196	0.999667	promoter:135622	ENST00000405666.5	ESRRA	hg38_genes_promoters
chr11	64306012	-0.112213	0.910654	0.999667	promoter:135622	ENST00000405666.5	ESRRA	hg38_genes_promoters
chr11	64306013	0.721625	0.470525	0.999667	promoter:135622	ENST00000405666.5	ESRRA	hg38_genes_promoters
chr11	64306030	0.382317	0.702227	0.999667	promoter:135622	ENST00000405666.5	ESRRA	hg38_genes_promoters
chr11	64306031	-0.481832	0.629925	0.999667	promoter:135622	ENST00000405666.5	ESRRA	hg38_genes_promoters
chr11	64306039	0.195355	0.845115	0.999667	promoter:135622	ENST00000405666.5	ESRRA	hg38_genes_promoters
chr11	64306040	0.410182	0.681673	0.999667	promoter:135622	ENST00000405666.5	ESRRA	hg38_genes_promoters
chr11	64306058	0.32219	0.747309	0.999667	promoter:135622	ENST00000405666.5	ESRRA	hg38_genes_promoters
chr11	64306059	-0.219686	0.826115	0.999667	promoter:135622	ENST00000405666.5	ESRRA	hg38_genes_promoters
chr11	64306070	-0.203032	0.83911	0.999667	promoter:135622	ENST00000405666.5	ESRRA	hg38_genes_promoters
chr11	64306071	-0.430773	0.666633	0.999667	promoter:135622	ENST00000405666.5	ESRRA	hg38_genes_promoters
chr11	64306110	-0.393777	0.693746	0.999667	promoter:135622	ENST00000405666.5	ESRRA	hg38_genes_promoters
chr11	64306111	-0.402783	0.687108	0.999667	promoter:135622	ENST00000405666.5	ESRRA	hg38_genes_promoters
chr11	64306118	1.60022	0.10955	0.999667	promoter:135622	ENST00000405666.5	ESRRA	hg38_genes_promoters
chr11	64306119	-0.250435	0.802251	0.999667	promoter:135622	ENST00000405666.5	ESRRA	hg38_genes_promoters
chr11	64306122	0.394846	0.692956	0.999667	promoter:135622	ENST00000405666.5	ESRRA	hg38_genes_promoters
chr11	64306123	-0.761904	0.446117	0.999667	promoter:135622	ENST00000405666.5	ESRRA	hg38_genes_promoters
chr11	64306165	0.410683	0.681305	0.999667	promoter:135622	ENST00000405666.5	ESRRA	hg38_genes_promoters
chr11	64306166	0.738889	0.459975	0.999667	promoter:135622	ENST00000405666.5	ESRRA	hg38_genes_promoters
chr11	64306170	-0.237881	0.811973	0.999667	promoter:135622	ENST00000405666.5	ESRRA	hg38_genes_promoters
chr11	64306171	0.626133	0.531228	0.999667	promoter:135622	ENST00000405666.5	ESRRA	hg38_genes_promoters
chr12	56299387	0.640955	0.521552	0.999667	promoter:150303	ENST00000549565.4	CNPY2-AS1	hg38_genes_promoters
chr12	56299388	-0.946182	0.344056	0.999667	promoter:150303	ENST00000549565.4	CNPY2-AS1	hg38_genes_promoters
chr12	56299417	-1.84684	0.0647698	0.999667	promoter:150303	ENST00000549565.4	CNPY2-AS1	hg38_genes_promoters
chr12	56299418	-0.549908	0.582383	0.999667	promoter:150303	ENST00000549565.4	CNPY2-AS1	hg38_genes_promoters
chr12	56299450	-0.366804	0.713766	0.999667	promoter:150303	ENST00000549565.4	CNPY2-AS1	hg38_genes_promoters
chr12	56299451	0.672361	0.501354	0.999667	promoter:150303	ENST00000549565.4	CNPY2-AS1	hg38_genes_promoters
chr12	56299635	0.492947	0.62205	0.999667	promoter:150303	ENST00000549565.4	CNPY2-AS1	hg38_genes_promoters
chr12	56299636	1.39312	0.163584	0.999667	promoter:150303	ENST00000549565.4	CNPY2-AS1	hg38_genes_promoters
chr12	56299638	-1.02635	0.304728	0.999667	promoter:150303	ENST00000549565.4	CNPY2-AS1	hg38_genes_promoters
chr12	56299639	0.336169	0.736744	0.999667	promoter:150303	ENST00000549565.4	CNPY2-AS1	hg38_genes_promoters
chr12	56299647	-0.823252	0.410365	0.999667	promoter:150303	ENST00000549565.4	CNPY2-AS1	hg38_genes_promoters
chr12	56299648	1.39282	0.163673	0.999667	promoter:150303	ENST00000549565.4	CNPY2-AS1	hg38_genes_promoters
chr12	56299691	0.0723382	0.942333	0.999667	promoter:150303	ENST00000549565.4	CNPY2-AS1	hg38_genes_promoters
chr12	56299692	-0.798057	0.424837	0.999667	promoter:150303	ENST00000549565.4	CNPY2-AS1	hg38_genes_promoters
chr12	56299727	0.355347	0.72233	0.999667	promoter:150303	ENST00000549565.4	CNPY2-AS1	hg38_genes_promoters
chr12	56299728	-0.124231	0.901132	0.999667	promoter:150303	ENST00000549565.4	CNPY2-AS1	hg38_genes_promoters
chr12	56299770	1.26203	0.206939	0.999667	promoter:150303	ENST00000549565.4	CNPY2-AS1	hg38_genes_promoters
chr12	56299771	0.447523	0.654498	0.999667	promoter:150303	ENST00000549565.4	CNPY2-AS1	hg38_genes_promoters
chr12	56299843	0.945116	0.344599	0.999667	promoter:150303	ENST00000549565.4	CNPY2-AS1	hg38_genes_promoters
chr12	56299844	0.410529	0.681418	0.999667	promoter:150303	ENST00000549565.4	CNPY2-AS1	hg38_genes_promoters
chr12	56299867	1.49851	0.134001	0.999667	promoter:150303	ENST00000549565.4	CNPY2-AS1	hg38_genes_promoters
chr12	56299868	0.473661	0.635741	0.999667	promoter:150303	ENST00000549565.4	CNPY2-AS1	hg38_genes_promoters
chr12	56299897	0.240557	0.809898	0.999667	promoter:150303	ENST00000549565.4	CNPY2-AS1	hg38_genes_promoters
chr12	56299898	-0.230603	0.817623	0.999667	promoter:150303	ENST00000549565.4	CNPY2-AS1	hg38_genes_promoters
chr12	56299914	0.621713	0.534131	0.999667	promoter:150303	ENST00000549565.4	CNPY2-AS1	hg38_genes_promoters
chr12	56299915	-0.734014	0.46294	0.999667	promoter:150303	ENST00000549565.4	CNPY2-AS1	hg38_genes_promoters
chr12	56299925	0.0844341	0.932711	0.999667	promoter:150303	ENST00000549565.4	CNPY2-AS1	hg38_genes_promoters
chr12	56299926	0.0419177	0.966564	0.999667	promoter:150303	ENST00000549565.4	CNPY2-AS1	hg38_genes_promoters
chr12	56299927	0.0354856	0.971693	0.999667	promoter:150303	ENST00000549565.4	CNPY2-AS1	hg38_genes_promoters
chr12	56299928	-0.601629	0.547421	0.999667	promoter:150303	ENST00000549565.4	CNPY2-AS1	hg38_genes_promoters
chr12	56299939	0.0301648	0.975936	0.999667	promoter:150303	ENST00000549565.4	CNPY2-AS1	hg38_genes_promoters
chr12	56299940	-0.253708	0.799721	0.999667	promoter:150303	ENST00000549565.4	CNPY2-AS1	hg38_genes_promoters
chr12	56299944	0.573465	0.56633	0.999667	promoter:150303	ENST00000549565.4	CNPY2-AS1	hg38_genes_promoters
chr12	56299945	0.282586	0.777494	0.999667	promoter:150303	ENST00000549565.4	CNPY2-AS1	hg38_genes_promoters
chr12	56299950	0.00800857	0.99361	0.999667	promoter:150303	ENST00000549565.4	CNPY2-AS1	hg38_genes_promoters
chr12	56299951	0.340637	0.733377	0.999667	promoter:150303	ENST00000549565.4	CNPY2-AS1	hg38_genes_promoters
chr12	56299954	-0.378562	0.705013	0.999667	promoter:150303	ENST00000549565.4	CNPY2-AS1	hg38_genes_promoters
chr12	56299955	0.0287567	0.977059	0.999667	promoter:150303	ENST00000549565.4	CNPY2-AS1	hg38_genes_promoters
chr12	56299957	-0.595756	0.551338	0.999667	promoter:150303	ENST00000549565.4	CNPY2-AS1	hg38_genes_promoters
chr12	56299958	-0.470732	0.637832	0.999667	promoter:150303	ENST00000549565.4	CNPY2-AS1	hg38_genes_promoters
chr12	56299990	-0.653775	0.513257	0.999667	promoter:150303	ENST00000549565.4	CNPY2-AS1	hg38_genes_promoters
chr12	56299991	-0.260209	0.794703	0.999667	promoter:150303	ENST00000549565.4	CNPY2-AS1	hg38_genes_promoters
chr12	56299992	-0.348886	0.727175	0.999667	promoter:150303	ENST00000549565.4	CNPY2-AS1	hg38_genes_promoters
chr12	56299993	0.572634	0.566892	0.999667	promoter:150303	ENST00000549565.4	CNPY2-AS1	hg38_genes_promoters
chr12	56300015	-0.269459	0.787576	0.999667	promoter:150303	ENST00000549565.4	CNPY2-AS1	hg38_genes_promoters
chr12	56300016	0.170293	0.86478	0.999667	promoter:150303	ENST00000549565.4	CNPY2-AS1	hg38_genes_promoters
chr12	56300026	-0.213493	0.830943	0.999667	promoter:150303	ENST00000549565.4	CNPY2-AS1	hg38_genes_promoters
chr12	56300027	0.0530396	0.9577	0.999667	promoter:150303	ENST00000549565.4	CNPY2-AS1	hg38_genes_promoters
chr12	56300038	-0.748364	0.45424	0.999667	promoter:150303	ENST00000549565.4	CNPY2-AS1	hg38_genes_promoters
chr12	56300039	-0.079806	0.936392	0.999667	promoter:150303	ENST00000549565.4	CNPY2-AS1	hg38_genes_promoters
chr12	56300055	1.19504	0.232072	0.999667	promoter:150303	ENST00000549565.4	CNPY2-AS1	hg38_genes_promoters
chr12	56300056	-0.70111	0.483234	0.999667	promoter:150303	ENST00000549565.4	CNPY2-AS1	hg38_genes_promoters
chr12	56300057	-0.0437095	0.965136	0.999667	promoter:150303	ENST00000549565.4	CNPY2-AS1	hg38_genes_promoters
chr12	56300058	0.61358	0.539493	0.999667	promoter:150303	ENST00000549565.4	CNPY2-AS1	hg38_genes_promoters
chr12	56300066	-0.201106	0.840616	0.999667	promoter:150303	ENST00000549565.4	CNPY2-AS1	hg38_genes_promoters
chr12	56300067	-0.67957	0.496777	0.999667	promoter:150303	ENST00000549565.4	CNPY2-AS1	hg38_genes_promoters
chr12	56300070	0.0402146	0.967922	0.999667	promoter:150303	ENST00000549565.4	CNPY2-AS1	hg38_genes_promoters
chr12	56300071	0.596054	0.551139	0.999667	promoter:150303	ENST00000549565.4	CNPY2-AS1	hg38_genes_promoters
chr12	56300090	0.0274902	0.978069	0.999667	promoter:150304	ENST00000660360.2	CNPY2-AS1	hg38_genes_promoters
chr12	56300091	0.23525	0.814015	0.999667	promoter:150304	ENST00000660360.2	CNPY2-AS1	hg38_genes_promoters
chr12	56300093	-0.682949	0.494639	0.999667	promoter:150304	ENST00000660360.2	CNPY2-AS1	hg38_genes_promoters
chr12	56300094	-0.0940203	0.925093	0.999667	promoter:150305	ENST00000549860.1	CNPY2-AS1	hg38_genes_promoters
chr12	56300096	-0.199672	0.841737	0.999667	promoter:150305	ENST00000549860.1	CNPY2-AS1	hg38_genes_promoters
chr12	56300097	0.169523	0.865385	0.999667	promoter:150305	ENST00000549860.1	CNPY2-AS1	hg38_genes_promoters
chr12	56300107	0.441887	0.658571	0.999667	promoter:150305	ENST00000549860.1	CNPY2-AS1	hg38_genes_promoters
chr12	56300108	0.036664	0.970753	0.999667	promoter:150305	ENST00000549860.1	CNPY2-AS1	hg38_genes_promoters
chr12	56300111	0.0212107	0.983078	0.999667	promoter:150305	ENST00000549860.1	CNPY2-AS1	hg38_genes_promoters
chr12	56300112	-0.595323	0.551627	0.999667	promoter:150305	ENST00000549860.1	CNPY2-AS1	hg38_genes_promoters
chr12	56300132	0.246958	0.804941	0.999667	promoter:150305	ENST00000549860.1	CNPY2-AS1	hg38_genes_promoters
chr12	56300133	-0.513315	0.607731	0.999667	promoter:150305	ENST00000549860.1	CNPY2-AS1	hg38_genes_promoters
chr12	56300135	1.12795	0.259341	0.999667	promoter:150305	ENST00000549860.1	CNPY2-AS1	hg38_genes_promoters
chr12	56300136	0.0207032	0.983482	0.999667	promoter:150305	ENST00000549860.1	CNPY2-AS1	hg38_genes_promoters
chr12	56300150	0.287912	0.773414	0.999667	promoter:150305	ENST00000549860.1	CNPY2-AS1	hg38_genes_promoters
chr12	56300151	-0.113788	0.909406	0.999667	promoter:150305	ENST00000549860.1	CNPY2-AS1	hg38_genes_promoters
chr12	56300176	-0.275544	0.782899	0.999667	promoter:150305	ENST00000549860.1	CNPY2-AS1	hg38_genes_promoters
chr12	56300177	-0.794377	0.426976	0.999667	promoter:150305	ENST00000549860.1	CNPY2-AS1	hg38_genes_promoters
chr12	56300180	-1.19117	0.233587	0.999667	promoter:150305	ENST00000549860.1	CNPY2-AS1	hg38_genes_promoters
chr12	56300181	-0.893964	0.371341	0.999667	promoter:150305	ENST00000549860.1	CNPY2-AS1	hg38_genes_promoters
chr12	56300184	-0.251999	0.801042	0.999667	promoter:150305	ENST00000549860.1	CNPY2-AS1	hg38_genes_promoters
chr12	56300185	-0.903681	0.366164	0.999667	promoter:150305	ENST00000549860.1	CNPY2-AS1	hg38_genes_promoters
chr12	56300204	-0.478339	0.632409	0.999667	promoter:150305	ENST00000549860.1	CNPY2-AS1	hg38_genes_promoters
chr12	56300205	-0.817941	0.413391	0.999667	promoter:150305	ENST00000549860.1	CNPY2-AS1	hg38_genes_promoters
chr12	56300208	0.542811	0.58726	0.999667	promoter:150305	ENST00000549860.1	CNPY2-AS1	hg38_genes_promoters
chr12	56300209	-0.951877	0.341159	0.999667	promoter:150305	ENST00000549860.1	CNPY2-AS1	hg38_genes_promoters
chr12	56300215	0.250833	0.801943	0.999667	promoter:150305	ENST00000549860.1	CNPY2-AS1	hg38_genes_promoters
chr12	56300216	-1.90316	0.0570195	0.999667	promoter:150305	ENST00000549860.1	CNPY2-AS1	hg38_genes_promoters
chr12	56300252	-0.85196	0.394236	0.999667	promoter:150305	ENST00000549860.1	CNPY2-AS1	hg38_genes_promoters
chr12	56300253	-1.76886	0.076918	0.999667	promoter:150305	ENST00000549860.1	CNPY2-AS1	hg38_genes_promoters
chr12	56300268	0.170954	0.86426	0.999667	promoter:150305	ENST00000549860.1	CNPY2-AS1	hg38_genes_promoters
chr12	56300269	-1.06647	0.286209	0.999667	promoter:150305	ENST00000549860.1	CNPY2-AS1	hg38_genes_promoters
chr12	56300271	0.184682	0.853478	0.999667	promoter:150305	ENST00000549860.1	CNPY2-AS1	hg38_genes_promoters
chr12	56300272	-1.2089	0.226703	0.999667	promoter:150305	ENST00000549860.1	CNPY2-AS1	hg38_genes_promoters
chr12	56300274	-0.641551	0.521165	0.999667	promoter:150305	ENST00000549860.1	CNPY2-AS1	hg38_genes_promoters
chr12	56300275	-1.06033	0.288993	0.999667	promoter:150305	ENST00000549860.1	CNPY2-AS1	hg38_genes_promoters
chr12	56300289	-1.12577	0.260261	0.999667	promoter:150305	ENST00000549860.1	CNPY2-AS1	hg38_genes_promoters
chr12	56300290	-1.47069	0.141375	0.999667	promoter:150305	ENST00000549860.1	CNPY2-AS1	hg38_genes_promoters
chr12	56300291	-0.592574	0.553466	0.999667	promoter:150305	ENST00000549860.1	CNPY2-AS1	hg38_genes_promoters
chr12	56300292	-1.7249	0.0845459	0.999667	promoter:150305	ENST00000549860.1	CNPY2-AS1	hg38_genes_promoters
chr12	56300294	-0.506712	0.612357	0.999667	promoter:150305	ENST00000549860.1	CNPY2-AS1	hg38_genes_promoters
chr12	56300295	-1.33089	0.183226	0.999667	promoter:150305	ENST00000549860.1	CNPY2-AS1	hg38_genes_promoters
chr12	56300297	-0.365229	0.71494	0.999667	promoter:150305	ENST00000549860.1	CNPY2-AS1	hg38_genes_promoters
chr12	56300298	-1.34107	0.179899	0.999667	promoter:150305	ENST00000549860.1	CNPY2-AS1	hg38_genes_promoters
chr12	56300321	-0.342019	0.732336	0.999667	promoter:150305	ENST00000549860.1	CNPY2-AS1	hg38_genes_promoters
chr12	56300322	-0.083784	0.933228	0.999667	promoter:150305	ENST00000549860.1	CNPY2-AS1	hg38_genes_promoters
chr12	56300341	-0.405251	0.685293	0.999667	promoter:150305	ENST00000549860.1	CNPY2-AS1	hg38_genes_promoters
chr12	56300342	-0.463836	0.642765	0.999667	promoter:150305	ENST00000549860.1	CNPY2-AS1	hg38_genes_promoters
chr12	56300346	-0.124112	0.901226	0.999667	promoter:150305	ENST00000549860.1	CNPY2-AS1	hg38_genes_promoters
chr12	56300347	-0.230485	0.817715	0.999667	promoter:150305	ENST00000549860.1	CNPY2-AS1	hg38_genes_promoters
chr12	56300349	0.120114	0.904393	0.999667	promoter:150305	ENST00000549860.1	CNPY2-AS1	hg38_genes_promoters
chr12	56300350	0.0227125	0.98188	0.999667	promoter:150305	ENST00000549860.1	CNPY2-AS1	hg38_genes_promoters
chr12	56300352	0.57796	0.563291	0.999667	promoter:150305	ENST00000549860.1	CNPY2-AS1	hg38_genes_promoters
chr12	56300353	-1.42608	0.153845	0.999667	promoter:150305	ENST00000549860.1	CNPY2-AS1	hg38_genes_promoters
chr12	56300355	-0.244428	0.806899	0.999667	promoter:150305	ENST00000549860.1	CNPY2-AS1	hg38_genes_promoters
chr12	56300356	-0.915641	0.359855	0.999667	promoter:150305	ENST00000549860.1	CNPY2-AS1	hg38_genes_promoters
chr12	56300364	0.544222	0.586289	0.999667	promoter:150305	ENST00000549860.1	CNPY2-AS1	hg38_genes_promoters
chr12	56300365	-1.34055	0.180068	0.999667	promoter:150305	ENST00000549860.1	CNPY2-AS1	hg38_genes_promoters
chr12	56300384	0.0824289	0.934306	0.999667	promoter:150305	ENST00000549860.1	CNPY2-AS1	hg38_genes_promoters
chr12	56300385	-0.993863	0.32029	0.999667	promoter:150305	ENST00000549860.1	CNPY2-AS1	hg38_genes_promoters
chr12	56300395	-0.519087	0.6037	0.999667	promoter:150305	ENST00000549860.1	CNPY2-AS1	hg38_genes_promoters
chr12	56300396	-1.58852	0.112169	0.999667	promoter:150305	ENST00000549860.1	CNPY2-AS1	hg38_genes_promoters
chr12	56300402	-0.0199575	0.984077	0.999667	promoter:150305	ENST00000549860.1	CNPY2-AS1	hg38_genes_promoters
chr12	56300403	-0.972599	0.330752	0.999667	promoter:150305	ENST00000549860.1	CNPY2-AS1	hg38_genes_promoters
chr12	56300408	0.965155	0.334467	0.999667	promoter:150305	ENST00000549860.1	CNPY2-AS1	hg38_genes_promoters
chr12	56300409	0.260934	0.794143	0.999667	promoter:150305	ENST00000549860.1	CNPY2-AS1	hg38_genes_promoters
chr12	56300431	-0.655758	0.51198	0.999667	promoter:150305	ENST00000549860.1	CNPY2-AS1	hg38_genes_promoters
chr12	56300432	-1.30326	0.192486	0.999667	promoter:150305	ENST00000549860.1	CNPY2-AS1	hg38_genes_promoters
chr12	56300437	-0.676912	0.498462	0.999667	promoter:150305	ENST00000549860.1	CNPY2-AS1	hg38_genes_promoters
chr12	56300438	-1.99758	0.0457618	0.999667	promoter:150305	ENST00000549860.1	CNPY2-AS1	hg38_genes_promoters
chr12	56300449	-0.408131	0.683178	0.999667	promoter:150305	ENST00000549860.1	CNPY2-AS1	hg38_genes_promoters
chr12	56300450	-0.220185	0.825727	0.999667	promoter:150305	ENST00000549860.1	CNPY2-AS1	hg38_genes_promoters
chr12	56300460	-0.760703	0.446835	0.999667	promoter:150305	ENST00000549860.1	CNPY2-AS1	hg38_genes_promoters
chr12	56300461	-0.796083	0.425984	0.999667	promoter:150305	ENST00000549860.1	CNPY2-AS1	hg38_genes_promoters
chr12	56300465	-0.567824	0.570154	0.999667	promoter:150305	ENST00000549860.1	CNPY2-AS1	hg38_genes_promoters
chr12	56300466	0.354276	0.723132	0.999667	promoter:150305	ENST00000549860.1	CNPY2-AS1	hg38_genes_promoters
chr12	56300495	-0.568965	0.56938	0.999667	promoter:150305	ENST00000549860.1	CNPY2-AS1	hg38_genes_promoters
chr12	56300496	-0.810725	0.417523	0.999667	promoter:150305	ENST00000549860.1	CNPY2-AS1	hg38_genes_promoters
chr12	56300510	0.566977	0.57073	0.999667	promoter:150305	ENST00000549860.1	CNPY2-AS1	hg38_genes_promoters
chr12	56300511	-0.766358	0.443464	0.999667	promoter:150305	ENST00000549860.1	CNPY2-AS1	hg38_genes_promoters
chr12	56300514	0.350746	0.725779	0.999667	promoter:150305	ENST00000549860.1	CNPY2-AS1	hg38_genes_promoters
chr12	56300515	-0.154512	0.877206	0.999667	promoter:150305	ENST00000549860.1	CNPY2-AS1	hg38_genes_promoters
chr12	56300546	0.160225	0.872704	0.999667	promoter:150305	ENST00000549860.1	CNPY2-AS1	hg38_genes_promoters
chr12	56300547	-0.201573	0.840251	0.999667	promoter:150305	ENST00000549860.1	CNPY2-AS1	hg38_genes_promoters
chr12	56300550	-0.990831	0.321768	0.999667	promoter:150305	ENST00000549860.1	CNPY2-AS1	hg38_genes_promoters
chr12	56300551	-0.52053	0.602694	0.999667	promoter:150305	ENST00000549860.1	CNPY2-AS1	hg38_genes_promoters
chr12	56300560	-1.3532	0.175991	0.999667	promoter:150305	ENST00000549860.1	CNPY2-AS1	hg38_genes_promoters
chr12	56300561	-0.25942	0.795312	0.999667	promoter:150305	ENST00000549860.1	CNPY2-AS1	hg38_genes_promoters
chr12	56300649	0.114185	0.909091	0.999667	promoter:150305	ENST00000549860.1	CNPY2-AS1	hg38_genes_promoters
chr12	56300650	0.123196	0.901952	0.999667	promoter:150305	ENST00000549860.1	CNPY2-AS1	hg38_genes_promoters
chr12	56300665	-0.586603	0.557471	0.999667	promoter:150305	ENST00000549860.1	CNPY2-AS1	hg38_genes_promoters
chr12	56300666	0.615438	0.538265	0.999667	promoter:150305	ENST00000549860.1	CNPY2-AS1	hg38_genes_promoters
chr12	56300677	0.462962	0.643392	0.999667	promoter:150305	ENST00000549860.1	CNPY2-AS1	hg38_genes_promoters
chr12	56300678	0.602329	0.546955	0.999667	promoter:150305	ENST00000549860.1	CNPY2-AS1	hg38_genes_promoters
chr12	56300706	0.72644	0.467569	0.999667	promoter:150305	ENST00000549860.1	CNPY2-AS1	hg38_genes_promoters
chr12	56300707	-0.346443	0.72901	0.999667	promoter:150305	ENST00000549860.1	CNPY2-AS1	hg38_genes_promoters
chr12	56300749	0.850007	0.395321	0.999667	promoter:157154	ENST00000549143.5	CS	hg38_genes_promoters
chr12	56300750	0.619043	0.535888	0.999667	promoter:157154	ENST00000549143.5	CS	hg38_genes_promoters
chr12	56300757	0.410495	0.681443	0.999667	promoter:157154	ENST00000549143.5	CS	hg38_genes_promoters
chr12	56300758	0.494725	0.620794	0.999667	promoter:157154	ENST00000549143.5	CS	hg38_genes_promoters
chr12	56300759	-0.143699	0.885738	0.999667	promoter:157154	ENST00000549143.5	CS	hg38_genes_promoters
chr12	56300760	0.468238	0.639614	0.999667	promoter:157154	ENST00000549143.5	CS	hg38_genes_promoters
chr12	56300795	-0.738412	0.460264	0.999667	promoter:157154	ENST00000549143.5	CS	hg38_genes_promoters
chr12	56300796	0.433617	0.664567	0.999667	promoter:157154	ENST00000549143.5	CS	hg38_genes_promoters
chr12	56300851	-0.425159	0.670721	0.999667	promoter:157154	ENST00000549143.5	CS	hg38_genes_promoters
chr12	56300852	-0.523539	0.600599	0.999667	promoter:157154	ENST00000549143.5	CS	hg38_genes_promoters
chr12	56300883	0.18367	0.854272	0.999667	promoter:157154	ENST00000549143.5	CS	hg38_genes_promoters
chr12	56300884	0.678214	0.497636	0.999667	promoter:157154	ENST00000549143.5	CS	hg38_genes_promoters
chr12	56300908	-0.158571	0.874007	0.999667	promoter:157154	ENST00000549143.5	CS	hg38_genes_promoters
chr12	56300909	0.925649	0.354628	0.999667	promoter:157154	ENST00000549143.5	CS	hg38_genes_promoters
chr12	56301005	0.432938	0.66506	0.999667	promoter:157154	ENST00000549143.5	CS	hg38_genes_promoters
chr12	56301006	0.42307	0.672244	0.999667	promoter:157154	ENST00000549143.5	CS	hg38_genes_promoters
chr12	56301027	1.464	0.143193	0.999667	promoter:157154	ENST00000549143.5	CS	hg38_genes_promoters
chr12	56301028	0.503351	0.614718	0.999667	promoter:157154	ENST00000549143.5	CS	hg38_genes_promoters
chr12	56301082	1.4962	0.1346	0.999667	promoter:157154	ENST00000549143.5	CS	hg38_genes_promoters
chr12	56301083	1.29293	0.196034	0.999667	promoter:157154	ENST00000549143.5	CS	hg38_genes_promoters
chr12	56301130	-0.00850543	0.993214	0.999667	promoter:157154	ENST00000549143.5	CS	hg38_genes_promoters
chr12	56301131	-0.831949	0.405438	0.999667	promoter:157154	ENST00000549143.5	CS	hg38_genes_promoters
chr12	56301148	0.240195	0.810179	0.999667	promoter:157154	ENST00000549143.5	CS	hg38_genes_promoters
chr12	56301149	0.0538166	0.957081	0.999667	promoter:157154	ENST00000549143.5	CS	hg38_genes_promoters
chr12	57236324	0.469142	0.638968	0.999667	exon:1045054	ENST00000555173.1	NDUFA4L2	hg38_genes_exons
chr12	57236325	0.619322	0.535705	0.999667	exon:1045054	ENST00000555173.1	NDUFA4L2	hg38_genes_exons
chr12	57236335	0.47462	0.635058	0.999667	exon:1045054	ENST00000555173.1	NDUFA4L2	hg38_genes_exons
chr12	57236336	0.451993	0.651274	0.999667	exon:1045054	ENST00000555173.1	NDUFA4L2	hg38_genes_exons
chr12	57236338	-1.89812	0.0576797	0.999667	exon:1045054	ENST00000555173.1	NDUFA4L2	hg38_genes_exons
chr12	57236339	0.288269	0.773141	0.999667	exon:1045054	ENST00000555173.1	NDUFA4L2	hg38_genes_exons
chr12	57236341	1.86329	0.0624214	0.999667	exon:1045054	ENST00000555173.1	NDUFA4L2	hg38_genes_exons
chr12	57236342	0.977987	0.328081	0.999667	exon:1045054	ENST00000555173.1	NDUFA4L2	hg38_genes_exons
chr12	57236358	1.20249	0.229175	0.999667	exon:1045054	ENST00000555173.1	NDUFA4L2	hg38_genes_exons
chr12	57236359	-0.0640539	0.948927	0.999667	exon:1045054	ENST00000555173.1	NDUFA4L2	hg38_genes_exons
chr12	57236367	1.53917	0.123763	0.999667	exon:1045054	ENST00000555173.1	NDUFA4L2	hg38_genes_exons
chr12	57236368	0.422458	0.67269	0.999667	exon:1045054	ENST00000555173.1	NDUFA4L2	hg38_genes_exons
chr12	57236369	1.18669	0.23535	0.999667	exon:1045054	ENST00000555173.1	NDUFA4L2	hg38_genes_exons
chr12	57236370	1.51178	0.13059	0.999667	exon:1045054	ENST00000555173.1	NDUFA4L2	hg38_genes_exons
chr12	57236376	0.305626	0.759889	0.999667	exon:1045054	ENST00000555173.1	NDUFA4L2	hg38_genes_exons
chr12	57236377	-0.149752	0.880961	0.999667	exon:1045054	ENST00000555173.1	NDUFA4L2	hg38_genes_exons
chr12	57236388	0.642445	0.520584	0.999667	exon:1045054	ENST00000555173.1	NDUFA4L2	hg38_genes_exons
chr12	57236389	-0.166103	0.868076	0.999667	exon:1045054	ENST00000555173.1	NDUFA4L2	hg38_genes_exons
chr12	57236409	-0.140867	0.887975	0.999667	exon:1045054	ENST00000555173.1	NDUFA4L2	hg38_genes_exons
chr12	57236410	-0.542852	0.587232	0.999667	exon:1045054	ENST00000555173.1	NDUFA4L2	hg38_genes_exons
chr12	57236433	0.0489848	0.960931	0.999667	exon:1045054	ENST00000555173.1	NDUFA4L2	hg38_genes_exons
chr12	57236434	-0.957707	0.338211	0.999667	exon:1045054	ENST00000555173.1	NDUFA4L2	hg38_genes_exons
chr12	57236476	0.565148	0.571973	0.999667	exon:1045054	ENST00000555173.1	NDUFA4L2	hg38_genes_exons
chr12	57236477	0.0485687	0.961263	0.999667	exon:1045054	ENST00000555173.1	NDUFA4L2	hg38_genes_exons
chr12	57236480	1.7668	0.0772614	0.999667	exon:1045054	ENST00000555173.1	NDUFA4L2	hg38_genes_exons
chr12	57236481	0.454664	0.649351	0.999667	exon:1045054	ENST00000555173.1	NDUFA4L2	hg38_genes_exons
chr12	57236489	0.249872	0.802686	0.999667	exon:1045054	ENST00000555173.1	NDUFA4L2	hg38_genes_exons
chr12	57236490	-0.00899799	0.992821	0.999667	exon:1045054	ENST00000555173.1	NDUFA4L2	hg38_genes_exons
chr12	57236511	0.707845	0.479042	0.999667	exon:1045054	ENST00000555173.1	NDUFA4L2	hg38_genes_exons
chr12	57236512	-0.2168	0.828365	0.999667	exon:1045054	ENST00000555173.1	NDUFA4L2	hg38_genes_exons
chr12	57236529	-0.747202	0.454941	0.999667	exon:1045054	ENST00000555173.1	NDUFA4L2	hg38_genes_exons
chr12	57236530	0.732465	0.463885	0.999667	exon:1045054	ENST00000555173.1	NDUFA4L2	hg38_genes_exons
chr12	57236566	1.01853	0.308424	0.999667	exon:1045054	ENST00000555173.1	NDUFA4L2	hg38_genes_exons
chr12	57236567	-1.16548	0.243825	0.999667	exon:1045054	ENST00000555173.1	NDUFA4L2	hg38_genes_exons
chr12	57236582	-0.331598	0.740193	0.999667	exon:1045054	ENST00000555173.1	NDUFA4L2	hg38_genes_exons
chr12	57236583	-0.0565815	0.954879	0.999667	exon:1045054	ENST00000555173.1	NDUFA4L2	hg38_genes_exons
chr12	57236597	-0.607234	0.543696	0.999667	exon:1045045	ENST00000554503.6	NDUFA4L2	hg38_genes_exons
chr12	57236598	0.87016	0.384213	0.999667	exon:1045045	ENST00000554503.6	NDUFA4L2	hg38_genes_exons
chr12	57236600	0.0621565	0.950438	0.999667	exon:1045045	ENST00000554503.6	NDUFA4L2	hg38_genes_exons
chr12	57236601	-0.271767	0.785802	0.999667	exon:1045045	ENST00000554503.6	NDUFA4L2	hg38_genes_exons
chr12	57236608	0.898505	0.368917	0.999667	exon:1045045	ENST00000554503.6	NDUFA4L2	hg38_genes_exons
chr12	57236609	-0.0667213	0.946804	0.999667	exon:1045045	ENST00000554503.6	NDUFA4L2	hg38_genes_exons
chr12	57236615	-0.0622106	0.950395	0.999667	exon:1045045	ENST00000554503.6	NDUFA4L2	hg38_genes_exons
chr12	57236616	-0.372148	0.709783	0.999667	exon:1045045	ENST00000554503.6	NDUFA4L2	hg38_genes_exons
chr12	57236620	-0.174715	0.861304	0.999667	exon:1045045	ENST00000554503.6	NDUFA4L2	hg38_genes_exons
chr12	57236621	-0.0231207	0.981554	0.999667	exon:1045045	ENST00000554503.6	NDUFA4L2	hg38_genes_exons
chr12	57236634	-1.07307	0.283238	0.999667	exon:1045045	ENST00000554503.6	NDUFA4L2	hg38_genes_exons
chr12	57236635	-0.671198	0.502094	0.999667	exon:1045045	ENST00000554503.6	NDUFA4L2	hg38_genes_exons
chr12	57236639	-0.00268878	0.997855	0.999667	exon:1045045	ENST00000554503.6	NDUFA4L2	hg38_genes_exons
chr12	57236640	0.0488397	0.961047	0.999667	exon:1045045	ENST00000554503.6	NDUFA4L2	hg38_genes_exons
chr12	57236666	0.822279	0.410918	0.999667	exon:1045045	ENST00000554503.6	NDUFA4L2	hg38_genes_exons
chr12	57236667	-0.790044	0.429502	0.999667	exon:1045045	ENST00000554503.6	NDUFA4L2	hg38_genes_exons
chr12	57236673	-0.290706	0.771276	0.999667	exon:1045045	ENST00000554503.6	NDUFA4L2	hg38_genes_exons
chr12	57236674	-1.14426	0.252517	0.999667	exon:1045045	ENST00000554503.6	NDUFA4L2	hg38_genes_exons
chr12	57236685	-0.264171	0.791648	0.999667	intron:887616	ENST00000554503.6	NDUFA4L2	hg38_genes_introns
chr12	57236686	0.685779	0.492853	0.999667	intron:887616	ENST00000554503.6	NDUFA4L2	hg38_genes_introns
chr12	57236687	-0.0950549	0.924271	0.999667	intron:887616	ENST00000554503.6	NDUFA4L2	hg38_genes_introns
chr12	57236725	-1.169	0.242402	0.999667	intron:887616	ENST00000554503.6	NDUFA4L2	hg38_genes_introns
chr12	57236726	-0.91595	0.359693	0.999667	intron:887616	ENST00000554503.6	NDUFA4L2	hg38_genes_introns
chr12	57236777	1.42671	0.153664	0.999667	intron:887616	ENST00000554503.6	NDUFA4L2	hg38_genes_introns
chr12	57236778	-0.434008	0.664283	0.999667	intron:887616	ENST00000554503.6	NDUFA4L2	hg38_genes_introns
chr12	57236847	-0.442634	0.658031	0.999667	intron:887616	ENST00000554503.6	NDUFA4L2	hg38_genes_introns
chr12	57236848	0.548108	0.583618	0.999667	intron:887616	ENST00000554503.6	NDUFA4L2	hg38_genes_introns
chr12	57236851	-1.08063	0.279863	0.999667	intron:887616	ENST00000554503.6	NDUFA4L2	hg38_genes_introns
chr12	57236852	-0.603746	0.546012	0.999667	intron:887616	ENST00000554503.6	NDUFA4L2	hg38_genes_introns
chr12	57236886	-0.194128	0.846076	0.999667	intron:887616	ENST00000554503.6	NDUFA4L2	hg38_genes_introns
chr12	57236887	0.382481	0.702104	0.999667	intron:887616	ENST00000554503.6	NDUFA4L2	hg38_genes_introns
chr12	57236891	-2.30211	0.0213291	0.999667	intron:887616	ENST00000554503.6	NDUFA4L2	hg38_genes_introns
chr12	57236892	-0.155549	0.876388	0.999667	intron:887616	ENST00000554503.6	NDUFA4L2	hg38_genes_introns
chr12	57236930	0.295575	0.767555	0.999667	intron:887616	ENST00000554503.6	NDUFA4L2	hg38_genes_introns
chr12	57236931	0.257107	0.797096	0.999667	intron:887616	ENST00000554503.6	NDUFA4L2	hg38_genes_introns
chr12	57237032	0.318741	0.749923	0.999667	exon:1045044	ENST00000554503.6	NDUFA4L2	hg38_genes_exons
chr12	57237033	-0.359512	0.719212	0.999667	exon:1045044	ENST00000554503.6	NDUFA4L2	hg38_genes_exons
chr12	57237051	0.684553	0.493626	0.999667	exon:1045044	ENST00000554503.6	NDUFA4L2	hg38_genes_exons
chr12	57237052	-1.00592	0.314452	0.999667	exon:1045044	ENST00000554503.6	NDUFA4L2	hg38_genes_exons
chr12	57237060	-1.57803	0.114558	0.999667	exon:1045044	ENST00000554503.6	NDUFA4L2	hg38_genes_exons
chr12	57237061	-1.54617	0.122063	0.999667	exon:1045044	ENST00000554503.6	NDUFA4L2	hg38_genes_exons
chr12	57237088	0.0888788	0.929178	0.999667	promoter:157435	ENST00000554688.1	NDUFA4L2	hg38_genes_promoters
chr12	57237089	0.464855	0.642035	0.999667	promoter:157435	ENST00000554688.1	NDUFA4L2	hg38_genes_promoters
chr12	57237148	-0.269979	0.787176	0.999667	promoter:157431	ENST00000554503.6	NDUFA4L2	hg38_genes_promoters
chr12	57237149	-1.43635	0.150902	0.999667	promoter:157431	ENST00000554503.6	NDUFA4L2	hg38_genes_promoters
chr12	57237204	-0.191694	0.847982	0.999667	promoter:157431	ENST00000554503.6	NDUFA4L2	hg38_genes_promoters
chr12	57237205	-0.2706	0.786699	0.999667	promoter:157431	ENST00000554503.6	NDUFA4L2	hg38_genes_promoters
chr12	57237310	0.00718714	0.994266	0.999667	promoter:157431	ENST00000554503.6	NDUFA4L2	hg38_genes_promoters
chr12	57237311	-0.558283	0.576651	0.999667	promoter:157431	ENST00000554503.6	NDUFA4L2	hg38_genes_promoters
chr12	57237551	-0.974029	0.330042	0.999667	promoter:157431	ENST00000554503.6	NDUFA4L2	hg38_genes_promoters
chr12	57237552	-0.733548	0.463224	0.999667	promoter:157431	ENST00000554503.6	NDUFA4L2	hg38_genes_promoters
chr12	57240622	-1.21292	0.22516	0.999667	1to5kb:157431	ENST00000554503.6	NDUFA4L2	hg38_genes_1to5kb
chr12	57240623	-0.0781417	0.937715	0.999667	1to5kb:157431	ENST00000554503.6	NDUFA4L2	hg38_genes_1to5kb
chr12	57240625	0.128997	0.89736	0.999667	1to5kb:157431	ENST00000554503.6	NDUFA4L2	hg38_genes_1to5kb
chr12	57240626	0.375193	0.707517	0.999667	1to5kb:157431	ENST00000554503.6	NDUFA4L2	hg38_genes_1to5kb
chr12	57240627	0.399582	0.689464	0.999667	1to5kb:157431	ENST00000554503.6	NDUFA4L2	hg38_genes_1to5kb
chr12	57240628	-0.616564	0.537522	0.999667	1to5kb:157431	ENST00000554503.6	NDUFA4L2	hg38_genes_1to5kb
chr12	57240629	-0.956952	0.338592	0.999667	1to5kb:157431	ENST00000554503.6	NDUFA4L2	hg38_genes_1to5kb
chr12	57240630	-0.415184	0.678008	0.999667	1to5kb:157431	ENST00000554503.6	NDUFA4L2	hg38_genes_1to5kb
chr12	57240648	0.174318	0.861616	0.999667	1to5kb:157431	ENST00000554503.6	NDUFA4L2	hg38_genes_1to5kb
chr12	57240649	-0.1131	0.909951	0.999667	1to5kb:157431	ENST00000554503.6	NDUFA4L2	hg38_genes_1to5kb
chr12	57240654	0.256079	0.79789	0.999667	1to5kb:157431	ENST00000554503.6	NDUFA4L2	hg38_genes_1to5kb
chr12	57240655	-0.492569	0.622317	0.999667	1to5kb:157431	ENST00000554503.6	NDUFA4L2	hg38_genes_1to5kb
chr12	57240686	-1.16614	0.24356	0.999667	1to5kb:157431	ENST00000554503.6	NDUFA4L2	hg38_genes_1to5kb
chr12	57240687	-1.34616	0.178251	0.999667	1to5kb:157431	ENST00000554503.6	NDUFA4L2	hg38_genes_1to5kb
chr12	57240692	0.301415	0.763098	0.999667	1to5kb:157431	ENST00000554503.6	NDUFA4L2	hg38_genes_1to5kb
chr12	57240693	-0.0466916	0.962759	0.999667	promoter:157432	ENST00000393825.5	NDUFA4L2	hg38_genes_promoters
chr12	57240694	-0.0413167	0.967043	0.999667	promoter:157432	ENST00000393825.5	NDUFA4L2	hg38_genes_promoters
chr12	57240695	0.753243	0.451304	0.999667	promoter:157432	ENST00000393825.5	NDUFA4L2	hg38_genes_promoters
chr12	57240714	0.134528	0.892985	0.999667	promoter:157432	ENST00000393825.5	NDUFA4L2	hg38_genes_promoters
chr12	57240715	0.158024	0.874438	0.999667	promoter:157432	ENST00000393825.5	NDUFA4L2	hg38_genes_promoters
chr12	57240756	-0.360915	0.718163	0.999667	promoter:157432	ENST00000393825.5	NDUFA4L2	hg38_genes_promoters
chr12	57240757	-0.929024	0.352877	0.999667	promoter:157432	ENST00000393825.5	NDUFA4L2	hg38_genes_promoters
chr12	57240762	-0.257052	0.797138	0.999667	promoter:157432	ENST00000393825.5	NDUFA4L2	hg38_genes_promoters
chr12	57240763	-1.00396	0.315398	0.999667	promoter:157432	ENST00000393825.5	NDUFA4L2	hg38_genes_promoters
chr12	57240766	-0.00300949	0.997599	0.999667	promoter:157432	ENST00000393825.5	NDUFA4L2	hg38_genes_promoters
chr12	57240767	-0.495916	0.619954	0.999667	promoter:157432	ENST00000393825.5	NDUFA4L2	hg38_genes_promoters
chr12	57240772	0.0466401	0.9628	0.999667	promoter:157432	ENST00000393825.5	NDUFA4L2	hg38_genes_promoters
chr12	57240773	0.624516	0.532289	0.999667	promoter:157432	ENST00000393825.5	NDUFA4L2	hg38_genes_promoters
chr12	57240780	-0.131045	0.89574	0.999667	promoter:157432	ENST00000393825.5	NDUFA4L2	hg38_genes_promoters
chr12	57240781	0.260081	0.794801	0.999667	promoter:157432	ENST00000393825.5	NDUFA4L2	hg38_genes_promoters
chr12	57240782	-0.529404	0.596525	0.999667	promoter:157432	ENST00000393825.5	NDUFA4L2	hg38_genes_promoters
chr12	57240783	0.369132	0.71203	0.999667	promoter:157432	ENST00000393825.5	NDUFA4L2	hg38_genes_promoters
chr12	57240794	-2.0911	0.0365187	0.999667	promoter:157432	ENST00000393825.5	NDUFA4L2	hg38_genes_promoters
chr12	57240795	-0.42434	0.671318	0.999667	promoter:157432	ENST00000393825.5	NDUFA4L2	hg38_genes_promoters
chr12	57240825	0.66897	0.503515	0.999667	promoter:157432	ENST00000393825.5	NDUFA4L2	hg38_genes_promoters
chr12	57240826	-0.750432	0.452995	0.999667	promoter:157432	ENST00000393825.5	NDUFA4L2	hg38_genes_promoters
chr12	57240843	0.108244	0.913802	0.999667	promoter:157432	ENST00000393825.5	NDUFA4L2	hg38_genes_promoters
chr12	57240844	0.495315	0.620378	0.999667	promoter:157432	ENST00000393825.5	NDUFA4L2	hg38_genes_promoters
chr12	57240882	-0.443223	0.657604	0.999667	promoter:157432	ENST00000393825.5	NDUFA4L2	hg38_genes_promoters
chr12	57240883	-0.616795	0.53737	0.999667	promoter:157432	ENST00000393825.5	NDUFA4L2	hg38_genes_promoters
chr12	57240894	-0.857078	0.391402	0.999667	promoter:157432	ENST00000393825.5	NDUFA4L2	hg38_genes_promoters
chr12	57240895	-1.08633	0.277333	0.999667	promoter:157432	ENST00000393825.5	NDUFA4L2	hg38_genes_promoters
chr12	57240945	0.513926	0.607304	0.999667	promoter:157432	ENST00000393825.5	NDUFA4L2	hg38_genes_promoters
chr12	57240946	-0.82044	0.411965	0.999667	promoter:157432	ENST00000393825.5	NDUFA4L2	hg38_genes_promoters
chr12	57240964	-0.677353	0.498182	0.999667	promoter:157432	ENST00000393825.5	NDUFA4L2	hg38_genes_promoters
chr12	57240965	-0.200514	0.841079	0.999667	promoter:157432	ENST00000393825.5	NDUFA4L2	hg38_genes_promoters
chr12	57240967	-0.572184	0.567197	0.999667	promoter:157432	ENST00000393825.5	NDUFA4L2	hg38_genes_promoters
chr12	57240968	-1.07712	0.281428	0.999667	promoter:157432	ENST00000393825.5	NDUFA4L2	hg38_genes_promoters
chr12	57240979	-0.84243	0.399547	0.999667	promoter:157432	ENST00000393825.5	NDUFA4L2	hg38_genes_promoters
chr12	57240980	-1.49936	0.133779	0.999667	promoter:157432	ENST00000393825.5	NDUFA4L2	hg38_genes_promoters
chr12	57241000	-1.59475	0.110768	0.999667	promoter:157432	ENST00000393825.5	NDUFA4L2	hg38_genes_promoters
chr12	57241001	-0.726728	0.467392	0.999667	promoter:157432	ENST00000393825.5	NDUFA4L2	hg38_genes_promoters
chr12	57241072	0.0174967	0.98604	0.999667	promoter:157432	ENST00000393825.5	NDUFA4L2	hg38_genes_promoters
chr12	57241073	-1.18333	0.236677	0.999667	promoter:157432	ENST00000393825.5	NDUFA4L2	hg38_genes_promoters
chr12	57241096	0.299045	0.764906	0.999667	promoter:157432	ENST00000393825.5	NDUFA4L2	hg38_genes_promoters
chr12	57241097	0.298416	0.765385	0.999667	promoter:157432	ENST00000393825.5	NDUFA4L2	hg38_genes_promoters
chr12	57241108	0.915609	0.359872	0.999667	promoter:157432	ENST00000393825.5	NDUFA4L2	hg38_genes_promoters
chr12	57241109	0.00099363	0.999207	0.999667	promoter:157432	ENST00000393825.5	NDUFA4L2	hg38_genes_promoters
chr12	57241160	0.0214413	0.982894	0.999667	promoter:157432	ENST00000393825.5	NDUFA4L2	hg38_genes_promoters
chr12	57241161	0.195316	0.845146	0.999667	promoter:157432	ENST00000393825.5	NDUFA4L2	hg38_genes_promoters
chr12	57241186	-0.243941	0.807277	0.999667	promoter:157432	ENST00000393825.5	NDUFA4L2	hg38_genes_promoters
chr12	57241187	-0.892352	0.372205	0.999667	promoter:157432	ENST00000393825.5	NDUFA4L2	hg38_genes_promoters
chr12	57241236	-0.151969	0.879211	0.999667	promoter:157432	ENST00000393825.5	NDUFA4L2	hg38_genes_promoters
chr12	57241237	-0.585788	0.558018	0.999667	promoter:157432	ENST00000393825.5	NDUFA4L2	hg38_genes_promoters
chr12	57241243	-0.115353	0.908166	0.999667	promoter:157432	ENST00000393825.5	NDUFA4L2	hg38_genes_promoters
chr12	57241244	-0.628806	0.529476	0.999667	promoter:157432	ENST00000393825.5	NDUFA4L2	hg38_genes_promoters
chr12	57241246	0.292655	0.769786	0.999667	promoter:157432	ENST00000393825.5	NDUFA4L2	hg38_genes_promoters
chr12	57241247	-2.10132	0.0356133	0.999667	promoter:157432	ENST00000393825.5	NDUFA4L2	hg38_genes_promoters
chr12	57241249	-0.0472749	0.962294	0.999667	promoter:157432	ENST00000393825.5	NDUFA4L2	hg38_genes_promoters
chr12	57241250	-1.4343	0.151487	0.999667	promoter:157432	ENST00000393825.5	NDUFA4L2	hg38_genes_promoters
chr12	57241275	-0.230133	0.817988	0.999667	promoter:157432	ENST00000393825.5	NDUFA4L2	hg38_genes_promoters
chr12	57241276	-0.784029	0.433023	0.999667	promoter:157432	ENST00000393825.5	NDUFA4L2	hg38_genes_promoters
chr12	57241279	-0.105305	0.916134	0.999667	promoter:157432	ENST00000393825.5	NDUFA4L2	hg38_genes_promoters
chr12	57241280	-0.727763	0.466759	0.999667	promoter:157432	ENST00000393825.5	NDUFA4L2	hg38_genes_promoters
chr12	57241299	0.2618	0.793475	0.999667	promoter:157432	ENST00000393825.5	NDUFA4L2	hg38_genes_promoters
chr12	57241300	-0.387922	0.698074	0.999667	promoter:157432	ENST00000393825.5	NDUFA4L2	hg38_genes_promoters
chr12	57241309	0.747082	0.455014	0.999667	promoter:157432	ENST00000393825.5	NDUFA4L2	hg38_genes_promoters
chr12	57241310	-0.566476	0.57107	0.999667	promoter:157432	ENST00000393825.5	NDUFA4L2	hg38_genes_promoters
chr12	57241347	-0.372412	0.709586	0.999667	promoter:157432	ENST00000393825.5	NDUFA4L2	hg38_genes_promoters
chr12	57241348	-0.0810846	0.935375	0.999667	promoter:157432	ENST00000393825.5	NDUFA4L2	hg38_genes_promoters
chr12	80706526	0.673735	0.50048	0.999667	1to5kb:151385	ENST00000228641.4	MYF6	hg38_genes_1to5kb
chr12	80706527	2.22092	0.0263563	0.999667	1to5kb:151385	ENST00000228641.4	MYF6	hg38_genes_1to5kb
chr12	80706556	1.24069	0.214721	0.999667	1to5kb:151385	ENST00000228641.4	MYF6	hg38_genes_1to5kb
chr12	80706557	1.14231	0.253326	0.999667	1to5kb:151385	ENST00000228641.4	MYF6	hg38_genes_1to5kb
chr12	80706624	1.02392	0.305874	0.999667	1to5kb:151385	ENST00000228641.4	MYF6	hg38_genes_1to5kb
chr12	80706625	-0.0229101	0.981722	0.999667	1to5kb:151385	ENST00000228641.4	MYF6	hg38_genes_1to5kb
chr12	80706983	0.478697	0.632154	0.999667	promoter:151385	ENST00000228641.4	MYF6	hg38_genes_promoters
chr12	80706984	0.904088	0.365949	0.999667	promoter:151385	ENST00000228641.4	MYF6	hg38_genes_promoters
chr12	80707243	0.465631	0.64148	0.999667	promoter:151385	ENST00000228641.4	MYF6	hg38_genes_promoters
chr12	80707244	0.600256	0.548335	0.999667	promoter:151385	ENST00000228641.4	MYF6	hg38_genes_promoters
chr12	80707315	0.32329	0.746476	0.999667	promoter:151385	ENST00000228641.4	MYF6	hg38_genes_promoters
chr12	80707316	-0.0201932	0.983889	0.999667	promoter:151385	ENST00000228641.4	MYF6	hg38_genes_promoters
chr12	80707618	-0.0474739	0.962136	0.999667	promoter:151385	ENST00000228641.4	MYF6	hg38_genes_promoters
chr12	80707619	-0.136829	0.891166	0.999667	promoter:151385	ENST00000228641.4	MYF6	hg38_genes_promoters
chr12	80716429	-0.239641	0.810609	0.999667	promoter:151386	ENST00000228644.4	MYF5	hg38_genes_promoters
chr12	80716430	-0.91912	0.358033	0.999667	promoter:151386	ENST00000228644.4	MYF5	hg38_genes_promoters
chr12	80716461	-0.837754	0.402169	0.999667	promoter:151386	ENST00000228644.4	MYF5	hg38_genes_promoters
chr12	80716462	-0.13067	0.896036	0.999667	promoter:151386	ENST00000228644.4	MYF5	hg38_genes_promoters
chr12	80716521	0.573764	0.566127	0.999667	promoter:151386	ENST00000228644.4	MYF5	hg38_genes_promoters
chr12	80716522	-0.359728	0.71905	0.999667	promoter:151386	ENST00000228644.4	MYF5	hg38_genes_promoters
chr12	80716544	0.0933846	0.925598	0.999667	promoter:151386	ENST00000228644.4	MYF5	hg38_genes_promoters
chr12	80716545	-0.558725	0.576349	0.999667	promoter:151386	ENST00000228644.4	MYF5	hg38_genes_promoters
chr12	80716717	-0.623815	0.532749	0.999667	promoter:151386	ENST00000228644.4	MYF5	hg38_genes_promoters
chr12	80716718	-1.01332	0.310909	0.999667	promoter:151386	ENST00000228644.4	MYF5	hg38_genes_promoters
chr12	80716748	-1.54995	0.121152	0.999667	promoter:151386	ENST00000228644.4	MYF5	hg38_genes_promoters
chr12	80716749	-0.910724	0.362441	0.999667	promoter:151386	ENST00000228644.4	MYF5	hg38_genes_promoters
chr12	80716792	-1.00525	0.314777	0.999667	promoter:151386	ENST00000228644.4	MYF5	hg38_genes_promoters
chr12	80716793	-1.68642	0.0917159	0.999667	promoter:151386	ENST00000228644.4	MYF5	hg38_genes_promoters
chr12	80716815	-0.216786	0.828375	0.999667	promoter:151386	ENST00000228644.4	MYF5	hg38_genes_promoters
chr12	80716816	1.15112	0.249684	0.999667	promoter:151386	ENST00000228644.4	MYF5	hg38_genes_promoters
chr12	80716817	0.277539	0.781366	0.999667	promoter:151386	ENST00000228644.4	MYF5	hg38_genes_promoters
chr12	80716818	-0.206939	0.836057	0.999667	promoter:151386	ENST00000228644.4	MYF5	hg38_genes_promoters
chr12	80716826	-1.72143	0.0851721	0.999667	promoter:151386	ENST00000228644.4	MYF5	hg38_genes_promoters
chr12	80716827	-1.50791	0.131576	0.999667	promoter:151386	ENST00000228644.4	MYF5	hg38_genes_promoters
chr12	80716862	-2.07004	0.0384488	0.999667	promoter:151386	ENST00000228644.4	MYF5	hg38_genes_promoters
chr12	80716863	-1.41284	0.157703	0.999667	promoter:151386	ENST00000228644.4	MYF5	hg38_genes_promoters
chr12	80716874	-1.64758	0.0994389	0.999667	promoter:151386	ENST00000228644.4	MYF5	hg38_genes_promoters
chr12	80716875	-2.25608	0.0240659	0.999667	promoter:151386	ENST00000228644.4	MYF5	hg38_genes_promoters
chr12	80716927	-2.30385	0.0212311	0.999667	5UTR:102622	ENST00000228644.4	MYF5	hg38_genes_5UTRs
chr12	80716928	-2.12068	0.0339487	0.999667	5UTR:102622	ENST00000228644.4	MYF5	hg38_genes_5UTRs
chr12	80716947	-1.271	0.203727	0.999667	5UTR:102622	ENST00000228644.4	MYF5	hg38_genes_5UTRs
chr12	80716948	-0.30589	0.759688	0.999667	5UTR:102622	ENST00000228644.4	MYF5	hg38_genes_5UTRs
chr12	80716952	-1.46652	0.142507	0.999667	5UTR:102622	ENST00000228644.4	MYF5	hg38_genes_5UTRs
chr12	80716953	-2.0401	0.0413402	0.999667	5UTR:102622	ENST00000228644.4	MYF5	hg38_genes_5UTRs
chr12	80716970	-1.56767	0.116959	0.999667	5UTR:102622	ENST00000228644.4	MYF5	hg38_genes_5UTRs
chr12	80716971	-0.743282	0.457311	0.999667	5UTR:102622	ENST00000228644.4	MYF5	hg38_genes_5UTRs
chr12	80716974	-1.77567	0.0757879	0.999667	5UTR:102622	ENST00000228644.4	MYF5	hg38_genes_5UTRs
chr12	80716975	-1.4839	0.137835	0.999667	5UTR:102622	ENST00000228644.4	MYF5	hg38_genes_5UTRs
chr12	80716988	0.568467	0.569718	0.999667	5UTR:102622	ENST00000228644.4	MYF5	hg38_genes_5UTRs
chr12	80716991	0.114326	0.90898	0.999667	5UTR:102622	ENST00000228644.4	MYF5	hg38_genes_5UTRs
chr12	80716992	-0.0128821	0.989722	0.999667	5UTR:102622	ENST00000228644.4	MYF5	hg38_genes_5UTRs
chr12	80716997	-2.54492	0.0109302	0.999667	5UTR:102622	ENST00000228644.4	MYF5	hg38_genes_5UTRs
chr12	80716998	-1.785	0.0742615	0.999667	5UTR:102622	ENST00000228644.4	MYF5	hg38_genes_5UTRs
chr12	80717008	-0.869753	0.384436	0.999667	5UTR:102622	ENST00000228644.4	MYF5	hg38_genes_5UTRs
chr12	80717009	-0.751991	0.452057	0.999667	5UTR:102622	ENST00000228644.4	MYF5	hg38_genes_5UTRs
chr12	80717027	-0.734953	0.462368	0.999667	5UTR:102622	ENST00000228644.4	MYF5	hg38_genes_5UTRs
chr12	80717028	-1.34914	0.177293	0.999667	5UTR:102622	ENST00000228644.4	MYF5	hg38_genes_5UTRs
chr12	80717033	-0.454375	0.649559	0.999667	5UTR:102622	ENST00000228644.4	MYF5	hg38_genes_5UTRs
chr12	80717034	-0.982217	0.325993	0.999667	5UTR:102622	ENST00000228644.4	MYF5	hg38_genes_5UTRs
chr12	80717046	-0.470872	0.637732	0.999667	5UTR:102622	ENST00000228644.4	MYF5	hg38_genes_5UTRs
chr12	80717047	0.127754	0.898344	0.999667	5UTR:102622	ENST00000228644.4	MYF5	hg38_genes_5UTRs
chr12	80717069	-1.37939	0.167776	0.999667	exon:1006399	ENST00000228644.4	MYF5	hg38_genes_exons
chr12	80717070	-0.703414	0.481798	0.999667	exon:1006399	ENST00000228644.4	MYF5	hg38_genes_exons
chr12	80717111	-1.3349	0.18191	0.999667	exon:1006399	ENST00000228644.4	MYF5	hg38_genes_exons
chr12	80717112	-1.62623	0.103901	0.999667	exon:1006399	ENST00000228644.4	MYF5	hg38_genes_exons
chr12	80717114	-0.775049	0.438311	0.999667	exon:1006399	ENST00000228644.4	MYF5	hg38_genes_exons
chr12	80717115	-0.701586	0.482937	0.999667	exon:1006399	ENST00000228644.4	MYF5	hg38_genes_exons
chr12	80717128	-1.19581	0.231772	0.999667	exon:1006399	ENST00000228644.4	MYF5	hg38_genes_exons
chr12	80717129	-0.847262	0.396849	0.999667	exon:1006399	ENST00000228644.4	MYF5	hg38_genes_exons
chr12	80717135	0.0479575	0.96175	0.999667	exon:1006399	ENST00000228644.4	MYF5	hg38_genes_exons
chr12	80717136	-0.600127	0.548422	0.999667	exon:1006399	ENST00000228644.4	MYF5	hg38_genes_exons
chr12	80717153	-1.39292	0.163643	0.999667	exon:1006399	ENST00000228644.4	MYF5	hg38_genes_exons
chr12	80717154	-0.0749383	0.940264	0.999667	exon:1006399	ENST00000228644.4	MYF5	hg38_genes_exons
chr12	80717164	-1.28468	0.198905	0.999667	exon:1006399	ENST00000228644.4	MYF5	hg38_genes_exons
chr12	80717165	-0.0840631	0.933006	0.999667	exon:1006399	ENST00000228644.4	MYF5	hg38_genes_exons
chr12	80717166	-0.501689	0.615886	0.999667	exon:1006399	ENST00000228644.4	MYF5	hg38_genes_exons
chr12	80717167	-0.0379823	0.969702	0.999667	exon:1006399	ENST00000228644.4	MYF5	hg38_genes_exons
chr12	80717180	0.187209	0.851497	0.999667	exon:1006399	ENST00000228644.4	MYF5	hg38_genes_exons
chr12	80717181	-0.775002	0.438338	0.999667	exon:1006399	ENST00000228644.4	MYF5	hg38_genes_exons
chr12	80717185	-0.106166	0.915451	0.999667	exon:1006399	ENST00000228644.4	MYF5	hg38_genes_exons
chr12	80717186	0.734158	0.462852	0.999667	exon:1006399	ENST00000228644.4	MYF5	hg38_genes_exons
chr12	80717219	-0.539883	0.589278	0.999667	exon:1006399	ENST00000228644.4	MYF5	hg38_genes_exons
chr12	80717220	0.239965	0.810357	0.999667	exon:1006399	ENST00000228644.4	MYF5	hg38_genes_exons
chr12	80717225	-1.90296	0.0570458	0.999667	exon:1006399	ENST00000228644.4	MYF5	hg38_genes_exons
chr12	80717226	-0.118329	0.905807	0.999667	exon:1006399	ENST00000228644.4	MYF5	hg38_genes_exons
chr12	80717229	-0.673507	0.500625	0.999667	exon:1006399	ENST00000228644.4	MYF5	hg38_genes_exons
chr12	80717230	-0.0608731	0.95146	0.999667	exon:1006399	ENST00000228644.4	MYF5	hg38_genes_exons
chr12	80717233	-0.847706	0.396602	0.999667	exon:1006399	ENST00000228644.4	MYF5	hg38_genes_exons
chr12	80717234	1.00211	0.31629	0.999667	exon:1006399	ENST00000228644.4	MYF5	hg38_genes_exons
chr12	80717240	-0.297657	0.765965	0.999667	exon:1006399	ENST00000228644.4	MYF5	hg38_genes_exons
chr12	80717241	0.393887	0.693665	0.999667	exon:1006399	ENST00000228644.4	MYF5	hg38_genes_exons
chr12	80717313	-0.337147	0.736006	0.999667	exon:1006399	ENST00000228644.4	MYF5	hg38_genes_exons
chr12	80717314	-0.408285	0.683065	0.999667	exon:1006399	ENST00000228644.4	MYF5	hg38_genes_exons
chr12	80717316	0.649487	0.516024	0.999667	exon:1006399	ENST00000228644.4	MYF5	hg38_genes_exons
chr12	80717317	1.52266	0.127844	0.999667	exon:1006399	ENST00000228644.4	MYF5	hg38_genes_exons
chr12	80717334	-0.264907	0.791081	0.999667	exon:1006399	ENST00000228644.4	MYF5	hg38_genes_exons
chr12	80717335	-0.450371	0.652443	0.999667	exon:1006399	ENST00000228644.4	MYF5	hg38_genes_exons
chr12	80717336	0.247236	0.804726	0.999667	exon:1006399	ENST00000228644.4	MYF5	hg38_genes_exons
chr12	80717337	1.13962	0.254446	0.999667	exon:1006399	ENST00000228644.4	MYF5	hg38_genes_exons
chr12	80717340	0.41923	0.675048	0.999667	exon:1006399	ENST00000228644.4	MYF5	hg38_genes_exons
chr12	80717341	0.000439504	0.999649	0.999667	exon:1006399	ENST00000228644.4	MYF5	hg38_genes_exons
chr12	80717346	-0.924846	0.355046	0.999667	exon:1006399	ENST00000228644.4	MYF5	hg38_genes_exons
chr12	80717347	-0.0808956	0.935525	0.999667	exon:1006399	ENST00000228644.4	MYF5	hg38_genes_exons
chr13	40598209	0.248504	0.803744	0.999667	intron:921616	ENST00000636651.2	FOXO1	hg38_genes_introns
chr13	40598210	0.740762	0.458837	0.999667	intron:921616	ENST00000636651.2	FOXO1	hg38_genes_introns
chr13	40598452	-0.882106	0.37772	0.999667	intron:921616	ENST00000636651.2	FOXO1	hg38_genes_introns
chr13	40598453	-1.404	0.160318	0.999667	intron:921616	ENST00000636651.2	FOXO1	hg38_genes_introns
chr13	40598852	-1.4465	0.148037	0.999667	intron:921616	ENST00000636651.2	FOXO1	hg38_genes_introns
chr13	40598853	-0.0843637	0.932767	0.999667	intron:921616	ENST00000636651.2	FOXO1	hg38_genes_introns
chr13	40599213	0.532316	0.594507	0.999667	intron:921616	ENST00000636651.2	FOXO1	hg38_genes_introns
chr13	40599214	-0.0751156	0.940123	0.999667	intron:921616	ENST00000636651.2	FOXO1	hg38_genes_introns
chr13	40599303	0.619988	0.535266	0.999667	intron:921616	ENST00000636651.2	FOXO1	hg38_genes_introns
chr13	40599304	0.315043	0.752729	0.999667	intron:921616	ENST00000636651.2	FOXO1	hg38_genes_introns
chr13	40599409	0.707862	0.479031	0.999667	intron:921616	ENST00000636651.2	FOXO1	hg38_genes_introns
chr13	40599410	1.04446	0.296274	0.999667	intron:921616	ENST00000636651.2	FOXO1	hg38_genes_introns
chr13	40599480	0.600848	0.547941	0.999667	intron:921616	ENST00000636651.2	FOXO1	hg38_genes_introns
chr13	40599481	1.22252	0.22151	0.999667	intron:921616	ENST00000636651.2	FOXO1	hg38_genes_introns
chr13	40599492	1.58226	0.113591	0.999667	intron:921616	ENST00000636651.2	FOXO1	hg38_genes_introns
chr13	40599493	1.80656	0.070831	0.999667	intron:921616	ENST00000636651.2	FOXO1	hg38_genes_introns
chr13	40599548	1.2282	0.219371	0.999667	intron:921616	ENST00000636651.2	FOXO1	hg38_genes_introns
chr13	40599549	1.13358	0.256969	0.999667	intron:921616	ENST00000636651.2	FOXO1	hg38_genes_introns
chr13	40599581	0.35312	0.723998	0.999667	intron:921616	ENST00000636651.2	FOXO1	hg38_genes_introns
chr13	40599582	0.555267	0.578712	0.999667	intron:921616	ENST00000636651.2	FOXO1	hg38_genes_introns
chr13	40666222	-0.243382	0.80771	0.999667	promoter:163828	ENST00000655267.1	FOXO1	hg38_genes_promoters
chr13	40666223	-1.32839	0.18405	0.999667	promoter:163828	ENST00000655267.1	FOXO1	hg38_genes_promoters
chr13	40666237	0.586194	0.557745	0.999667	promoter:163828	ENST00000655267.1	FOXO1	hg38_genes_promoters
chr13	40666238	0.0722562	0.942398	0.999667	promoter:163828	ENST00000655267.1	FOXO1	hg38_genes_promoters
chr13	40666262	-0.958366	0.337878	0.999667	promoter:163828	ENST00000655267.1	FOXO1	hg38_genes_promoters
chr13	40666263	-0.166844	0.867493	0.999667	promoter:163828	ENST00000655267.1	FOXO1	hg38_genes_promoters
chr13	40666276	-0.117808	0.906219	0.999667	promoter:163828	ENST00000655267.1	FOXO1	hg38_genes_promoters
chr13	40666277	0.107048	0.914751	0.999667	promoter:163828	ENST00000655267.1	FOXO1	hg38_genes_promoters
chr13	40666280	-0.769261	0.441738	0.999667	promoter:163828	ENST00000655267.1	FOXO1	hg38_genes_promoters
chr13	40666281	0.0923805	0.926396	0.999667	promoter:163828	ENST00000655267.1	FOXO1	hg38_genes_promoters
chr13	40666291	-0.745588	0.455916	0.999667	promoter:163828	ENST00000655267.1	FOXO1	hg38_genes_promoters
chr13	40666292	0.237688	0.812123	0.999667	promoter:163828	ENST00000655267.1	FOXO1	hg38_genes_promoters
chr13	40666293	-0.194047	0.846139	0.999667	promoter:163828	ENST00000655267.1	FOXO1	hg38_genes_promoters
chr13	40666294	0.0509317	0.95938	0.999667	promoter:163828	ENST00000655267.1	FOXO1	hg38_genes_promoters
chr13	40666301	-1.42661	0.153693	0.999667	promoter:163828	ENST00000655267.1	FOXO1	hg38_genes_promoters
chr13	40666302	-0.20069	0.840941	0.999667	promoter:163828	ENST00000655267.1	FOXO1	hg38_genes_promoters
chr13	40666306	-0.0951495	0.924196	0.999667	promoter:163828	ENST00000655267.1	FOXO1	hg38_genes_promoters
chr13	40666307	-0.20397	0.838377	0.999667	promoter:163828	ENST00000655267.1	FOXO1	hg38_genes_promoters
chr13	40666322	0.251748	0.801236	0.999667	promoter:163828	ENST00000655267.1	FOXO1	hg38_genes_promoters
chr13	40666328	0.177461	0.859146	0.999667	promoter:163828	ENST00000655267.1	FOXO1	hg38_genes_promoters
chr13	40666332	-1.65075	0.0987888	0.999667	promoter:163828	ENST00000655267.1	FOXO1	hg38_genes_promoters
chr13	40666333	-0.462216	0.643926	0.999667	promoter:163828	ENST00000655267.1	FOXO1	hg38_genes_promoters
chr13	40666335	-2.30213	0.0213276	0.999667	promoter:163828	ENST00000655267.1	FOXO1	hg38_genes_promoters
chr13	40666336	-0.681109	0.495802	0.999667	promoter:163828	ENST00000655267.1	FOXO1	hg38_genes_promoters
chr13	40666339	-2.01971	0.0434137	0.999667	promoter:163828	ENST00000655267.1	FOXO1	hg38_genes_promoters
chr13	40666340	-0.445135	0.656223	0.999667	promoter:163828	ENST00000655267.1	FOXO1	hg38_genes_promoters
chr13	40666344	-0.185906	0.852518	0.999667	promoter:163828	ENST00000655267.1	FOXO1	hg38_genes_promoters
chr13	40666361	0.199128	0.842163	0.999667	promoter:163828	ENST00000655267.1	FOXO1	hg38_genes_promoters
chr13	40666362	0.5998	0.54864	0.999667	promoter:163828	ENST00000655267.1	FOXO1	hg38_genes_promoters
chr13	40666363	-1.07942	0.280399	0.999667	promoter:163828	ENST00000655267.1	FOXO1	hg38_genes_promoters
chr13	40666364	0.0652872	0.947945	0.999667	promoter:163828	ENST00000655267.1	FOXO1	hg38_genes_promoters
chr13	40666366	-0.645365	0.518691	0.999667	promoter:163828	ENST00000655267.1	FOXO1	hg38_genes_promoters
chr13	40666367	0.600334	0.548284	0.999667	promoter:163828	ENST00000655267.1	FOXO1	hg38_genes_promoters
chr13	40666377	-2.3282	0.0199015	0.999667	promoter:163828	ENST00000655267.1	FOXO1	hg38_genes_promoters
chr13	40666378	-0.199411	0.841941	0.999667	promoter:163828	ENST00000655267.1	FOXO1	hg38_genes_promoters
chr13	40666379	-2.41306	0.0158192	0.999667	promoter:163828	ENST00000655267.1	FOXO1	hg38_genes_promoters
chr13	40666380	-0.0525556	0.958086	0.999667	promoter:163828	ENST00000655267.1	FOXO1	hg38_genes_promoters
chr13	40666398	-0.122105	0.902816	0.999667	promoter:163828	ENST00000655267.1	FOXO1	hg38_genes_promoters
chr13	40666399	0.153263	0.878191	0.999667	promoter:163828	ENST00000655267.1	FOXO1	hg38_genes_promoters
chr13	40666400	-0.668186	0.504015	0.999667	promoter:163828	ENST00000655267.1	FOXO1	hg38_genes_promoters
chr13	40666401	0.336729	0.736321	0.999667	promoter:163828	ENST00000655267.1	FOXO1	hg38_genes_promoters
chr13	40666415	-0.236048	0.813395	0.999667	promoter:163828	ENST00000655267.1	FOXO1	hg38_genes_promoters
chr13	40666416	-0.826048	0.408777	0.999667	promoter:163828	ENST00000655267.1	FOXO1	hg38_genes_promoters
chr13	40666425	0.0154031	0.987711	0.999667	promoter:163828	ENST00000655267.1	FOXO1	hg38_genes_promoters
chr13	40666426	0.291362	0.770775	0.999667	promoter:163828	ENST00000655267.1	FOXO1	hg38_genes_promoters
chr13	40666432	-0.989812	0.322266	0.999667	promoter:163828	ENST00000655267.1	FOXO1	hg38_genes_promoters
chr13	40666433	-1.50911	0.131272	0.999667	promoter:163828	ENST00000655267.1	FOXO1	hg38_genes_promoters
chr13	40666435	-0.687617	0.491694	0.999667	promoter:163828	ENST00000655267.1	FOXO1	hg38_genes_promoters
chr13	40666436	-0.085477	0.931882	0.999667	promoter:163828	ENST00000655267.1	FOXO1	hg38_genes_promoters
chr13	40666439	-0.216194	0.828837	0.999667	promoter:163828	ENST00000655267.1	FOXO1	hg38_genes_promoters
chr13	40666440	-0.836697	0.402763	0.999667	promoter:163828	ENST00000655267.1	FOXO1	hg38_genes_promoters
chr13	40666448	-0.53544	0.592346	0.999667	promoter:163828	ENST00000655267.1	FOXO1	hg38_genes_promoters
chr13	40666449	-0.261682	0.793567	0.999667	promoter:163828	ENST00000655267.1	FOXO1	hg38_genes_promoters
chr13	40666452	-0.644149	0.519479	0.999667	promoter:163828	ENST00000655267.1	FOXO1	hg38_genes_promoters
chr13	40666453	0.00397838	0.996826	0.999667	promoter:163828	ENST00000655267.1	FOXO1	hg38_genes_promoters
chr13	40666462	-1.03756	0.299474	0.999667	promoter:163828	ENST00000655267.1	FOXO1	hg38_genes_promoters
chr13	40666463	-0.78571	0.432038	0.999667	promoter:163828	ENST00000655267.1	FOXO1	hg38_genes_promoters
chr13	40666465	-0.518309	0.604243	0.999667	promoter:163828	ENST00000655267.1	FOXO1	hg38_genes_promoters
chr13	40666466	0.0184752	0.98526	0.999667	promoter:163828	ENST00000655267.1	FOXO1	hg38_genes_promoters
chr13	40666470	-1.31527	0.188419	0.999667	promoter:163828	ENST00000655267.1	FOXO1	hg38_genes_promoters
chr13	40666471	-0.269865	0.787264	0.999667	promoter:163828	ENST00000655267.1	FOXO1	hg38_genes_promoters
chr13	40666484	-0.544096	0.586376	0.999667	promoter:163828	ENST00000655267.1	FOXO1	hg38_genes_promoters
chr13	40666485	0.203141	0.839025	0.999667	promoter:163828	ENST00000655267.1	FOXO1	hg38_genes_promoters
chr13	40666487	-0.34958	0.726654	0.999667	promoter:163828	ENST00000655267.1	FOXO1	hg38_genes_promoters
chr13	40666488	-0.547014	0.584369	0.999667	promoter:163828	ENST00000655267.1	FOXO1	hg38_genes_promoters
chr13	40666489	-1.48367	0.137898	0.999667	promoter:163828	ENST00000655267.1	FOXO1	hg38_genes_promoters
chr13	40666490	0.40539	0.685191	0.999667	promoter:163828	ENST00000655267.1	FOXO1	hg38_genes_promoters
chr13	40666507	-0.234052	0.814944	0.999667	promoter:163828	ENST00000655267.1	FOXO1	hg38_genes_promoters
chr13	40666508	-1.29271	0.196112	0.999667	promoter:163828	ENST00000655267.1	FOXO1	hg38_genes_promoters
chr13	40666509	-0.216756	0.828399	0.999667	promoter:163828	ENST00000655267.1	FOXO1	hg38_genes_promoters
chr13	40666510	-0.49147	0.623094	0.999667	promoter:163828	ENST00000655267.1	FOXO1	hg38_genes_promoters
chr13	40666513	0.615809	0.53802	0.999667	promoter:163828	ENST00000655267.1	FOXO1	hg38_genes_promoters
chr13	40666514	-0.520587	0.602654	0.999667	promoter:163828	ENST00000655267.1	FOXO1	hg38_genes_promoters
chr13	40666521	-0.230999	0.817316	0.999667	promoter:163828	ENST00000655267.1	FOXO1	hg38_genes_promoters
chr13	40666522	-0.5308	0.595557	0.999667	promoter:163828	ENST00000655267.1	FOXO1	hg38_genes_promoters
chr13	40666525	-0.774947	0.438371	0.999667	promoter:163828	ENST00000655267.1	FOXO1	hg38_genes_promoters
chr13	40666526	-0.118192	0.905916	0.999667	promoter:163828	ENST00000655267.1	FOXO1	hg38_genes_promoters
chr13	40666529	-1.3651	0.172221	0.999667	promoter:163828	ENST00000655267.1	FOXO1	hg38_genes_promoters
chr13	40666530	-0.118819	0.905419	0.999667	promoter:163828	ENST00000655267.1	FOXO1	hg38_genes_promoters
chr13	40666532	-1.0429	0.296993	0.999667	promoter:163828	ENST00000655267.1	FOXO1	hg38_genes_promoters
chr13	40666533	-0.995463	0.319511	0.999667	promoter:163828	ENST00000655267.1	FOXO1	hg38_genes_promoters
chr13	40666534	-0.867369	0.38574	0.999667	promoter:163828	ENST00000655267.1	FOXO1	hg38_genes_promoters
chr13	40666535	-0.938816	0.347825	0.999667	promoter:163828	ENST00000655267.1	FOXO1	hg38_genes_promoters
chr13	40666539	-1.48048	0.138745	0.999667	promoter:163828	ENST00000655267.1	FOXO1	hg38_genes_promoters
chr13	40666540	-1.45144	0.146659	0.999667	promoter:163828	ENST00000655267.1	FOXO1	hg38_genes_promoters
chr13	40666555	-0.358078	0.720285	0.999667	promoter:163828	ENST00000655267.1	FOXO1	hg38_genes_promoters
chr13	40666556	-0.503384	0.614695	0.999667	promoter:163828	ENST00000655267.1	FOXO1	hg38_genes_promoters
chr13	40666558	-0.467544	0.640111	0.999667	promoter:163828	ENST00000655267.1	FOXO1	hg38_genes_promoters
chr13	40666559	-0.682921	0.494657	0.999667	promoter:163828	ENST00000655267.1	FOXO1	hg38_genes_promoters
chr13	40666560	-0.618262	0.536402	0.999667	promoter:163828	ENST00000655267.1	FOXO1	hg38_genes_promoters
chr13	40666561	-1.86149	0.062675	0.999667	promoter:163828	ENST00000655267.1	FOXO1	hg38_genes_promoters
chr13	40666564	-0.637243	0.523966	0.999667	promoter:163828	ENST00000655267.1	FOXO1	hg38_genes_promoters
chr13	40666565	-0.995898	0.3193	0.999667	promoter:163828	ENST00000655267.1	FOXO1	hg38_genes_promoters
chr13	40666569	-0.766104	0.443614	0.999667	promoter:163828	ENST00000655267.1	FOXO1	hg38_genes_promoters
chr13	40666570	-0.407302	0.683786	0.999667	promoter:163828	ENST00000655267.1	FOXO1	hg38_genes_promoters
chr13	40666591	-0.194015	0.846164	0.999667	promoter:163828	ENST00000655267.1	FOXO1	hg38_genes_promoters
chr13	40666592	-0.36666	0.713873	0.999667	promoter:163828	ENST00000655267.1	FOXO1	hg38_genes_promoters
chr13	40666597	-0.132223	0.894808	0.999667	promoter:163828	ENST00000655267.1	FOXO1	hg38_genes_promoters
chr13	40666598	-0.496785	0.619341	0.999667	promoter:163828	ENST00000655267.1	FOXO1	hg38_genes_promoters
chr13	40666603	0.00943606	0.992471	0.999667	promoter:163828	ENST00000655267.1	FOXO1	hg38_genes_promoters
chr13	40666604	-0.586742	0.557377	0.999667	promoter:163828	ENST00000655267.1	FOXO1	hg38_genes_promoters
chr13	40666612	-0.344701	0.730319	0.999667	promoter:163828	ENST00000655267.1	FOXO1	hg38_genes_promoters
chr13	40666613	0.0316555	0.974747	0.999667	promoter:163828	ENST00000655267.1	FOXO1	hg38_genes_promoters
chr13	40666624	0.3979	0.690704	0.999667	promoter:163828	ENST00000655267.1	FOXO1	hg38_genes_promoters
chr13	40666625	-0.240373	0.810041	0.999667	promoter:163828	ENST00000655267.1	FOXO1	hg38_genes_promoters
chr13	40666628	0.405666	0.684988	0.999667	promoter:163828	ENST00000655267.1	FOXO1	hg38_genes_promoters
chr13	40666629	-0.23568	0.813681	0.999667	promoter:163828	ENST00000655267.1	FOXO1	hg38_genes_promoters
chr13	40666635	-0.486129	0.626876	0.999667	promoter:163828	ENST00000655267.1	FOXO1	hg38_genes_promoters
chr13	40666636	-0.248908	0.803432	0.999667	promoter:163828	ENST00000655267.1	FOXO1	hg38_genes_promoters
chr13	40666645	-0.297962	0.765732	0.999667	promoter:163826	ENST00000379561.6	FOXO1	hg38_genes_promoters
chr13	40666646	0.894938	0.37082	0.999667	promoter:163826	ENST00000379561.6	FOXO1	hg38_genes_promoters
chr13	40666648	-1.21847	0.223045	0.999667	promoter:163826	ENST00000379561.6	FOXO1	hg38_genes_promoters
chr13	40666649	1.26733	0.205038	0.999667	promoter:163826	ENST00000379561.6	FOXO1	hg38_genes_promoters
chr13	40666655	-0.518948	0.603797	0.999667	promoter:163826	ENST00000379561.6	FOXO1	hg38_genes_promoters
chr13	40666656	-1.39005	0.164513	0.999667	promoter:163826	ENST00000379561.6	FOXO1	hg38_genes_promoters
chr13	40666659	0.759658	0.447459	0.999667	promoter:163826	ENST00000379561.6	FOXO1	hg38_genes_promoters
chr13	40666660	0.483507	0.628735	0.999667	promoter:163826	ENST00000379561.6	FOXO1	hg38_genes_promoters
chr13	40666661	0.588437	0.556239	0.999667	promoter:163826	ENST00000379561.6	FOXO1	hg38_genes_promoters
chr13	40666662	0.342544	0.731941	0.999667	promoter:163826	ENST00000379561.6	FOXO1	hg38_genes_promoters
chr13	40666664	0.240712	0.809778	0.999667	promoter:163826	ENST00000379561.6	FOXO1	hg38_genes_promoters
chr13	40666665	0.424999	0.670838	0.999667	promoter:163826	ENST00000379561.6	FOXO1	hg38_genes_promoters
chr13	40666667	-0.24169	0.80902	0.999667	promoter:163826	ENST00000379561.6	FOXO1	hg38_genes_promoters
chr13	40666668	0.0492148	0.960748	0.999667	promoter:163826	ENST00000379561.6	FOXO1	hg38_genes_promoters
chr13	40666669	-1.38291	0.166692	0.999667	promoter:163826	ENST00000379561.6	FOXO1	hg38_genes_promoters
chr13	40666670	-0.276896	0.78186	0.999667	promoter:163826	ENST00000379561.6	FOXO1	hg38_genes_promoters
chr13	40666671	-0.327364	0.743392	0.999667	promoter:163826	ENST00000379561.6	FOXO1	hg38_genes_promoters
chr13	40666672	-0.820524	0.411917	0.999667	promoter:163826	ENST00000379561.6	FOXO1	hg38_genes_promoters
chr13	40666673	-1.41112	0.158209	0.999667	promoter:163826	ENST00000379561.6	FOXO1	hg38_genes_promoters
chr13	40666674	0.172653	0.862924	0.999667	promoter:163826	ENST00000379561.6	FOXO1	hg38_genes_promoters
chr13	40666676	-0.161648	0.871583	0.999667	promoter:163826	ENST00000379561.6	FOXO1	hg38_genes_promoters
chr13	40666677	0.024963	0.980084	0.999667	promoter:163826	ENST00000379561.6	FOXO1	hg38_genes_promoters
chr13	40666681	0.760064	0.447216	0.999667	promoter:163826	ENST00000379561.6	FOXO1	hg38_genes_promoters
chr13	40666682	0.363355	0.71634	0.999667	promoter:163826	ENST00000379561.6	FOXO1	hg38_genes_promoters
chr13	40666691	0.0749415	0.940261	0.999667	promoter:163826	ENST00000379561.6	FOXO1	hg38_genes_promoters
chr13	40666692	-0.270979	0.786407	0.999667	promoter:163826	ENST00000379561.6	FOXO1	hg38_genes_promoters
chr13	40666699	0.0734755	0.941428	0.999667	promoter:163826	ENST00000379561.6	FOXO1	hg38_genes_promoters
chr13	40666700	-0.277944	0.781055	0.999667	promoter:163826	ENST00000379561.6	FOXO1	hg38_genes_promoters
chr13	40666701	0.551058	0.581594	0.999667	promoter:163826	ENST00000379561.6	FOXO1	hg38_genes_promoters
chr13	40666702	-1.27515	0.202257	0.999667	promoter:163826	ENST00000379561.6	FOXO1	hg38_genes_promoters
chr13	40666703	1.02119	0.307166	0.999667	promoter:163826	ENST00000379561.6	FOXO1	hg38_genes_promoters
chr13	40666704	-0.441369	0.658946	0.999667	promoter:163826	ENST00000379561.6	FOXO1	hg38_genes_promoters
chr13	40666718	0.130799	0.895934	0.999667	promoter:163826	ENST00000379561.6	FOXO1	hg38_genes_promoters
chr13	40666719	-0.718827	0.472248	0.999667	promoter:163826	ENST00000379561.6	FOXO1	hg38_genes_promoters
chr13	40666724	-0.414579	0.67845	0.999667	promoter:163826	ENST00000379561.6	FOXO1	hg38_genes_promoters
chr13	40666725	-0.531407	0.595137	0.999667	promoter:163826	ENST00000379561.6	FOXO1	hg38_genes_promoters
chr13	40666727	-0.434875	0.663653	0.999667	promoter:163826	ENST00000379561.6	FOXO1	hg38_genes_promoters
chr13	40666728	-0.461912	0.644145	0.999667	promoter:163826	ENST00000379561.6	FOXO1	hg38_genes_promoters
chr13	40666731	-0.0473177	0.96226	0.999667	promoter:163826	ENST00000379561.6	FOXO1	hg38_genes_promoters
chr13	40666732	0.709125	0.478247	0.999667	promoter:163826	ENST00000379561.6	FOXO1	hg38_genes_promoters
chr13	40666746	-1.10732	0.268156	0.999667	promoter:163826	ENST00000379561.6	FOXO1	hg38_genes_promoters
chr13	40666747	0.0174135	0.986107	0.999667	promoter:163826	ENST00000379561.6	FOXO1	hg38_genes_promoters
chr13	40666749	-0.318559	0.750061	0.999667	promoter:163826	ENST00000379561.6	FOXO1	hg38_genes_promoters
chr13	40666750	0.822122	0.411007	0.999667	promoter:163826	ENST00000379561.6	FOXO1	hg38_genes_promoters
chr13	40666765	1.05469	0.291569	0.999667	promoter:163826	ENST00000379561.6	FOXO1	hg38_genes_promoters
chr13	40666766	-0.572238	0.56716	0.999667	promoter:163826	ENST00000379561.6	FOXO1	hg38_genes_promoters
chr13	40666775	0.111738	0.911031	0.999667	promoter:163826	ENST00000379561.6	FOXO1	hg38_genes_promoters
chr13	40666776	-0.553071	0.580215	0.999667	promoter:163826	ENST00000379561.6	FOXO1	hg38_genes_promoters
chr13	40666783	1.00382	0.315467	0.999667	promoter:163826	ENST00000379561.6	FOXO1	hg38_genes_promoters
chr13	40666784	-0.94279	0.345788	0.999667	promoter:163826	ENST00000379561.6	FOXO1	hg38_genes_promoters
chr13	40666786	0.103916	0.917236	0.999667	promoter:163826	ENST00000379561.6	FOXO1	hg38_genes_promoters
chr13	40666787	-0.895477	0.370532	0.999667	promoter:163826	ENST00000379561.6	FOXO1	hg38_genes_promoters
chr13	40666880	0.488842	0.624953	0.999667	promoter:163826	ENST00000379561.6	FOXO1	hg38_genes_promoters
chr13	40666881	-0.572504	0.566981	0.999667	promoter:163826	ENST00000379561.6	FOXO1	hg38_genes_promoters
chr13	40666901	0.480986	0.630527	0.999667	promoter:163826	ENST00000379561.6	FOXO1	hg38_genes_promoters
chr13	40666902	0.293939	0.768805	0.999667	promoter:163826	ENST00000379561.6	FOXO1	hg38_genes_promoters
chr13	40666939	1.2926	0.19615	0.999667	promoter:163826	ENST00000379561.6	FOXO1	hg38_genes_promoters
chr13	40666940	-0.265913	0.790306	0.999667	promoter:163826	ENST00000379561.6	FOXO1	hg38_genes_promoters
chr13	40666947	0.741275	0.458527	0.999667	promoter:163826	ENST00000379561.6	FOXO1	hg38_genes_promoters
chr13	40666948	-0.266077	0.79018	0.999667	promoter:163826	ENST00000379561.6	FOXO1	hg38_genes_promoters
chr13	40666950	0.744681	0.456465	0.999667	promoter:163826	ENST00000379561.6	FOXO1	hg38_genes_promoters
chr13	40666951	0.620377	0.535009	0.999667	promoter:163826	ENST00000379561.6	FOXO1	hg38_genes_promoters
chr13	40666953	0.740827	0.458798	0.999667	promoter:163826	ENST00000379561.6	FOXO1	hg38_genes_promoters
chr13	40666954	-0.512127	0.608562	0.999667	promoter:163826	ENST00000379561.6	FOXO1	hg38_genes_promoters
chr13	40666970	1.50649	0.13194	0.999667	promoter:163826	ENST00000379561.6	FOXO1	hg38_genes_promoters
chr13	40666971	-0.515822	0.605979	0.999667	promoter:163826	ENST00000379561.6	FOXO1	hg38_genes_promoters
chr13	40666984	0.530825	0.59554	0.999667	promoter:163826	ENST00000379561.6	FOXO1	hg38_genes_promoters
chr13	40666985	-0.256238	0.797767	0.999667	promoter:163826	ENST00000379561.6	FOXO1	hg38_genes_promoters
chr13	40666992	0.616055	0.537858	0.999667	promoter:163826	ENST00000379561.6	FOXO1	hg38_genes_promoters
chr13	40666993	-0.114689	0.908692	0.999667	promoter:163826	ENST00000379561.6	FOXO1	hg38_genes_promoters
chr13	40667001	0.599852	0.548605	0.999667	promoter:163826	ENST00000379561.6	FOXO1	hg38_genes_promoters
chr13	40667002	-0.253484	0.799894	0.999667	promoter:163826	ENST00000379561.6	FOXO1	hg38_genes_promoters
chr13	40667015	0.47982	0.631355	0.999667	promoter:163826	ENST00000379561.6	FOXO1	hg38_genes_promoters
chr13	40667016	-0.247917	0.804199	0.999667	promoter:163826	ENST00000379561.6	FOXO1	hg38_genes_promoters
chr13	40667019	0.307278	0.758632	0.999667	promoter:163826	ENST00000379561.6	FOXO1	hg38_genes_promoters
chr13	40667020	0.060928	0.951417	0.999667	promoter:163826	ENST00000379561.6	FOXO1	hg38_genes_promoters
chr13	40667036	0.448513	0.653783	0.999667	promoter:163826	ENST00000379561.6	FOXO1	hg38_genes_promoters
chr13	40667037	-0.0195147	0.984431	0.999667	promoter:163826	ENST00000379561.6	FOXO1	hg38_genes_promoters
chr13	40667041	0.282	0.777944	0.999667	promoter:163826	ENST00000379561.6	FOXO1	hg38_genes_promoters
chr13	40667042	-0.46675	0.640679	0.999667	promoter:163826	ENST00000379561.6	FOXO1	hg38_genes_promoters
chr13	40667046	0.2758	0.782702	0.999667	promoter:163826	ENST00000379561.6	FOXO1	hg38_genes_promoters
chr13	40667047	0.0534081	0.957407	0.999667	promoter:163826	ENST00000379561.6	FOXO1	hg38_genes_promoters
chr13	40667052	-0.0340542	0.972834	0.999667	promoter:163826	ENST00000379561.6	FOXO1	hg38_genes_promoters
chr13	40667053	-0.255396	0.798417	0.999667	promoter:163826	ENST00000379561.6	FOXO1	hg38_genes_promoters
chr13	40667055	-0.0318076	0.974626	0.999667	promoter:163826	ENST00000379561.6	FOXO1	hg38_genes_promoters
chr13	40667056	0.309353	0.757053	0.999667	promoter:163826	ENST00000379561.6	FOXO1	hg38_genes_promoters
chr13	40667076	-0.351453	0.725249	0.999667	promoter:163826	ENST00000379561.6	FOXO1	hg38_genes_promoters
chr13	40667077	-0.239639	0.81061	0.999667	promoter:163826	ENST00000379561.6	FOXO1	hg38_genes_promoters
chr13	40667083	0.380944	0.703245	0.999667	promoter:163826	ENST00000379561.6	FOXO1	hg38_genes_promoters
chr13	40667084	-0.223253	0.823339	0.999667	promoter:163826	ENST00000379561.6	FOXO1	hg38_genes_promoters
chr13	40667089	0.244911	0.806526	0.999667	promoter:163826	ENST00000379561.6	FOXO1	hg38_genes_promoters
chr13	40667090	0.0838376	0.933186	0.999667	promoter:163826	ENST00000379561.6	FOXO1	hg38_genes_promoters
chr13	40667091	-0.0965716	0.923067	0.999667	promoter:163826	ENST00000379561.6	FOXO1	hg38_genes_promoters
chr13	40667092	0.333238	0.738954	0.999667	promoter:163826	ENST00000379561.6	FOXO1	hg38_genes_promoters
chr13	40667100	1.13968	0.25442	0.999667	promoter:163826	ENST00000379561.6	FOXO1	hg38_genes_promoters
chr13	40667101	-0.216366	0.828703	0.999667	promoter:163826	ENST00000379561.6	FOXO1	hg38_genes_promoters
chr13	40667104	0.510088	0.60999	0.999667	promoter:163826	ENST00000379561.6	FOXO1	hg38_genes_promoters
chr13	40667105	-0.180045	0.857117	0.999667	promoter:163826	ENST00000379561.6	FOXO1	hg38_genes_promoters
chr13	40667110	-0.661211	0.508477	0.999667	promoter:163826	ENST00000379561.6	FOXO1	hg38_genes_promoters
chr13	40667111	0.354752	0.722775	0.999667	promoter:163826	ENST00000379561.6	FOXO1	hg38_genes_promoters
chr13	40667114	-0.23559	0.813751	0.999667	promoter:163826	ENST00000379561.6	FOXO1	hg38_genes_promoters
chr13	40667115	0.0705423	0.943762	0.999667	promoter:163826	ENST00000379561.6	FOXO1	hg38_genes_promoters
chr13	40667116	0.00125623	0.998998	0.999667	promoter:163826	ENST00000379561.6	FOXO1	hg38_genes_promoters
chr13	40667117	-0.502025	0.61565	0.999667	promoter:163826	ENST00000379561.6	FOXO1	hg38_genes_promoters
chr13	40667134	-0.590673	0.55474	0.999667	promoter:163826	ENST00000379561.6	FOXO1	hg38_genes_promoters
chr13	40667135	-0.757684	0.44864	0.999667	promoter:163826	ENST00000379561.6	FOXO1	hg38_genes_promoters
chr13	40667156	0.701712	0.482859	0.999667	promoter:163826	ENST00000379561.6	FOXO1	hg38_genes_promoters
chr13	40667157	-0.488014	0.62554	0.999667	promoter:163826	ENST00000379561.6	FOXO1	hg38_genes_promoters
chr13	40667172	0.0307176	0.975495	0.999667	promoter:163826	ENST00000379561.6	FOXO1	hg38_genes_promoters
chr13	40667173	-0.688962	0.490847	0.999667	promoter:163826	ENST00000379561.6	FOXO1	hg38_genes_promoters
chr13	40667175	0.667872	0.504215	0.999667	promoter:163826	ENST00000379561.6	FOXO1	hg38_genes_promoters
chr13	40667176	-0.371303	0.710412	0.999667	promoter:163826	ENST00000379561.6	FOXO1	hg38_genes_promoters
chr13	40667185	0.646114	0.518206	0.999667	promoter:163826	ENST00000379561.6	FOXO1	hg38_genes_promoters
chr13	40667186	-1.26025	0.20758	0.999667	promoter:163826	ENST00000379561.6	FOXO1	hg38_genes_promoters
chr13	40667218	-0.443958	0.657073	0.999667	promoter:163826	ENST00000379561.6	FOXO1	hg38_genes_promoters
chr13	40667219	-1.04789	0.29469	0.999667	promoter:163826	ENST00000379561.6	FOXO1	hg38_genes_promoters
chr13	40667223	-0.157386	0.874941	0.999667	promoter:163826	ENST00000379561.6	FOXO1	hg38_genes_promoters
chr13	40667224	-1.90096	0.0573068	0.999667	promoter:163826	ENST00000379561.6	FOXO1	hg38_genes_promoters
chr13	40667240	0.304658	0.760627	0.999667	promoter:163826	ENST00000379561.6	FOXO1	hg38_genes_promoters
chr13	40667241	-0.352748	0.724277	0.999667	promoter:163826	ENST00000379561.6	FOXO1	hg38_genes_promoters
chr13	40667249	0.0108434	0.991348	0.999667	promoter:163826	ENST00000379561.6	FOXO1	hg38_genes_promoters
chr13	40667250	-1.14681	0.251459	0.999667	promoter:163826	ENST00000379561.6	FOXO1	hg38_genes_promoters
chr13	40667251	-0.00722074	0.994239	0.999667	promoter:163826	ENST00000379561.6	FOXO1	hg38_genes_promoters
chr13	40667252	-0.732537	0.463841	0.999667	promoter:163826	ENST00000379561.6	FOXO1	hg38_genes_promoters
chr13	40667255	0.434587	0.663862	0.999667	promoter:163826	ENST00000379561.6	FOXO1	hg38_genes_promoters
chr13	40667256	-0.854654	0.392743	0.999667	promoter:163826	ENST00000379561.6	FOXO1	hg38_genes_promoters
chr13	40667262	-0.285143	0.775534	0.999667	promoter:163826	ENST00000379561.6	FOXO1	hg38_genes_promoters
chr13	40667263	-1.75392	0.0794446	0.999667	promoter:163826	ENST00000379561.6	FOXO1	hg38_genes_promoters
chr13	40667275	-0.15639	0.875725	0.999667	promoter:163826	ENST00000379561.6	FOXO1	hg38_genes_promoters
chr13	40667276	-1.14519	0.252132	0.999667	promoter:163826	ENST00000379561.6	FOXO1	hg38_genes_promoters
chr13	40667278	-0.600584	0.548117	0.999667	promoter:163826	ENST00000379561.6	FOXO1	hg38_genes_promoters
chr13	40667279	-2.28806	0.0221341	0.999667	promoter:163826	ENST00000379561.6	FOXO1	hg38_genes_promoters
chr13	40667281	0.566882	0.570795	0.999667	promoter:163826	ENST00000379561.6	FOXO1	hg38_genes_promoters
chr13	40667282	-1.92888	0.0537461	0.999667	promoter:163826	ENST00000379561.6	FOXO1	hg38_genes_promoters
chr13	40667283	0.839225	0.401343	0.999667	promoter:163826	ENST00000379561.6	FOXO1	hg38_genes_promoters
chr13	40667284	-0.152917	0.878464	0.999667	promoter:163826	ENST00000379561.6	FOXO1	hg38_genes_promoters
chr13	40667296	0.0306168	0.975575	0.999667	promoter:163826	ENST00000379561.6	FOXO1	hg38_genes_promoters
chr13	40667297	-1.06689	0.286021	0.999667	promoter:163826	ENST00000379561.6	FOXO1	hg38_genes_promoters
chr13	40667302	0.406002	0.684741	0.999667	promoter:163826	ENST00000379561.6	FOXO1	hg38_genes_promoters
chr13	40667303	-1.94381	0.0519179	0.999667	promoter:163826	ENST00000379561.6	FOXO1	hg38_genes_promoters
chr13	40667304	-1.67769	0.0934081	0.999667	promoter:163826	ENST00000379561.6	FOXO1	hg38_genes_promoters
chr13	40667305	-1.06164	0.2884	0.999667	promoter:163826	ENST00000379561.6	FOXO1	hg38_genes_promoters
chr13	40667307	-0.580209	0.561774	0.999667	promoter:163826	ENST00000379561.6	FOXO1	hg38_genes_promoters
chr13	40667308	-1.18231	0.237081	0.999667	promoter:163826	ENST00000379561.6	FOXO1	hg38_genes_promoters
chr13	40667322	1.31668	0.187948	0.999667	promoter:163826	ENST00000379561.6	FOXO1	hg38_genes_promoters
chr13	40667323	-0.868693	0.385015	0.999667	promoter:163826	ENST00000379561.6	FOXO1	hg38_genes_promoters
chr13	40667331	-0.34223	0.732178	0.999667	promoter:163826	ENST00000379561.6	FOXO1	hg38_genes_promoters
chr13	40667332	-0.883767	0.376822	0.999667	promoter:163826	ENST00000379561.6	FOXO1	hg38_genes_promoters
chr13	40667336	0.155114	0.876731	0.999667	promoter:163826	ENST00000379561.6	FOXO1	hg38_genes_promoters
chr13	40667337	-0.957736	0.338196	0.999667	promoter:163826	ENST00000379561.6	FOXO1	hg38_genes_promoters
chr13	40667344	-0.259763	0.795047	0.999667	promoter:163826	ENST00000379561.6	FOXO1	hg38_genes_promoters
chr13	40667345	-0.759913	0.447307	0.999667	promoter:163826	ENST00000379561.6	FOXO1	hg38_genes_promoters
chr13	40667364	-0.415789	0.677564	0.999667	promoter:163826	ENST00000379561.6	FOXO1	hg38_genes_promoters
chr13	40667365	-0.113757	0.909431	0.999667	promoter:163826	ENST00000379561.6	FOXO1	hg38_genes_promoters
chr13	40667379	0.183319	0.854548	0.999667	promoter:163826	ENST00000379561.6	FOXO1	hg38_genes_promoters
[truncated: 3,857 more rows]

## Sheet: CG_pre_post_end
chr	pos	stat	pvals	fdrs	annot.id	annot.tx_id	annot.symbol	annot.type
[truncated: 5,781 more rows]

[truncated: 6 more sheets: CG_pre_3h_end, CG_pre_post_res, CG_pre_3h_res, SG_pre_post_res, SG_pre_3h_res, dmrs_SG_pre_3h_res]
